# Supplementary material for: Crystal structure of 2-di­methyl­amino-1-eth­oxy­carbonyl-3-methyl-3,4,5,6-tetra­hydro­pyrimidin-1-ium tetra­phenyl­borate
Source: Acta Crystallogr E Crystallogr Commun. 2015 Oct 31;71(Pt 11):o894–5. doi: 10.1107/S2056989015020034 (PMC4645042; doi:10.1107/S2056989015020034)
Supplement: Supplementary file 1 [file e-71-0o894-sup1.cif]

##############################################################################
#                                                                            #
# This CIF contains the data in a paper accepted for publication in          #
# Acta Crystallographica Section E. It conforms to the requirements of       #
# Notes for Authors for Acta Crystallographica Section E, and has been       #
# peer reviewed under the auspices of the IUCr Commission on Journals.       #
#                                                                            #
# Full details of the Crystallographic Information File format               #
# are given in the paper "The Crystallographic Information File (CIF):       #
# a New Standard Archive File for Crystallography" by S. R. Hall, F. H.      #
# Allen and I. D. Brown [Acta Cryst. (1991), A47, 655-685].                  #
#                                                                            #
# The current version of the core CIF dictionary is obtainable from          #
# ftp://ftp.iucr.org/pub/cif_core.dic.                                       #
#                                                                            #
# Software is freely available for graphical display of the structure(s)     #
# in this CIF. For information consult the CIF software page                 #
# http://www.iucr.org/resources/cif/software.                                #
#                                                                            #
# This file may be used for bona fide research purposes within the           #
# scientific community so long as proper attribution is given to the journal # 
# article from which it was obtained.                                        #
#                                                                            #
##############################################################################
data_I
_audit_creation_method     SHELXL-2014/7
_chemical_name_systematic
;\
2-Dimethylamino-1-ethoxycarbonyl-3-methyl-3,4,5,6-\
tetrahydropyrimidin-1-ium tetraphenylborate
;
_chemical_name_common     ?
_chemical_formula_moiety     'C10 H20 N3 O2 +, C24 H20 B -'
_chemical_formula_sum     'C34 H40 B N3 O2'
_chemical_formula_iupac     'C10 H20 N3 O2 +, C24 H20 B -'
_chemical_formula_weight     533.50
_chemical_melting_point     ?
_symmetry_cell_setting     monoclinic
_symmetry_space_group_name_H-M     'P 21/c'
_symmetry_space_group_name_Hall     '-P 2ybc'
_shelx_space_group_comment
;
The symmetry employed for this shelxl refinement is uniquely defined
by the following loop, which should always be used as a source of
symmetry information in preference to the above space-group names.
They are only intended as comments.
;
loop_
    _symmetry_equiv_pos_as_xyz
    'x, y, z'
    '-x, y+1/2, -z+1/2'
    '-x, -y, -z'
    'x, -y-1/2, z-1/2'
_cell_length_a     18.5710(5)
_cell_length_b     19.2164(7)
_cell_length_c     18.6107(5)
_cell_angle_alpha     90.00
_cell_angle_beta     119.280(2)
_cell_angle_gamma     90.00
_cell_volume     5793.0(3)
_cell_formula_units_Z     8
_cell_measurement_reflns_used     26101
_cell_measurement_theta_min     1.26
_cell_measurement_theta_max     28.10
_cell_measurement_temperature     100(2)
_exptl_crystal_description     block
_exptl_crystal_colour     colorless
_exptl_crystal_size_max     0.24
_exptl_crystal_size_mid     0.17
_exptl_crystal_size_min     0.12
_exptl_crystal_density_diffrn     1.223
_exptl_crystal_density_meas     ?
_exptl_crystal_density_method     'not measured'
_exptl_crystal_F_000     2288
_exptl_absorpt_coefficient_mu     0.075
_exptl_absorpt_correction_type     none
_exptl_absorpt_process_details     ?
_shelx_estimated_absorpt_T_min     ?
_shelx_estimated_absorpt_T_max     ?
_exptl_absorpt_correction_T_min     ?
_exptl_absorpt_correction_T_max     ?
_exptl_special_details     ?
_diffrn_ambient_temperature     100(2)
_diffrn_radiation_type     MoK\a
_diffrn_radiation_wavelength     0.71073
_diffrn_radiation_source     'sealed tube'
_diffrn_radiation_monochromator     graphite
_diffrn_measurement_device_type     'Bruker--Nonius KappaCCD'
_diffrn_measurement_method     '\f scans, and \w scans'
_diffrn_detector_area_resol_mean     ?
_diffrn_reflns_number     26283
_diffrn_reflns_av_R_equivalents     0.0577
_diffrn_reflns_av_sigmaI/netI     0.0749
_diffrn_reflns_theta_min     1.26
_diffrn_reflns_theta_max     28.20
_diffrn_reflns_theta_full     28.20
_diffrn_measured_fraction_theta_max     0.981
_diffrn_measured_fraction_theta_full     0.981
_diffrn_reflns_limit_h_min     -24
_diffrn_reflns_limit_h_max     24
_diffrn_reflns_limit_k_min     -25
_diffrn_reflns_limit_k_max     23
_diffrn_reflns_limit_l_min     -24
_diffrn_reflns_limit_l_max     24
_diffrn_standards_number     0
_diffrn_standards_interval_count     0
_diffrn_standards_interval_time     0
_diffrn_standards_decay_%     ?
_refine_special_details
;
Refinement of <i>F</i>^2^ against ALL reflections. The weighted <i>R</i>-factor
<i>wR</i> and goodness of fit <i>S</i> are based on <i>F</i>^2^, conventional
<i>R</i>-factors <i>R</i> are based on <i>F</i>, with <i>F</i> set to zero for
negative <i>F</i>^2^. The threshold expression of <i>F</i>^2^ >
\s(<i>F</i>^2^) is used only for calculating <i>R</i>-factors(gt) <i>etc</i>.
and is not relevant to the choice of reflections for refinement.
<i>R</i>-factors based on <i>F</i>^2^ are statistically about twice as large
as those based on <i>F</i>, and <i>R</i>-factors based on ALL data will be
even larger.
;
_reflns_number_total     14001
_reflns_number_gt     9686
_reflns_threshold_expression     I>2\s(I)
_refine_ls_structure_factor_coef     Fsqd
_refine_ls_matrix_type     full
_refine_ls_R_factor_all     0.1035
_refine_ls_R_factor_gt     0.0594
_refine_ls_wR_factor_gt     0.1064
_refine_ls_wR_factor_ref     0.1188
_refine_ls_goodness_of_fit_ref     1.035
_refine_ls_restrained_S_all     1.035
_refine_ls_number_reflns     14001
_refine_ls_number_parameters     729
_refine_ls_number_restraints     0
_refine_ls_hydrogen_treatment     constr
_refine_ls_weighting_scheme     calc
_refine_ls_weighting_details
         'calc w=1/[\s^2^(Fo^2^)+(0.0219P)^2^+5.1462P] where P=(Fo^2^+2Fc^2^)/3'
_atom_sites_solution_hydrogens     geom
_atom_sites_solution_primary     direct
_atom_sites_solution_secondary     difmap
_refine_ls_shift/su_max     0.000
_refine_ls_shift/su_mean     0.000
_refine_diff_density_max     0.499
_refine_diff_density_min     -0.254
_refine_ls_extinction_method     none
loop_
    _atom_type_symbol
    _atom_type_description
    _atom_type_scat_dispersion_real
    _atom_type_scat_dispersion_imag
    _atom_type_scat_source
    C C 0.0033 0.0016 'International Tables Vol C Tables 4.2.6.8 and 6.1.1.4'
    H H 0.0000 0.0000 'International Tables Vol C Tables 4.2.6.8 and 6.1.1.4'
    N N 0.0061 0.0033 'International Tables Vol C Tables 4.2.6.8 and 6.1.1.4'
    O O 0.0106 0.0060 'International Tables Vol C Tables 4.2.6.8 and 6.1.1.4'
    B B 0.0013 0.0007 'International Tables Vol C Tables 4.2.6.8 and 6.1.1.4'
_computing_data_collection
;
COLLECT (Hooft, 2004)
;
_computing_cell_refinement
;
SCALEPACK (Otwinowski & Minor, 1997)
;
_computing_data_reduction
;
SCALEPACK (Otwinowski & Minor, 1997)
;
_computing_structure_solution
;
SHELXS97 (Sheldrick, 2008)
;
_computing_structure_refinement
;
SHELXL2014 (Sheldrick, 2015)
;
_computing_molecular_graphics
;
DIAMOND (Brandenburg & Putz, 2005)
;
_computing_publication_material
;
SHELXL2014 (Sheldrick, 2015)
;
loop_
    _atom_site_type_symbol
    _atom_site_label
    _atom_site_fract_x
    _atom_site_fract_y
    _atom_site_fract_z
    _atom_site_U_iso_or_equiv
    _atom_site_adp_type
    _atom_site_calc_flag
    _atom_site_occupancy
    _atom_site_disorder_assembly
    _atom_site_disorder_group
    N N1 0.79842(9) 0.55416(8) -0.00502(9) 0.0141(3) Uani d 1 . .
    N N2 0.81433(9) 0.67471(8) 0.00009(9) 0.0157(3) Uani d 1 . .
    N N3 0.72182(9) 0.62582(8) 0.03487(9) 0.0135(3) Uani d 1 . .
    C C1 0.77986(10) 0.61714(9) 0.00972(10) 0.0129(3) Uani d 1 . .
    C C2 0.87832(12) 0.53755(11) 0.00129(11) 0.0204(4) Uani d 1 . .
    H H2A 0.8711 0.5301 -0.0540 0.031 Uiso calc 1 . .
    H H2B 0.9006 0.4952 0.0342 0.031 Uiso calc 1 . .
    H H2C 0.9167 0.5762 0.0279 0.031 Uiso calc 1 . .
    C C3 0.74394(12) 0.49416(9) -0.02357(12) 0.0195(4) Uani d 1 . .
    H H3A 0.7667 0.4625 0.0238 0.029 Uiso calc 1 . .
    H H3B 0.7395 0.4697 -0.0718 0.029 Uiso calc 1 . .
    H H3C 0.6891 0.5099 -0.0351 0.029 Uiso calc 1 . .
    C C4 0.83819(13) 0.68127(11) -0.06387(12) 0.0214(4) Uani d 1 . .
    H H4A 0.8189 0.6404 -0.0999 0.032 Uiso calc 1 . .
    H H4B 0.8984 0.6845 -0.0380 0.032 Uiso calc 1 . .
    H H4C 0.8132 0.7233 -0.0964 0.032 Uiso calc 1 . .
    C C5 0.79627(12) 0.73980(10) 0.03049(12) 0.0207(4) Uani d 1 . .
    H H5A 0.8229 0.7799 0.0193 0.025 Uiso calc 1 . .
    H H5B 0.8172 0.7369 0.0906 0.025 Uiso calc 1 . .
    C C6 0.70353(12) 0.74823(10) -0.01491(12) 0.0216(4) Uani d 1 . .
    H H6A 0.6826 0.7484 -0.0751 0.026 Uiso calc 1 . .
    H H6B 0.6881 0.7929 0.0005 0.026 Uiso calc 1 . .
    C C7 0.66602(11) 0.68779(9) 0.00827(11) 0.0156(4) Uani d 1 . .
    H H7A 0.6558 0.7023 0.0536 0.019 Uiso calc 1 . .
    H H7B 0.6123 0.6751 -0.0397 0.019 Uiso calc 1 . .
    C C8 0.71983(11) 0.58034(9) 0.09302(11) 0.0142(3) Uani d 1 . .
    O O1 0.77527(8) 0.54207(7) 0.13625(8) 0.0191(3) Uani d 1 . .
    O O2 0.64801(8) 0.58761(7) 0.09186(8) 0.0184(3) Uani d 1 . .
    C C9 0.63793(12) 0.54654(10) 0.15269(12) 0.0190(4) Uani d 1 . .
    H H9A 0.5975 0.5697 0.1650 0.023 Uiso calc 1 . .
    H H9B 0.6913 0.5439 0.2045 0.023 Uiso calc 1 . .
    C C10 0.60852(13) 0.47449(11) 0.12107(13) 0.0257(4) Uani d 1 . .
    H H10A 0.5553 0.4771 0.0702 0.039 Uiso calc 1 . .
    H H10B 0.6020 0.4479 0.1625 0.039 Uiso calc 1 . .
    H H10C 0.6490 0.4513 0.1098 0.039 Uiso calc 1 . .
    N N4 0.63551(9) 0.36665(8) 0.40962(9) 0.0135(3) Uani d 1 . .
    N N5 0.73941(10) 0.38338(8) 0.54432(9) 0.0182(3) Uani d 1 . .
    N N6 0.77452(9) 0.36757(8) 0.44206(9) 0.0150(3) Uani d 1 . .
    C C11 0.71453(11) 0.37415(9) 0.46510(10) 0.0124(3) Uani d 1 . .
    C C12 0.60942(11) 0.32737(10) 0.33341(11) 0.0170(4) Uani d 1 . .
    H H12A 0.5936 0.3598 0.2875 0.025 Uiso calc 1 . .
    H H12B 0.5621 0.2980 0.3227 0.025 Uiso calc 1 . .
    H H12C 0.6551 0.2980 0.3391 0.025 Uiso calc 1 . .
    C C13 0.56893(11) 0.40535(10) 0.41317(11) 0.0167(4) Uani d 1 . .
    H H13A 0.5341 0.3729 0.4232 0.025 Uiso calc 1 . .
    H H13B 0.5354 0.4294 0.3607 0.025 Uiso calc 1 . .
    H H13C 0.5930 0.4395 0.4579 0.025 Uiso calc 1 . .
    C C14 0.68755(14) 0.36456(12) 0.58036(12) 0.0276(5) Uani d 1 . .
    H H14A 0.6620 0.4066 0.5878 0.041 Uiso calc 1 . .
    H H14B 0.7215 0.3422 0.6339 0.041 Uiso calc 1 . .
    H H14C 0.6444 0.3322 0.5436 0.041 Uiso calc 1 . .
    C C15 0.82339(12) 0.40587(12) 0.60501(12) 0.0268(5) Uani d 1 . .
    H H15A 0.8453 0.3740 0.6529 0.032 Uiso calc 1 . .
    H H15B 0.8204 0.4530 0.6248 0.032 Uiso calc 1 . .
    C C16 0.88247(13) 0.40729(11) 0.57137(13) 0.0273(5) Uani d 1 . .
    H H16A 0.8796 0.4529 0.5453 0.033 Uiso calc 1 . .
    H H16B 0.9397 0.4002 0.6164 0.033 Uiso calc 1 . .
    C C17 0.85854(11) 0.35009(10) 0.50887(11) 0.0174(4) Uani d 1 . .
    H H17A 0.8977 0.3477 0.4872 0.021 Uiso calc 1 . .
    H H17B 0.8584 0.3046 0.5338 0.021 Uiso calc 1 . .
    C C18 0.76607(11) 0.40591(9) 0.37379(10) 0.0144(3) Uani d 1 . .
    O O3 0.70768(8) 0.44185(7) 0.33087(7) 0.0180(3) Uani d 1 . .
    O O4 0.83231(8) 0.39572(7) 0.36536(8) 0.0181(3) Uani d 1 . .
    C C19 0.83792(12) 0.43919(10) 0.30418(11) 0.0174(4) Uani d 1 . .
    H H19A 0.7827 0.4434 0.2549 0.021 Uiso calc 1 . .
    H H19B 0.8754 0.4171 0.2872 0.021 Uiso calc 1 . .
    C C20 0.86987(13) 0.51034(10) 0.33867(12) 0.0224(4) Uani d 1 . .
    H H20A 0.8303 0.5338 0.3509 0.034 Uiso calc 1 . .
    H H20B 0.8771 0.5377 0.2982 0.034 Uiso calc 1 . .
    H H20C 0.9230 0.5059 0.3893 0.034 Uiso calc 1 . .
    B B1 0.98280(12) 0.63490(10) 0.78042(11) 0.0113(4) Uani d 1 . .
    C C21 0.98217(10) 0.64626(9) 0.69255(10) 0.0125(3) Uani d 1 . .
    C C22 1.01083(11) 0.70816(10) 0.67468(11) 0.0158(4) Uani d 1 . .
    H H22 1.0341 0.7430 0.7161 0.019 Uiso calc 1 . .
    C C23 1.00657(11) 0.72050(10) 0.59924(11) 0.0193(4) Uani d 1 . .
    H H23 1.0278 0.7626 0.5903 0.023 Uiso calc 1 . .
    C C24 0.97130(11) 0.67145(10) 0.53708(10) 0.0176(4) Uani d 1 . .
    H H24 0.9684 0.6794 0.4854 0.021 Uiso calc 1 . .
    C C25 0.94022(11) 0.61059(10) 0.55120(11) 0.0178(4) Uani d 1 . .
    H H25 0.9148 0.5770 0.5086 0.021 Uiso calc 1 . .
    C C26 0.94618(11) 0.59863(9) 0.62756(10) 0.0145(3) Uani d 1 . .
    H H26 0.9249 0.5563 0.6360 0.017 Uiso calc 1 . .
    C C27 1.07086(10) 0.65452(9) 0.86183(10) 0.0122(3) Uani d 1 . .
    C C28 1.14423(11) 0.67309(9) 0.86286(10) 0.0147(3) Uani d 1 . .
    H H28 1.1443 0.6760 0.8119 0.018 Uiso calc 1 . .
    C C29 1.21742(11) 0.68755(9) 0.93552(11) 0.0169(4) Uani d 1 . .
    H H29 1.2658 0.7000 0.9333 0.020 Uiso calc 1 . .
    C C30 1.21940(11) 0.68370(9) 1.01061(11) 0.0163(4) Uani d 1 . .
    H H30 1.2688 0.6937 1.0603 0.020 Uiso calc 1 . .
    C C31 1.14793(11) 0.66496(9) 1.01231(11) 0.0170(4) Uani d 1 . .
    H H31 1.1484 0.6617 1.0635 0.020 Uiso calc 1 . .
    C C32 1.07584(11) 0.65097(9) 0.93950(10) 0.0149(3) Uani d 1 . .
    H H32 1.0278 0.6385 0.9423 0.018 Uiso calc 1 . .
    C C33 0.90974(10) 0.68769(9) 0.77216(10) 0.0114(3) Uani d 1 . .
    C C34 0.82648(11) 0.67327(9) 0.71577(10) 0.0141(3) Uani d 1 . .
    H H34 0.8133 0.6307 0.6862 0.017 Uiso calc 1 . .
    C C35 0.76280(11) 0.71868(10) 0.70163(11) 0.0169(4) Uani d 1 . .
    H H35 0.7074 0.7065 0.6636 0.020 Uiso calc 1 . .
    C C36 0.77995(11) 0.78203(10) 0.74298(11) 0.0186(4) Uani d 1 . .
    H H36 0.7367 0.8134 0.7338 0.022 Uiso calc 1 . .
    C C37 0.86115(12) 0.79827(10) 0.79769(11) 0.0198(4) Uani d 1 . .
    H H37 0.8740 0.8417 0.8256 0.024 Uiso calc 1 . .
    C C38 0.92447(11) 0.75190(9) 0.81246(11) 0.0156(4) Uani d 1 . .
    H H38 0.9796 0.7643 0.8512 0.019 Uiso calc 1 . .
    C C39 0.96464(10) 0.55282(9) 0.79114(10) 0.0125(3) Uani d 1 . .
    C C40 1.01674(11) 0.50062(10) 0.78853(11) 0.0168(4) Uani d 1 . .
    H H40 1.0613 0.5141 0.7801 0.020 Uiso calc 1 . .
    C C41 1.00571(12) 0.43049(10) 0.79772(11) 0.0197(4) Uani d 1 . .
    H H41 1.0417 0.3970 0.7945 0.024 Uiso calc 1 . .
    C C42 0.94228(13) 0.40910(10) 0.81155(11) 0.0220(4) Uani d 1 . .
    H H42 0.9343 0.3611 0.8175 0.026 Uiso calc 1 . .
    C C43 0.89074(12) 0.45828(10) 0.81660(11) 0.0194(4) Uani d 1 . .
    H H43 0.8475 0.4442 0.8268 0.023 Uiso calc 1 . .
    C C44 0.90227(11) 0.52917(9) 0.80670(11) 0.0161(4) Uani d 1 . .
    H H44 0.8664 0.5623 0.8107 0.019 Uiso calc 1 . .
    B B2 0.46587(12) 0.61087(10) 0.28109(11) 0.0103(4) Uani d 1 . .
    C C45 0.54736(10) 0.59612(9) 0.37117(10) 0.0128(3) Uani d 1 . .
    C C46 0.62523(11) 0.57874(9) 0.38126(11) 0.0172(4) Uani d 1 . .
    H H46 0.6325 0.5783 0.3342 0.021 Uiso calc 1 . .
    C C47 0.69209(11) 0.56207(10) 0.45750(12) 0.0220(4) Uani d 1 . .
    H H47 0.7439 0.5509 0.4618 0.026 Uiso calc 1 . .
    C C48 0.68321(12) 0.56176(10) 0.52710(12) 0.0243(4) Uani d 1 . .
    H H48 0.7289 0.5509 0.5794 0.029 Uiso calc 1 . .
    C C49 0.60724(13) 0.57734(10) 0.51991(11) 0.0225(4) Uani d 1 . .
    H H49 0.6003 0.5766 0.5672 0.027 Uiso calc 1 . .
    C C50 0.54087(11) 0.59417(10) 0.44328(11) 0.0174(4) Uani d 1 . .
    H H50 0.4892 0.6048 0.4396 0.021 Uiso calc 1 . .
    C C51 0.42408(10) 0.53399(9) 0.24948(10) 0.0118(3) Uani d 1 . .
    C C52 0.45417(11) 0.48859(9) 0.21120(10) 0.0156(4) Uani d 1 . .
    H H52 0.4961 0.5047 0.2001 0.019 Uiso calc 1 . .
    C C53 0.42506(12) 0.42088(10) 0.18881(11) 0.0202(4) Uani d 1 . .
    H H53 0.4472 0.3919 0.1630 0.024 Uiso calc 1 . .
    C C54 0.36389(12) 0.39573(10) 0.20406(11) 0.0233(4) Uani d 1 . .
    H H54 0.3433 0.3498 0.1881 0.028 Uiso calc 1 . .
    C C55 0.33328(12) 0.43817(10) 0.24267(11) 0.0217(4) Uani d 1 . .
    H H55 0.2921 0.4211 0.2544 0.026 Uiso calc 1 . .
    C C56 0.36271(11) 0.50610(10) 0.26462(11) 0.0167(4) Uani d 1 . .
    H H56 0.3404 0.5345 0.2907 0.020 Uiso calc 1 . .
    C C57 0.40442(10) 0.66896(9) 0.28797(10) 0.0115(3) Uani d 1 . .
    C C58 0.31882(11) 0.67108(9) 0.23425(10) 0.0138(3) Uani d 1 . .
    H H58 0.2938 0.6343 0.1958 0.017 Uiso calc 1 . .
    C C59 0.26885(11) 0.72536(10) 0.23514(11) 0.0177(4) Uani d 1 . .
    H H59 0.2112 0.7249 0.1978 0.021 Uiso calc 1 . .
    C C60 0.30362(12) 0.77975(10) 0.29049(11) 0.0192(4) Uani d 1 . .
    H H60 0.2701 0.8166 0.2916 0.023 Uiso calc 1 . .
    C C61 0.38795(12) 0.77961(10) 0.34415(11) 0.0179(4) Uani d 1 . .
    H H61 0.4126 0.8167 0.3822 0.021 Uiso calc 1 . .
    C C62 0.43671(11) 0.72523(9) 0.34240(10) 0.0152(4) Uani d 1 . .
    H H62 0.4944 0.7264 0.3798 0.018 Uiso calc 1 . .
    C C63 0.48849(10) 0.64604(9) 0.21412(10) 0.0118(3) Uani d 1 . .
    C C64 0.55235(11) 0.69427(9) 0.23561(11) 0.0160(4) Uani d 1 . .
    H H64 0.5889 0.7029 0.2924 0.019 Uiso calc 1 . .
    C C65 0.56471(11) 0.73023(10) 0.17738(12) 0.0190(4) Uani d 1 . .
    H H65 0.6084 0.7630 0.1948 0.023 Uiso calc 1 . .
    C C66 0.51356(12) 0.71822(10) 0.09466(12) 0.0197(4) Uani d 1 . .
    H H66 0.5219 0.7421 0.0546 0.024 Uiso calc 1 . .
    C C67 0.44959(11) 0.67064(10) 0.07073(11) 0.0190(4) Uani d 1 . .
    H H67 0.4138 0.6619 0.0138 0.023 Uiso calc 1 . .
    C C68 0.43761(11) 0.63595(10) 0.12913(11) 0.0155(3) Uani d 1 . .
    H H68 0.3931 0.6039 0.1110 0.019 Uiso calc 1 . .
loop_
    _atom_site_aniso_label
    _atom_site_aniso_U_11
    _atom_site_aniso_U_22
    _atom_site_aniso_U_33
    _atom_site_aniso_U_12
    _atom_site_aniso_U_13
    _atom_site_aniso_U_23
    N1 0.0144(7) 0.0150(7) 0.0125(7) 0.0008(6) 0.0063(6) 0.0005(6)
    N2 0.0193(8) 0.0144(7) 0.0170(7) -0.0027(6) 0.0116(6) -0.0031(6)
    N3 0.0141(7) 0.0123(7) 0.0149(7) 0.0010(6) 0.0078(6) 0.0015(6)
    C1 0.0129(8) 0.0149(8) 0.0080(7) -0.0009(7) 0.0028(7) -0.0005(6)
    C2 0.0196(9) 0.0250(10) 0.0174(9) 0.0078(8) 0.0096(8) 0.0017(7)
    C3 0.0242(10) 0.0123(9) 0.0193(9) -0.0006(7) 0.0086(8) -0.0030(7)
    C4 0.0281(10) 0.0217(10) 0.0213(9) -0.0056(8) 0.0175(8) -0.0019(8)
    C5 0.0266(10) 0.0138(9) 0.0270(10) -0.0057(7) 0.0171(9) -0.0070(7)
    C6 0.0286(10) 0.0133(9) 0.0267(10) 0.0034(8) 0.0164(9) 0.0018(7)
    C7 0.0150(9) 0.0123(8) 0.0187(9) 0.0025(7) 0.0075(7) 0.0006(7)
    C8 0.0170(9) 0.0112(8) 0.0165(8) -0.0011(7) 0.0098(7) -0.0014(6)
    O1 0.0203(7) 0.0209(7) 0.0179(6) 0.0054(5) 0.0108(6) 0.0053(5)
    O2 0.0187(7) 0.0171(7) 0.0243(7) 0.0026(5) 0.0144(6) 0.0062(5)
    C9 0.0219(10) 0.0184(9) 0.0245(9) 0.0015(7) 0.0174(8) 0.0048(7)
    C10 0.0275(11) 0.0218(10) 0.0284(10) -0.0031(8) 0.0142(9) 0.0038(8)
    N4 0.0144(7) 0.0141(7) 0.0140(7) -0.0013(6) 0.0085(6) -0.0030(6)
    N5 0.0192(8) 0.0233(8) 0.0123(7) 0.0010(6) 0.0079(6) 0.0004(6)
    N6 0.0123(7) 0.0188(8) 0.0133(7) 0.0021(6) 0.0056(6) 0.0030(6)
    C11 0.0153(8) 0.0084(8) 0.0134(8) 0.0020(6) 0.0069(7) 0.0023(6)
    C12 0.0159(9) 0.0183(9) 0.0173(8) -0.0027(7) 0.0086(7) -0.0061(7)
    C13 0.0136(9) 0.0192(9) 0.0193(9) -0.0004(7) 0.0097(7) -0.0023(7)
    C14 0.0363(12) 0.0346(12) 0.0204(9) 0.0095(9) 0.0204(9) 0.0105(9)
    C15 0.0231(10) 0.0330(11) 0.0142(9) 0.0029(9) 0.0012(8) -0.0061(8)
    C16 0.0214(10) 0.0223(10) 0.0273(10) -0.0032(8) 0.0033(9) -0.0020(8)
    C17 0.0122(8) 0.0181(9) 0.0179(9) 0.0023(7) 0.0043(7) 0.0044(7)
    C18 0.0159(9) 0.0136(8) 0.0150(8) -0.0022(7) 0.0087(7) -0.0022(7)
    O3 0.0179(7) 0.0206(7) 0.0178(6) 0.0036(5) 0.0104(5) 0.0033(5)
    O4 0.0181(6) 0.0189(7) 0.0227(7) 0.0026(5) 0.0142(6) 0.0041(5)
    C19 0.0222(9) 0.0163(9) 0.0205(9) -0.0009(7) 0.0157(8) 0.0009(7)
    C20 0.0295(11) 0.0186(10) 0.0253(10) -0.0027(8) 0.0181(9) -0.0027(8)
    B1 0.0122(9) 0.0110(9) 0.0111(8) 0.0009(7) 0.0061(7) -0.0004(7)
    C21 0.0091(8) 0.0154(8) 0.0124(8) 0.0028(6) 0.0046(7) 0.0006(6)
    C22 0.0146(9) 0.0169(9) 0.0153(8) -0.0017(7) 0.0068(7) -0.0005(7)
    C23 0.0186(9) 0.0206(9) 0.0196(9) -0.0018(7) 0.0099(8) 0.0042(7)
    C24 0.0164(9) 0.0268(10) 0.0111(8) 0.0058(7) 0.0080(7) 0.0035(7)
    C25 0.0168(9) 0.0213(9) 0.0113(8) 0.0027(7) 0.0039(7) -0.0031(7)
    C26 0.0155(9) 0.0123(8) 0.0154(8) -0.0002(7) 0.0072(7) -0.0006(7)
    C27 0.0142(8) 0.0081(8) 0.0124(8) 0.0022(6) 0.0052(7) 0.0007(6)
    C28 0.0156(9) 0.0146(8) 0.0135(8) 0.0005(7) 0.0068(7) -0.0008(6)
    C29 0.0119(8) 0.0159(9) 0.0208(9) 0.0005(7) 0.0063(7) -0.0005(7)
    C30 0.0150(9) 0.0117(8) 0.0148(8) 0.0026(7) 0.0016(7) -0.0003(6)
    C31 0.0241(10) 0.0131(8) 0.0116(8) 0.0043(7) 0.0070(7) 0.0012(6)
    C32 0.0155(8) 0.0133(8) 0.0163(8) 0.0013(7) 0.0081(7) 0.0006(7)
    C33 0.0140(8) 0.0124(8) 0.0105(7) 0.0006(6) 0.0079(7) 0.0020(6)
    C34 0.0151(8) 0.0149(8) 0.0122(8) -0.0018(7) 0.0067(7) -0.0015(6)
    C35 0.0123(8) 0.0248(10) 0.0142(8) 0.0006(7) 0.0070(7) 0.0028(7)
    C36 0.0189(9) 0.0195(9) 0.0206(9) 0.0096(7) 0.0121(8) 0.0072(7)
    C37 0.0272(10) 0.0112(9) 0.0202(9) 0.0034(7) 0.0109(8) 0.0007(7)
    C38 0.0135(8) 0.0150(9) 0.0161(8) -0.0008(7) 0.0054(7) -0.0014(7)
    C39 0.0150(8) 0.0135(8) 0.0078(7) 0.0005(7) 0.0045(7) -0.0004(6)
    C40 0.0179(9) 0.0182(9) 0.0151(8) 0.0019(7) 0.0086(7) 0.0002(7)
    C41 0.0260(10) 0.0153(9) 0.0141(8) 0.0078(7) 0.0068(8) 0.0013(7)
    C42 0.0344(11) 0.0129(9) 0.0138(8) -0.0025(8) 0.0080(8) 0.0012(7)
    C43 0.0255(10) 0.0172(9) 0.0179(9) -0.0056(8) 0.0124(8) 0.0008(7)
    C44 0.0202(9) 0.0140(8) 0.0155(8) -0.0003(7) 0.0098(7) -0.0015(7)
    B2 0.0113(9) 0.0102(9) 0.0098(8) -0.0013(7) 0.0055(7) -0.0015(7)
    C45 0.0134(8) 0.0090(8) 0.0130(8) -0.0008(6) 0.0042(7) -0.0030(6)
    C46 0.0160(9) 0.0118(8) 0.0208(9) -0.0004(7) 0.0067(8) -0.0028(7)
    C47 0.0126(9) 0.0141(9) 0.0281(10) 0.0017(7) 0.0012(8) -0.0037(8)
    C48 0.0239(10) 0.0123(9) 0.0179(9) 0.0014(7) -0.0045(8) -0.0032(7)
    C49 0.0310(11) 0.0184(10) 0.0122(8) 0.0024(8) 0.0059(8) -0.0010(7)
    C50 0.0181(9) 0.0166(9) 0.0155(8) 0.0016(7) 0.0066(7) -0.0011(7)
    C51 0.0107(8) 0.0134(8) 0.0066(7) -0.0004(6) 0.0006(6) 0.0006(6)
    C52 0.0136(8) 0.0160(9) 0.0136(8) 0.0026(7) 0.0038(7) 0.0005(7)
    C53 0.0209(10) 0.0141(9) 0.0166(9) 0.0030(7) 0.0022(8) -0.0031(7)
    C54 0.0232(10) 0.0122(9) 0.0192(9) -0.0028(7) -0.0015(8) 0.0007(7)
    C55 0.0180(9) 0.0203(10) 0.0190(9) -0.0067(8) 0.0029(8) 0.0052(7)
    C56 0.0172(9) 0.0176(9) 0.0139(8) -0.0017(7) 0.0065(7) 0.0020(7)
    C57 0.0139(8) 0.0123(8) 0.0109(7) 0.0000(6) 0.0082(7) 0.0022(6)
    C58 0.0163(9) 0.0152(8) 0.0122(8) 0.0003(7) 0.0087(7) 0.0027(6)
    C59 0.0156(9) 0.0239(10) 0.0161(8) 0.0062(7) 0.0096(7) 0.0098(7)
    C60 0.0273(10) 0.0191(9) 0.0203(9) 0.0106(8) 0.0186(8) 0.0086(7)
    C61 0.0293(10) 0.0138(9) 0.0152(8) 0.0018(7) 0.0145(8) 0.0003(7)
    C62 0.0166(9) 0.0160(9) 0.0130(8) 0.0004(7) 0.0073(7) 0.0011(7)
    C63 0.0105(8) 0.0113(8) 0.0151(8) 0.0030(6) 0.0075(7) 0.0000(6)
    C64 0.0148(9) 0.0157(9) 0.0180(9) 0.0001(7) 0.0086(7) -0.0022(7)
    C65 0.0167(9) 0.0156(9) 0.0303(10) -0.0014(7) 0.0159(8) 0.0002(8)
    C66 0.0233(10) 0.0187(9) 0.0267(10) 0.0068(8) 0.0196(8) 0.0064(8)
    C67 0.0186(9) 0.0236(10) 0.0151(8) 0.0047(7) 0.0086(8) 0.0022(7)
    C68 0.0132(8) 0.0176(9) 0.0154(8) -0.0008(7) 0.0069(7) -0.0005(7)
_geom_special_details
;
All e.s.d.'s (except the e.s.d. in the dihedral angle between two l.s. planes)
are estimated using the full covariance matrix. The cell e.s.d.'s are taken
into account individually in the estimation of e.s.d.'s in distances, angles
and torsion angles; correlations between e.s.d.'s in cell parameters are only
used when they are defined by crystal symmetry. An approximate (isotropic)
treatment of cell e.s.d.'s is used for estimating e.s.d.'s involving l.s.
planes.
;
loop_
    _geom_bond_atom_site_label_1
    _geom_bond_atom_site_label_2
    _geom_bond_site_symmetry_2
    _geom_bond_distance
    _geom_bond_publ_flag
    N1 C1 . 1.323(2) ?
    N1 C3 . 1.460(2) ?
    N1 C2 . 1.465(2) ?
    N2 C1 . 1.333(2) ?
    N2 C4 . 1.464(2) ?
    N2 C5 . 1.477(2) ?
    N3 C1 . 1.379(2) ?
    N3 C8 . 1.406(2) ?
    N3 C7 . 1.495(2) ?
    C2 H2A . 0.9800 ?
    C2 H2B . 0.9800 ?
    C2 H2C . 0.9800 ?
    C3 H3A . 0.9800 ?
    C3 H3B . 0.9800 ?
    C3 H3C . 0.9800 ?
    C4 H4A . 0.9800 ?
    C4 H4B . 0.9800 ?
    C4 H4C . 0.9800 ?
    C5 C6 . 1.511(3) ?
    C5 H5A . 0.9900 ?
    C5 H5B . 0.9900 ?
    C6 C7 . 1.521(3) ?
    C6 H6A . 0.9900 ?
    C6 H6B . 0.9900 ?
    C7 H7A . 0.9900 ?
    C7 H7B . 0.9900 ?
    C8 O1 . 1.199(2) ?
    C8 O2 . 1.331(2) ?
    O2 C9 . 1.465(2) ?
    C9 C10 . 1.499(3) ?
    C9 H9A . 0.9900 ?
    C9 H9B . 0.9900 ?
    C10 H10A . 0.9800 ?
    C10 H10B . 0.9800 ?
    C10 H10C . 0.9800 ?
    N4 C11 . 1.326(2) ?
    N4 C12 . 1.464(2) ?
    N4 C13 . 1.472(2) ?
    N5 C11 . 1.324(2) ?
    N5 C14 . 1.463(2) ?
    N5 C15 . 1.474(2) ?
    N6 C11 . 1.381(2) ?
    N6 C18 . 1.409(2) ?
    N6 C17 . 1.482(2) ?
    C12 H12A . 0.9800 ?
    C12 H12B . 0.9800 ?
    C12 H12C . 0.9800 ?
    C13 H13A . 0.9800 ?
    C13 H13B . 0.9800 ?
    C13 H13C . 0.9800 ?
    C14 H14A . 0.9800 ?
    C14 H14B . 0.9800 ?
    C14 H14C . 0.9800 ?
    C15 C16 . 1.506(3) ?
    C15 H15A . 0.9900 ?
    C15 H15B . 0.9900 ?
    C16 C17 . 1.501(3) ?
    C16 H16A . 0.9900 ?
    C16 H16B . 0.9900 ?
    C17 H17A . 0.9900 ?
    C17 H17B . 0.9900 ?
    C18 O3 . 1.202(2) ?
    C18 O4 . 1.329(2) ?
    O4 C19 . 1.456(2) ?
    C19 C20 . 1.504(3) ?
    C19 H19A . 0.9900 ?
    C19 H19B . 0.9900 ?
    C20 H20A . 0.9800 ?
    C20 H20B . 0.9800 ?
    C20 H20C . 0.9800 ?
    B1 C27 . 1.640(2) ?
    B1 C33 . 1.640(2) ?
    B1 C21 . 1.644(2) ?
    B1 C39 . 1.645(3) ?
    C21 C26 . 1.399(2) ?
    C21 C22 . 1.408(2) ?
    C22 C23 . 1.387(3) ?
    C22 H22 . 0.9500 ?
    C23 C24 . 1.384(3) ?
    C23 H23 . 0.9500 ?
    C24 C25 . 1.385(3) ?
    C24 H24 . 0.9500 ?
    C25 C26 . 1.390(2) ?
    C25 H25 . 0.9500 ?
    C26 H26 . 0.9500 ?
    C27 C28 . 1.400(2) ?
    C27 C32 . 1.404(2) ?
    C28 C29 . 1.398(2) ?
    C28 H28 . 0.9500 ?
    C29 C30 . 1.382(3) ?
    C29 H29 . 0.9500 ?
    C30 C31 . 1.391(3) ?
    C30 H30 . 0.9500 ?
    C31 C32 . 1.388(2) ?
    C31 H31 . 0.9500 ?
    C32 H32 . 0.9500 ?
    C33 C38 . 1.400(2) ?
    C33 C34 . 1.408(2) ?
    C34 C35 . 1.387(3) ?
    C34 H34 . 0.9500 ?
    C35 C36 . 1.391(3) ?
    C35 H35 . 0.9500 ?
    C36 C37 . 1.381(3) ?
    C36 H36 . 0.9500 ?
    C37 C38 . 1.391(3) ?
    C37 H37 . 0.9500 ?
    C38 H38 . 0.9500 ?
    C39 C44 . 1.400(2) ?
    C39 C40 . 1.411(2) ?
    C40 C41 . 1.386(3) ?
    C40 H40 . 0.9500 ?
    C41 C42 . 1.386(3) ?
    C41 H41 . 0.9500 ?
    C42 C43 . 1.380(3) ?
    C42 H42 . 0.9500 ?
    C43 C44 . 1.405(3) ?
    C43 H43 . 0.9500 ?
    C44 H44 . 0.9500 ?
    B2 C51 . 1.638(2) ?
    B2 C63 . 1.643(2) ?
    B2 C45 . 1.643(2) ?
    B2 C57 . 1.645(2) ?
    C45 C46 . 1.405(2) ?
    C45 C50 . 1.405(2) ?
    C46 C47 . 1.391(3) ?
    C46 H46 . 0.9500 ?
    C47 C48 . 1.384(3) ?
    C47 H47 . 0.9500 ?
    C48 C49 . 1.383(3) ?
    C48 H48 . 0.9500 ?
    C49 C50 . 1.392(3) ?
    C49 H49 . 0.9500 ?
    C50 H50 . 0.9500 ?
    C51 C52 . 1.404(2) ?
    C51 C56 . 1.407(2) ?
    C52 C53 . 1.392(3) ?
    C52 H52 . 0.9500 ?
    C53 C54 . 1.386(3) ?
    C53 H53 . 0.9500 ?
    C54 C55 . 1.380(3) ?
    C54 H54 . 0.9500 ?
    C55 C56 . 1.397(3) ?
    C55 H55 . 0.9500 ?
    C56 H56 . 0.9500 ?
    C57 C62 . 1.400(2) ?
    C57 C58 . 1.405(2) ?
    C58 C59 . 1.402(3) ?
    C58 H58 . 0.9500 ?
    C59 C60 . 1.386(3) ?
    C59 H59 . 0.9500 ?
    C60 C61 . 1.386(3) ?
    C60 H60 . 0.9500 ?
    C61 C62 . 1.393(3) ?
    C61 H61 . 0.9500 ?
    C62 H62 . 0.9500 ?
    C63 C64 . 1.401(2) ?
    C63 C68 . 1.404(2) ?
    C64 C65 . 1.396(3) ?
    C64 H64 . 0.9500 ?
    C65 C66 . 1.377(3) ?
    C65 H65 . 0.9500 ?
    C66 C67 . 1.389(3) ?
    C66 H66 . 0.9500 ?
    C67 C68 . 1.383(3) ?
    C67 H67 . 0.9500 ?
    C68 H68 . 0.9500 ?
loop_
    _geom_angle_atom_site_label_1
    _geom_angle_atom_site_label_2
    _geom_angle_atom_site_label_3
    _geom_angle_site_symmetry_1
    _geom_angle_site_symmetry_3
    _geom_angle
    _geom_angle_publ_flag
    C1 N1 C3 . . 123.43(15) ?
    C1 N1 C2 . . 122.60(15) ?
    C3 N1 C2 . . 113.85(15) ?
    C1 N2 C4 . . 122.45(15) ?
    C1 N2 C5 . . 115.92(14) ?
    C4 N2 C5 . . 117.00(15) ?
    C1 N3 C8 . . 120.35(14) ?
    C1 N3 C7 . . 120.94(14) ?
    C8 N3 C7 . . 118.37(14) ?
    N1 C1 N2 . . 122.69(16) ?
    N1 C1 N3 . . 120.46(15) ?
    N2 C1 N3 . . 116.84(15) ?
    N1 C2 H2A . . 109.5 ?
    N1 C2 H2B . . 109.5 ?
    H2A C2 H2B . . 109.5 ?
    N1 C2 H2C . . 109.5 ?
    H2A C2 H2C . . 109.5 ?
    H2B C2 H2C . . 109.5 ?
    N1 C3 H3A . . 109.5 ?
    N1 C3 H3B . . 109.5 ?
    H3A C3 H3B . . 109.5 ?
    N1 C3 H3C . . 109.5 ?
    H3A C3 H3C . . 109.5 ?
    H3B C3 H3C . . 109.5 ?
    N2 C4 H4A . . 109.5 ?
    N2 C4 H4B . . 109.5 ?
    H4A C4 H4B . . 109.5 ?
    N2 C4 H4C . . 109.5 ?
    H4A C4 H4C . . 109.5 ?
    H4B C4 H4C . . 109.5 ?
    N2 C5 C6 . . 106.66(15) ?
    N2 C5 H5A . . 110.4 ?
    C6 C5 H5A . . 110.4 ?
    N2 C5 H5B . . 110.4 ?
    C6 C5 H5B . . 110.4 ?
    H5A C5 H5B . . 108.6 ?
    C5 C6 C7 . . 108.33(15) ?
    C5 C6 H6A . . 110.0 ?
    C7 C6 H6A . . 110.0 ?
    C5 C6 H6B . . 110.0 ?
    C7 C6 H6B . . 110.0 ?
    H6A C6 H6B . . 108.4 ?
    N3 C7 C6 . . 111.26(15) ?
    N3 C7 H7A . . 109.4 ?
    C6 C7 H7A . . 109.4 ?
    N3 C7 H7B . . 109.4 ?
    C6 C7 H7B . . 109.4 ?
    H7A C7 H7B . . 108.0 ?
    O1 C8 O2 . . 126.89(16) ?
    O1 C8 N3 . . 124.10(16) ?
    O2 C8 N3 . . 109.02(14) ?
    C8 O2 C9 . . 115.89(14) ?
    O2 C9 C10 . . 110.73(15) ?
    O2 C9 H9A . . 109.5 ?
    C10 C9 H9A . . 109.5 ?
    O2 C9 H9B . . 109.5 ?
    C10 C9 H9B . . 109.5 ?
    H9A C9 H9B . . 108.1 ?
    C9 C10 H10A . . 109.5 ?
    C9 C10 H10B . . 109.5 ?
    H10A C10 H10B . . 109.5 ?
    C9 C10 H10C . . 109.5 ?
    H10A C10 H10C . . 109.5 ?
    H10B C10 H10C . . 109.5 ?
    C11 N4 C12 . . 121.76(15) ?
    C11 N4 C13 . . 122.96(14) ?
    C12 N4 C13 . . 114.62(14) ?
    C11 N5 C14 . . 121.88(16) ?
    C11 N5 C15 . . 123.72(16) ?
    C14 N5 C15 . . 114.09(15) ?
    C11 N6 C18 . . 118.74(14) ?
    C11 N6 C17 . . 116.00(14) ?
    C18 N6 C17 . . 118.83(14) ?
    N5 C11 N4 . . 122.18(16) ?
    N5 C11 N6 . . 117.57(15) ?
    N4 C11 N6 . . 120.11(15) ?
    N4 C12 H12A . . 109.5 ?
    N4 C12 H12B . . 109.5 ?
    H12A C12 H12B . . 109.5 ?
    N4 C12 H12C . . 109.5 ?
    H12A C12 H12C . . 109.5 ?
    H12B C12 H12C . . 109.5 ?
    N4 C13 H13A . . 109.5 ?
    N4 C13 H13B . . 109.5 ?
    H13A C13 H13B . . 109.5 ?
    N4 C13 H13C . . 109.5 ?
    H13A C13 H13C . . 109.5 ?
    H13B C13 H13C . . 109.5 ?
    N5 C14 H14A . . 109.5 ?
    N5 C14 H14B . . 109.5 ?
    H14A C14 H14B . . 109.5 ?
    N5 C14 H14C . . 109.5 ?
    H14A C14 H14C . . 109.5 ?
    H14B C14 H14C . . 109.5 ?
    N5 C15 C16 . . 113.56(16) ?
    N5 C15 H15A . . 108.9 ?
    C16 C15 H15A . . 108.9 ?
    N5 C15 H15B . . 108.9 ?
    C16 C15 H15B . . 108.9 ?
    H15A C15 H15B . . 107.7 ?
    C17 C16 C15 . . 108.01(17) ?
    C17 C16 H16A . . 110.1 ?
    C15 C16 H16A . . 110.1 ?
    C17 C16 H16B . . 110.1 ?
    C15 C16 H16B . . 110.1 ?
    H16A C16 H16B . . 108.4 ?
    N6 C17 C16 . . 105.98(15) ?
    N6 C17 H17A . . 110.5 ?
    C16 C17 H17A . . 110.5 ?
    N6 C17 H17B . . 110.5 ?
    C16 C17 H17B . . 110.5 ?
    H17A C17 H17B . . 108.7 ?
    O3 C18 O4 . . 126.37(16) ?
    O3 C18 N6 . . 124.48(16) ?
    O4 C18 N6 . . 109.15(15) ?
    C18 O4 C19 . . 115.60(14) ?
    O4 C19 C20 . . 110.62(15) ?
    O4 C19 H19A . . 109.5 ?
    C20 C19 H19A . . 109.5 ?
    O4 C19 H19B . . 109.5 ?
    C20 C19 H19B . . 109.5 ?
    H19A C19 H19B . . 108.1 ?
    C19 C20 H20A . . 109.5 ?
    C19 C20 H20B . . 109.5 ?
    H20A C20 H20B . . 109.5 ?
    C19 C20 H20C . . 109.5 ?
    H20A C20 H20C . . 109.5 ?
    H20B C20 H20C . . 109.5 ?
    C27 B1 C33 . . 110.48(14) ?
    C27 B1 C21 . . 114.04(14) ?
    C33 B1 C21 . . 102.80(13) ?
    C27 B1 C39 . . 106.22(13) ?
    C33 B1 C39 . . 113.27(14) ?
    C21 B1 C39 . . 110.23(14) ?
    C26 C21 C22 . . 115.13(15) ?
    C26 C21 B1 . . 122.76(15) ?
    C22 C21 B1 . . 121.83(15) ?
    C23 C22 C21 . . 122.84(17) ?
    C23 C22 H22 . . 118.6 ?
    C21 C22 H22 . . 118.6 ?
    C24 C23 C22 . . 119.94(17) ?
    C24 C23 H23 . . 120.0 ?
    C22 C23 H23 . . 120.0 ?
    C23 C24 C25 . . 119.17(16) ?
    C23 C24 H24 . . 120.4 ?
    C25 C24 H24 . . 120.4 ?
    C24 C25 C26 . . 120.10(17) ?
    C24 C25 H25 . . 119.9 ?
    C26 C25 H25 . . 119.9 ?
    C25 C26 C21 . . 122.79(17) ?
    C25 C26 H26 . . 118.6 ?
    C21 C26 H26 . . 118.6 ?
    C28 C27 C32 . . 115.13(15) ?
    C28 C27 B1 . . 126.56(15) ?
    C32 C27 B1 . . 118.29(15) ?
    C29 C28 C27 . . 122.91(16) ?
    C29 C28 H28 . . 118.5 ?
    C27 C28 H28 . . 118.5 ?
    C30 C29 C28 . . 119.99(17) ?
    C30 C29 H29 . . 120.0 ?
    C28 C29 H29 . . 120.0 ?
    C29 C30 C31 . . 118.90(16) ?
    C29 C30 H30 . . 120.5 ?
    C31 C30 H30 . . 120.5 ?
    C32 C31 C30 . . 120.24(16) ?
    C32 C31 H31 . . 119.9 ?
    C30 C31 H31 . . 119.9 ?
    C31 C32 C27 . . 122.83(17) ?
    C31 C32 H32 . . 118.6 ?
    C27 C32 H32 . . 118.6 ?
    C38 C33 C34 . . 115.37(15) ?
    C38 C33 B1 . . 124.00(15) ?
    C34 C33 B1 . . 120.32(15) ?
    C35 C34 C33 . . 122.77(16) ?
    C35 C34 H34 . . 118.6 ?
    C33 C34 H34 . . 118.6 ?
    C34 C35 C36 . . 120.13(17) ?
    C34 C35 H35 . . 119.9 ?
    C36 C35 H35 . . 119.9 ?
    C37 C36 C35 . . 118.53(17) ?
    C37 C36 H36 . . 120.7 ?
    C35 C36 H36 . . 120.7 ?
    C36 C37 C38 . . 120.91(17) ?
    C36 C37 H37 . . 119.5 ?
    C38 C37 H37 . . 119.5 ?
    C37 C38 C33 . . 122.27(17) ?
    C37 C38 H38 . . 118.9 ?
    C33 C38 H38 . . 118.9 ?
    C44 C39 C40 . . 115.27(16) ?
    C44 C39 B1 . . 125.15(15) ?
    C40 C39 B1 . . 119.51(15) ?
    C41 C40 C39 . . 122.80(17) ?
    C41 C40 H40 . . 118.6 ?
    C39 C40 H40 . . 118.6 ?
    C42 C41 C40 . . 120.11(18) ?
    C42 C41 H41 . . 119.9 ?
    C40 C41 H41 . . 119.9 ?
    C43 C42 C41 . . 119.36(18) ?
    C43 C42 H42 . . 120.3 ?
    C41 C42 H42 . . 120.3 ?
    C42 C43 C44 . . 119.98(18) ?
    C42 C43 H43 . . 120.0 ?
    C44 C43 H43 . . 120.0 ?
    C39 C44 C43 . . 122.44(17) ?
    C39 C44 H44 . . 118.8 ?
    C43 C44 H44 . . 118.8 ?
    C51 B2 C63 . . 110.53(13) ?
    C51 B2 C45 . . 104.41(13) ?
    C63 B2 C45 . . 113.29(14) ?
    C51 B2 C57 . . 114.51(14) ?
    C63 B2 C57 . . 102.97(13) ?
    C45 B2 C57 . . 111.43(13) ?
    C46 C45 C50 . . 115.44(16) ?
    C46 C45 B2 . . 123.48(15) ?
    C50 C45 B2 . . 120.84(15) ?
    C47 C46 C45 . . 122.56(18) ?
    C47 C46 H46 . . 118.7 ?
    C45 C46 H46 . . 118.7 ?
    C48 C47 C46 . . 120.02(18) ?
    C48 C47 H47 . . 120.0 ?
    C46 C47 H47 . . 120.0 ?
    C49 C48 C47 . . 119.43(17) ?
    C49 C48 H48 . . 120.3 ?
    C47 C48 H48 . . 120.3 ?
    C48 C49 C50 . . 119.97(18) ?
    C48 C49 H49 . . 120.0 ?
    C50 C49 H49 . . 120.0 ?
    C49 C50 C45 . . 122.54(18) ?
    C49 C50 H50 . . 118.7 ?
    C45 C50 H50 . . 118.7 ?
    C52 C51 C56 . . 115.31(16) ?
    C52 C51 B2 . . 120.42(15) ?
    C56 C51 B2 . . 124.02(15) ?
    C53 C52 C51 . . 122.68(17) ?
    C53 C52 H52 . . 118.7 ?
    C51 C52 H52 . . 118.7 ?
    C54 C53 C52 . . 120.12(18) ?
    C54 C53 H53 . . 119.9 ?
    C52 C53 H53 . . 119.9 ?
    C55 C54 C53 . . 119.23(17) ?
    C55 C54 H54 . . 120.4 ?
    C53 C54 H54 . . 120.4 ?
    C54 C55 C56 . . 120.19(18) ?
    C54 C55 H55 . . 119.9 ?
    C56 C55 H55 . . 119.9 ?
    C55 C56 C51 . . 122.46(18) ?
    C55 C56 H56 . . 118.8 ?
    C51 C56 H56 . . 118.8 ?
    C62 C57 C58 . . 115.31(16) ?
    C62 C57 B2 . . 120.82(15) ?
    C58 C57 B2 . . 123.41(15) ?
    C59 C58 C57 . . 122.58(17) ?
    C59 C58 H58 . . 118.7 ?
    C57 C58 H58 . . 118.7 ?
    C60 C59 C58 . . 119.97(17) ?
    C60 C59 H59 . . 120.0 ?
    C58 C59 H59 . . 120.0 ?
    C59 C60 C61 . . 119.07(17) ?
    C59 C60 H60 . . 120.5 ?
    C61 C60 H60 . . 120.5 ?
    C60 C61 C62 . . 120.19(17) ?
    C60 C61 H61 . . 119.9 ?
    C62 C61 H61 . . 119.9 ?
    C61 C62 C57 . . 122.88(17) ?
    C61 C62 H62 . . 118.6 ?
    C57 C62 H62 . . 118.6 ?
    C64 C63 C68 . . 114.99(16) ?
    C64 C63 B2 . . 123.41(15) ?
    C68 C63 B2 . . 121.14(15) ?
    C65 C64 C63 . . 122.94(17) ?
    C65 C64 H64 . . 118.5 ?
    C63 C64 H64 . . 118.5 ?
    C66 C65 C64 . . 119.99(17) ?
    C66 C65 H65 . . 120.0 ?
    C64 C65 H65 . . 120.0 ?
    C65 C66 C67 . . 118.89(17) ?
    C65 C66 H66 . . 120.6 ?
    C67 C66 H66 . . 120.6 ?
    C68 C67 C66 . . 120.45(17) ?
    C68 C67 H67 . . 119.8 ?
    C66 C67 H67 . . 119.8 ?
    C67 C68 C63 . . 122.73(17) ?
    C67 C68 H68 . . 118.6 ?
    C63 C68 H68 . . 118.6 ?
loop_
    _geom_torsion_atom_site_label_1
    _geom_torsion_atom_site_label_2
    _geom_torsion_atom_site_label_3
    _geom_torsion_atom_site_label_4
    _geom_torsion_site_symmetry_1
    _geom_torsion_site_symmetry_2
    _geom_torsion_site_symmetry_3
    _geom_torsion_site_symmetry_4
    _geom_torsion
    _geom_torsion_publ_flag
    C3 N1 C1 N2 . . . . -157.48(16) ?
    C2 N1 C1 N2 . . . . 26.7(2) ?
    C3 N1 C1 N3 . . . . 21.4(2) ?
    C2 N1 C1 N3 . . . . -154.40(15) ?
    C4 N2 C1 N1 . . . . 33.4(3) ?
    C5 N2 C1 N1 . . . . -171.44(16) ?
    C4 N2 C1 N3 . . . . -145.49(17) ?
    C5 N2 C1 N3 . . . . 9.6(2) ?
    C8 N3 C1 N1 . . . . 41.4(2) ?
    C7 N3 C1 N1 . . . . -145.28(16) ?
    C8 N3 C1 N2 . . . . -139.61(16) ?
    C7 N3 C1 N2 . . . . 33.7(2) ?
    C1 N2 C5 C6 . . . . -58.4(2) ?
    C4 N2 C5 C6 . . . . 98.17(18) ?
    N2 C5 C6 C7 . . . . 63.43(19) ?
    C1 N3 C7 C6 . . . . -23.6(2) ?
    C8 N3 C7 C6 . . . . 149.82(16) ?
    C5 C6 C7 N3 . . . . -25.2(2) ?
    C1 N3 C8 O1 . . . . 16.0(3) ?
    C7 N3 C8 O1 . . . . -157.45(17) ?
    C1 N3 C8 O2 . . . . -164.46(15) ?
    C7 N3 C8 O2 . . . . 22.1(2) ?
    O1 C8 O2 C9 . . . . 3.0(3) ?
    N3 C8 O2 C9 . . . . -176.55(14) ?
    C8 O2 C9 C10 . . . . -84.87(19) ?
    C14 N5 C11 N4 . . . . 19.6(3) ?
    C15 N5 C11 N4 . . . . -167.15(17) ?
    C14 N5 C11 N6 . . . . -155.88(17) ?
    C15 N5 C11 N6 . . . . 17.3(3) ?
    C12 N4 C11 N5 . . . . -152.35(17) ?
    C13 N4 C11 N5 . . . . 37.4(3) ?
    C12 N4 C11 N6 . . . . 23.1(2) ?
    C13 N4 C11 N6 . . . . -147.19(16) ?
    C18 N6 C11 N5 . . . . -133.56(17) ?
    C17 N6 C11 N5 . . . . 18.0(2) ?
    C18 N6 C11 N4 . . . . 50.8(2) ?
    C17 N6 C11 N4 . . . . -157.63(16) ?
    C11 N5 C15 C16 . . . . -8.6(3) ?
    C14 N5 C15 C16 . . . . 165.11(18) ?
    N5 C15 C16 C17 . . . . -32.7(2) ?
    C11 N6 C17 C16 . . . . -58.6(2) ?
    C18 N6 C17 C16 . . . . 92.93(19) ?
    C15 C16 C17 N6 . . . . 63.05(19) ?
    C11 N6 C18 O3 . . . . -3.9(3) ?
    C17 N6 C18 O3 . . . . -154.68(17) ?
    C11 N6 C18 O4 . . . . 176.03(15) ?
    C17 N6 C18 O4 . . . . 25.3(2) ?
    O3 C18 O4 C19 . . . . 7.9(3) ?
    N6 C18 O4 C19 . . . . -172.08(14) ?
    C18 O4 C19 C20 . . . . 80.33(19) ?
    C27 B1 C21 C26 . . . . 137.68(16) ?
    C33 B1 C21 C26 . . . . -102.71(18) ?
    C39 B1 C21 C26 . . . . 18.3(2) ?
    C27 B1 C21 C22 . . . . -48.7(2) ?
    C33 B1 C21 C22 . . . . 70.94(19) ?
    C39 B1 C21 C22 . . . . -168.04(15) ?
    C26 C21 C22 C23 . . . . -2.1(3) ?
    B1 C21 C22 C23 . . . . -176.23(16) ?
    C21 C22 C23 C24 . . . . 1.5(3) ?
    C22 C23 C24 C25 . . . . 0.4(3) ?
    C23 C24 C25 C26 . . . . -1.4(3) ?
    C24 C25 C26 C21 . . . . 0.6(3) ?
    C22 C21 C26 C25 . . . . 1.1(3) ?
    B1 C21 C26 C25 . . . . 175.13(16) ?
    C33 B1 C27 C28 . . . . -121.25(18) ?
    C21 B1 C27 C28 . . . . -6.1(2) ?
    C39 B1 C27 C28 . . . . 115.53(18) ?
    C33 B1 C27 C32 . . . . 60.7(2) ?
    C21 B1 C27 C32 . . . . 175.83(15) ?
    C39 B1 C27 C32 . . . . -62.57(19) ?
    C32 C27 C28 C29 . . . . -0.3(3) ?
    B1 C27 C28 C29 . . . . -178.48(16) ?
    C27 C28 C29 C30 . . . . 0.1(3) ?
    C28 C29 C30 C31 . . . . 0.4(3) ?
    C29 C30 C31 C32 . . . . -0.5(3) ?
    C30 C31 C32 C27 . . . . 0.2(3) ?
    C28 C27 C32 C31 . . . . 0.2(3) ?
    B1 C27 C32 C31 . . . . 178.48(16) ?
    C27 B1 C33 C38 . . . . 18.0(2) ?
    C21 B1 C33 C38 . . . . -104.06(18) ?
    C39 B1 C33 C38 . . . . 137.01(16) ?
    C27 B1 C33 C34 . . . . -168.69(15) ?
    C21 B1 C33 C34 . . . . 69.26(18) ?
    C39 B1 C33 C34 . . . . -49.7(2) ?
    C38 C33 C34 C35 . . . . -1.0(2) ?
    B1 C33 C34 C35 . . . . -174.89(16) ?
    C33 C34 C35 C36 . . . . 1.0(3) ?
    C34 C35 C36 C37 . . . . 0.1(3) ?
    C35 C36 C37 C38 . . . . -1.2(3) ?
    C36 C37 C38 C33 . . . . 1.1(3) ?
    C34 C33 C38 C37 . . . . -0.1(2) ?
    B1 C33 C38 C37 . . . . 173.56(16) ?
    C27 B1 C39 C44 . . . . 110.49(18) ?
    C33 B1 C39 C44 . . . . -11.0(2) ?
    C21 B1 C39 C44 . . . . -125.50(17) ?
    C27 B1 C39 C40 . . . . -66.51(18) ?
    C33 B1 C39 C40 . . . . 172.05(14) ?
    C21 B1 C39 C40 . . . . 57.5(2) ?
    C44 C39 C40 C41 . . . . 2.2(2) ?
    B1 C39 C40 C41 . . . . 179.49(16) ?
    C39 C40 C41 C42 . . . . -1.1(3) ?
    C40 C41 C42 C43 . . . . -0.4(3) ?
    C41 C42 C43 C44 . . . . 0.8(3) ?
    C40 C39 C44 C43 . . . . -1.8(2) ?
    B1 C39 C44 C43 . . . . -178.92(16) ?
    C42 C43 C44 C39 . . . . 0.4(3) ?
    C51 B2 C45 C46 . . . . 88.03(19) ?
    C63 B2 C45 C46 . . . . -32.3(2) ?
    C57 B2 C45 C46 . . . . -147.84(16) ?
    C51 B2 C45 C50 . . . . -86.17(18) ?
    C63 B2 C45 C50 . . . . 153.51(16) ?
    C57 B2 C45 C50 . . . . 38.0(2) ?
    C50 C45 C46 C47 . . . . -1.3(3) ?
    B2 C45 C46 C47 . . . . -175.75(16) ?
    C45 C46 C47 C48 . . . . 0.4(3) ?
    C46 C47 C48 C49 . . . . 0.7(3) ?
    C47 C48 C49 C50 . . . . -1.0(3) ?
    C48 C49 C50 C45 . . . . 0.1(3) ?
    C46 C45 C50 C49 . . . . 1.0(3) ?
    B2 C45 C50 C49 . . . . 175.67(17) ?
    C63 B2 C51 C52 . . . . 39.9(2) ?
    C45 B2 C51 C52 . . . . -82.29(18) ?
    C57 B2 C51 C52 . . . . 155.59(15) ?
    C63 B2 C51 C56 . . . . -146.22(16) ?
    C45 B2 C51 C56 . . . . 91.62(18) ?
    C57 B2 C51 C56 . . . . -30.5(2) ?
    C56 C51 C52 C53 . . . . 0.6(2) ?
    B2 C51 C52 C53 . . . . 175.06(15) ?
    C51 C52 C53 C54 . . . . 0.0(3) ?
    C52 C53 C54 C55 . . . . -1.0(3) ?
    C53 C54 C55 C56 . . . . 1.2(3) ?
    C54 C55 C56 C51 . . . . -0.5(3) ?
    C52 C51 C56 C55 . . . . -0.4(2) ?
    B2 C51 C56 C55 . . . . -174.60(16) ?
    C51 B2 C57 C62 . . . . 154.21(15) ?
    C63 B2 C57 C62 . . . . -85.76(17) ?
    C45 B2 C57 C62 . . . . 36.0(2) ?
    C51 B2 C57 C58 . . . . -33.9(2) ?
    C63 B2 C57 C58 . . . . 86.11(18) ?
    C45 B2 C57 C58 . . . . -152.13(15) ?
    C62 C57 C58 C59 . . . . -0.4(2) ?
    B2 C57 C58 C59 . . . . -172.67(15) ?
    C57 C58 C59 C60 . . . . 0.0(3) ?
    C58 C59 C60 C61 . . . . 0.3(3) ?
    C59 C60 C61 C62 . . . . -0.3(3) ?
    C60 C61 C62 C57 . . . . -0.1(3) ?
    C58 C57 C62 C61 . . . . 0.4(2) ?
    B2 C57 C62 C61 . . . . 172.91(16) ?
    C51 B2 C63 C64 . . . . -152.35(16) ?
    C45 B2 C63 C64 . . . . -35.6(2) ?
    C57 B2 C63 C64 . . . . 84.91(19) ?
    C51 B2 C63 C68 . . . . 35.8(2) ?
    C45 B2 C63 C68 . . . . 152.59(15) ?
    C57 B2 C63 C68 . . . . -86.92(18) ?
    C68 C63 C64 C65 . . . . 0.4(3) ?
    B2 C63 C64 C65 . . . . -171.90(16) ?
    C63 C64 C65 C66 . . . . -0.9(3) ?
    C64 C65 C66 C67 . . . . 0.7(3) ?
    C65 C66 C67 C68 . . . . 0.0(3) ?
    C66 C67 C68 C63 . . . . -0.5(3) ?
    C64 C63 C68 C67 . . . . 0.3(3) ?
    B2 C63 C68 C67 . . . . 172.78(16) ?
loop_
    _geom_hbond_atom_site_label_D
    _geom_hbond_atom_site_label_H
    _geom_hbond_atom_site_label_A
    _geom_hbond_site_symmetry_A
    _geom_hbond_distance_DH
    _geom_hbond_distance_HA
    _geom_hbond_distance_DA
    _geom_hbond_angle_DHA
    _geom_hbond_publ_flag
    C5 H5A Cg1 1 0.99 2.77 3.502(3) 131 y
    C19 H19B Cg1 1 0.99 2.86 3.559(3) 128 y
    C17 H17B Cg2 1 0.99 2.67 3.632(3) 165 y
    C6 H6B Cg3 1 0.99 2.75 3.624(3) 147 y
    C13 H13C Cg3 1 0.98 2.72 3.421(3) 129 y
    C13 H13B Cg4 1 0.98 2.67 3.583(3) 154 y
    C12 H12C Cg5 1 0.98 2.70 3.329(3) 121 y
    C14 H14B Cg5 1 0.98 2.76 3.354(3) 120 y
    C12 H12B Cg6 1 0.98 2.64 3.535(3) 151 y
    C9 H9A Cg6 1 0.99 2.75 3.655(3) 151 y
_shelx_hkl_file
;
   1   0   0    8.80    3.24   0
   2   0   0 1499.25   24.33   0
   3   0   0  243.77    9.76   0
   4   0   0    9.89    4.88   0
   5   0   0 1703.33   27.47   0
   6   0   0  -14.45    9.32   0
   7   0   0 1212.36   26.57   0
   8   0   0  175.26    7.46   0
   9   0   0  401.32    9.79   0
  10   0   0   36.82    5.59   0
  11   0   0  126.78    6.06   0
  12   0   0  319.29   13.98   0
  13   0   0  752.31   21.91   0
  14   0   0  861.84   22.37   0
  15   0   0  176.19    8.86   0
  16   0   0   18.64    6.53   0
  17   0   0    6.99    6.06   0
  18   0   0  275.94   12.59   0
  19   0   0   26.57   13.98   0
  20   0   0  147.29   18.18   0
  21   0   0  138.90   18.18   0
   1   1   0   64.89    7.75   0
   2   1   0  541.15   14.34   0
   3   1   0   36.91    4.40   0
   4   1   0  297.24   12.13   0
   5   1   0   10.12    3.47   0
  -6  -1   0 1205.83   31.23   0
   6   1   0 1156.89   42.42   0
   7   1   0 1442.15   30.76   0
  -7  -1   0 1434.23   26.10   0
  -8  -1   0  872.10   23.31   0
   8   1   0  892.61   23.31   0
   9   1   0   22.37    7.46   0
  -9  -1   0    4.66    6.99   0
  10   1   0   -8.39    2.80   0
 -10  -1   0   -9.32    6.06   0
 -11  -1   0   39.62    6.53   0
  11   1   0   48.01    5.13   0
 -12  -1   0  583.11   18.18   0
  12   1   0  552.34   14.45   0
  13   1   0   33.09    6.99   0
 -13  -1   0   32.63    5.59   0
 -14  -1   0   15.85    7.46   0
  14   1   0    8.86    6.99   0
  15   1   0  -20.98    4.20   0
 -15  -1   0  -24.70    6.06   0
 -16  -1   0    2.80    6.99   0
  16   1   0    6.99    6.06   0
  17   1   0   -1.86    3.73   0
 -17  -1   0    6.99    6.53   0
  18   1   0   49.41    7.46   0
 -18  -1   0   49.87    8.39   0
  19   1   0    6.99   16.78   0
 -19  -1   0   21.44   16.31   0
  20   1   0   52.20   17.25   0
 -20  -1   0   57.80   15.38   0
 -21  -1   0   13.52   13.52   0
  21   1   0   -6.99   18.18   0
   0   2   0    9.57    4.49   0
   1   2   0   49.51    8.02   0
   2   2   0   11.12    6.11   0
   3   2   0 1089.26   18.74   0
   4   2   0 2770.13   28.42   0
   5   2   0  421.20   11.33   0
  -6  -2   0  143.56    8.86   0
   6   2   0  165.00    8.39   0
  -7  -2   0   40.55    6.06   0
   7   2   0   43.81    4.66   0
   8   2   0  447.00   14.45   0
  -8  -2   0  451.66   11.65   0
   9   2   0   32.16    5.13   0
  -9  -2   0   36.82    5.59   0
 -10  -2   0  140.30   10.72   0
  10   2   0  134.71    6.53   0
  11   2   0   60.13    6.06   0
 -11  -2   0   88.56   15.38   0
 -12  -2   0  282.00   11.19   0
  12   2   0  257.76    8.86   0
  13   2   0  298.78   10.25   0
 -13  -2   0  310.90   11.19   0
  14   2   0  188.78    9.32   0
 -14  -2   0  204.16   11.19   0
  15   2   0   45.68    6.06   0
 -15  -2   0   49.41    8.39   0
 -16  -2   0    1.86    6.53   0
  16   2   0   -0.93    4.20   0
  17   2   0  293.19   10.72   0
 -17  -2   0  289.46   13.05   0
 -18  -2   0   30.76    8.39   0
  18   2   0   24.70    5.13   0
  19   2   0  139.83   11.19   0
 -19  -2   0  128.65   13.98   0
 -20  -2   0    5.59   12.59   0
  20   2   0    0.93    8.86   0
  21   2   0   -4.66   24.24   0
 -21  -2   0   27.97   19.11   0
   1   3   0  150.02    6.90   0
   2   3   0 7771.48   58.35   0
   3   3   0  373.18   11.70   0
   4   3   0 3251.14   23.46   0
   5   3   0  -11.19    7.92   0
  -6  -3   0 1757.25   32.03   0
   6   3   0 1730.68   31.20   0
  -7  -3   0   -4.66    4.20   0
   7   3   0    1.86    3.73   0
  -8  -3   0   18.18    6.06   0
   8   3   0    6.53    3.73   0
  -9  -3   0  379.42   11.65   0
   9   3   0  381.28   10.25   0
  10   3   0  208.35    7.46   0
 -10  -3   0  201.83    8.39   0
 -11  -3   0  612.94   27.50   0
  11   3   0  580.31   13.52   0
 -12  -3   0  240.98   13.52   0
  12   3   0  202.29    7.46   0
  13   3   0  155.68    6.53   0
 -13  -3   0  152.89   14.45   0
 -14  -3   0    6.06    7.92   0
  14   3   0    1.40    5.13   0
 -15  -3   0   -5.59    6.53   0
  15   3   0   -8.39    3.73   0
 -16  -3   0  455.86   16.78   0
  16   3   0  529.50   15.85   0
 -17  -3   0   52.67    9.79   0
  17   3   0   33.09    4.66   0
 -18  -3   0    0.00    7.46   0
  18   3   0   -2.33    3.26   0
  19   3   0    0.47   10.25   0
 -19  -3   0   18.64    8.39   0
  20   3   0  145.89   34.03   0
 -20  -3   0  223.73   22.37   0
  21   3   0    9.32   34.96   0
 -21  -3   0   -5.59   13.52   0
   5   4   0   -7.46    1.86   0
  -5  -4   0   -2.80    3.26   0
   6   4   0  167.80    9.79   0
  -6  -4   0  168.73    6.53   0
  -7  -4   0   57.33    4.20   0
   7   4   0   52.20    4.66   0
  -8  -4   0  364.50    8.86   0
   8   4   0  368.70   13.05   0
  -9  -4   0 1088.37   24.24   0
   9   4   0 1073.46   25.64   0
  10   4   0 1026.85   24.24   0
 -10  -4   0 1054.35   24.70   0
 -11  -4   0   22.37    6.06   0
  11   4   0   31.23    5.59   0
  12   4   0    1.86    2.80   0
 -12  -4   0   17.25    9.79   0
 -13  -4   0   51.27   13.05   0
  13   4   0   39.62    5.13   0
  14   4   0   12.59    5.59   0
 -14  -4   0   34.96   10.72   0
 -15  -4   0   11.19   19.58   0
  15   4   0   -6.99    3.73   0
 -16  -4   0   75.04    9.32   0
  16   4   0   71.32    6.06   0
  17   4   0   66.19    6.06   0
 -17  -4   0   62.93    7.92   0
 -18  -4   0   57.80    9.32   0
  18   4   0   55.00   15.85   0
  19   4   0  -18.64    8.86   0
 -19  -4   0   -2.80   12.12   0
  20   4   0   69.92   32.16   0
 -20  -4   0   97.88   17.25   0
  21   4   0   -1.40   26.57   0
 -21  -4   0   29.37   39.15   0
   4   5   0   -7.92    7.92   0
   5   5   0   33.09    4.66   0
  -5  -5   0   35.89    3.26   0
   6   5   0   -1.40    3.73   0
  -6  -5   0  -19.58    3.73   0
  -7  -5   0   25.17    3.26   0
   7   5   0   27.03    4.66   0
   8   5   0 2435.91   57.80   0
  -8  -5   0 2473.66   48.01   0
   9   5   0    7.46    3.73   0
  -9  -5   0   -1.40    2.33   0
  10   5   0  163.61    6.99   0
 -10  -5   0  145.43    7.92   0
 -11  -5   0    5.13    6.53   0
  11   5   0   10.72    4.66   0
 -12  -5   0 1527.45   41.95   0
  12   5   0 1453.34   27.50   0
  13   5   0  629.72   15.38   0
 -13  -5   0  595.69   21.44   0
  14   5   0   -4.66    2.33   0
 -14  -5   0   -6.99   16.78   0
  15   5   0   36.82    5.59   0
 -15  -5   0   17.25   10.25   0
  16   5   0   96.95    6.99   0
 -16  -5   0  109.07   10.72   0
  17   5   0   79.24    6.53   0
 -17  -5   0   92.76   11.19   0
  18   5   0   85.76   13.05   0
 -18  -5   0   99.28   13.52   0
  19   5   0   54.07   14.45   0
 -19  -5   0   61.99   10.25   0
  20   5   0  -15.38   21.91   0
 -20  -5   0   59.20   14.45   0
 -21  -5   0   51.27   33.56   0
  21   5   0   24.24   25.64   0
   3   6   0 1559.15   53.14   0
   4   6   0  830.15   23.31   0
  -4  -6   0  831.55   15.85   0
  -5  -6   0    3.92    2.80   0
   5   6   0    4.93    5.59   0
  -6  -6   0  171.53    5.13   0
   6   6   0  171.53    6.99   0
  -7  -6   0   86.23    4.66   0
   7   6   0  102.54    5.13   0
   8   6   0  741.59   14.92   0
  -8  -6   0  737.86   17.71   0
   9   6   0   31.23    4.66   0
  -9  -6   0   36.36    4.66   0
  10   6   0    9.79    6.06   0
 -10  -6   0   13.98    4.20   0
  11   6   0  137.50    6.53   0
 -11  -6   0  123.05    9.32   0
 -12  -6   0  165.00    8.39   0
  12   6   0  183.65    7.92   0
  13   6   0   63.39    5.59   0
 -13  -6   0   61.99    7.46   0
 -14  -6   0   32.16   14.45   0
  14   6   0   46.15    5.13   0
 -15  -6   0   97.88   14.92   0
  15   6   0   97.88    6.53   0
 -16  -6   0   60.59   12.12   0
  16   6   0   76.91    6.06   0
  17   6   0  550.48   16.31   0
 -17  -6   0  529.97   18.64   0
  18   6   0  105.34   12.12   0
 -18  -6   0  122.12   12.59   0
 -19  -6   0  170.13   14.45   0
  19   6   0  178.06   17.25   0
 -20  -6   0   28.43   31.23   0
  20   6   0    7.92   23.31   0
   1   7   0   -5.13   10.72   0
   2   7   0 2956.56   74.58   0
  -2  -7   0 2975.20   71.32   0
   3   7   0  679.59   13.58   0
  -3  -7   0  679.59   13.98   0
  -4  -7   0   10.92    3.73   0
   4   7   0    8.39    6.06   0
  -5  -7   0  415.77    9.79   0
   5   7   0  403.19    9.72   0
   6   7   0   77.37    6.99   0
  -6  -7   0   75.51    5.13   0
   7   7   0  439.54    9.52   0
  -7  -7   0  415.31    9.39   0
   8   7   0    5.13    4.20   0
  -8  -7   0  -12.59    3.26   0
  -9  -7   0  110.47    5.59   0
   9   7   0  102.08    6.53   0
  10   7   0   34.96    5.13   0
 -10  -7   0   38.69    4.66   0
 -11  -7   0   10.25    4.20   0
  11   7   0   13.98    5.59   0
 -12  -7   0  692.18   18.64   0
  12   7   0  721.08   16.31   0
  13   7   0  765.82   18.64   0
 -13  -7   0  740.19   19.58   0
  14   7   0    5.38    3.26   0
 -14  -7   0    4.66    3.46   0
  15   7   0  312.30   11.19   0
 -15  -7   0  293.65   10.64   0
 -16  -7   0  145.89   16.31   0
  16   7   0  180.39   15.85   0
  17   7   0   20.04   13.05   0
 -17  -7   0  -12.12   13.52   0
  18   7   0    3.73   11.19   0
 -18  -7   0   -1.86    9.32   0
 -19  -7   0    3.73    9.79   0
  19   7   0   20.51   11.65   0
  20   7   0   30.76   23.31   0
 -20  -7   0   25.64   23.09   0
   0   8   0 1385.29   34.49   0
   1   8   0    7.46   10.25   0
  -1  -8   0   21.91   10.72   0
  -2  -8   0  591.03   14.92   0
   2   8   0  575.18   20.98   0
   3   8   0   18.18    3.73   0
  -3  -8   0   -5.59    4.20   0
  -4  -8   0 2459.68   43.35   0
   4   8   0 2453.15   48.48   0
   5   8   0  405.98   10.72   0
  -5  -8   0  428.36   10.25   0
  -6  -8   0 1020.79   19.58   0
   6   8   0  976.97   23.31   0
  -7  -8   0   54.07    5.13   0
   7   8   0   47.54    7.92   0
  -8  -8   0  275.94    9.32   0
   8   8   0  253.57    9.79   0
  -9  -8   0  162.21    6.99   0
   9   8   0  139.83    8.39   0
  10   8   0  230.26   11.19   0
 -10  -8   0  225.13    8.39   0
 -11  -8   0  402.26   11.19   0
  11   8   0  395.26   14.45   0
 -12  -8   0   93.69    5.59   0
  12   8   0   96.95    9.79   0
  13   8   0  -13.05    8.86   0
 -13  -8   0    6.06    6.99   0
  14   8   0  195.77   13.05   0
 -14  -8   0  179.92    9.79   0
 -15  -8   0  -15.38   13.52   0
  15   8   0    3.26   11.65   0
  16   8   0   89.49   14.45   0
 -16  -8   0   95.55   14.45   0
  17   8   0   54.07   14.92   0
 -17  -8   0   58.73   14.45   0
  18   8   0   -2.33   13.05   0
 -18  -8   0   54.54   15.38   0
 -19  -8   0   -3.26   11.65   0
  19   8   0   10.72   20.98   0
 -20  -8   0   12.59   29.83   0
  20   8   0  -14.92   27.50   0
  -1  -9   0  728.07   30.30   0
  -2  -9   0 4001.58  138.44   0
   2   9   0 3827.25   75.04   0
   3   9   0 1828.56   46.61   0
  -3  -9   0 1824.37   32.16   0
  -4  -9   0   38.69    5.13   0
   4   9   0   40.09    5.59   0
  -5  -9   0   97.42    5.13   0
   5   9   0   82.97    5.59   0
   6   9   0   67.12    6.53   0
  -6  -9   0   65.26    5.59   0
   7   9   0  -12.59    5.13   0
  -7  -9   0  -10.72    4.20   0
   8   9   0   12.12    6.06   0
  -8  -9   0   15.85    4.66   0
   9   9   0   28.43    6.99   0
  -9  -9   0   46.15    5.59   0
 -10  -9   0  425.10   12.59   0
  10   9   0  415.31   14.45   0
 -11  -9   0  337.00    9.32   0
  11   9   0  331.87   13.52   0
  12   9   0  -16.31    8.86   0
 -12  -9   0    4.20    4.20   0
  13   9   0   20.04   10.25   0
 -13  -9   0    1.40    7.46   0
 -14  -9   0    7.92    7.46   0
  14   9   0   13.52   10.25   0
 -15  -9   0   13.52    6.53   0
  15   9   0   22.84   12.12   0
 -16  -9   0    9.79   12.12   0
  16   9   0    3.26   10.25   0
  17   9   0   20.51   11.19   0
 -17  -9   0   -0.93   15.38   0
 -18  -9   0   81.10   28.90   0
  18   9   0   97.42   16.78   0
 -19  -9   0   38.69   11.65   0
  19   9   0   56.87   23.77   0
 -20  -9   0  135.64   33.56   0
  20   9   0   84.37   24.24   0
   0  10   0   -1.86    7.92   0
   1  10   0  386.41   23.77   0
  -1 -10   0  401.32   14.45   0
  -2 -10   0  204.16   14.92   0
   2  10   0  234.45    9.32   0
   3  10   0  229.33   10.72   0
  -3 -10   0  236.32    7.92   0
  -4 -10   0   24.70    4.66   0
   4  10   0   44.75    6.99   0
   5  10   0  261.96   10.72   0
  -5 -10   0  268.48    7.92   0
  -6 -10   0   21.91    5.13   0
   6  10   0   28.90    5.59   0
  -7 -10   0   13.52    6.06   0
   7  10   0   14.45    6.99   0
  -8 -10   0  182.72    6.53   0
   8  10   0  178.06    9.32   0
  -9 -10   0   44.28    5.59   0
   9  10   0   33.56    7.92   0
  10  10   0 1309.78   32.16   0
 -10 -10   0 1279.48   25.64   0
 -11 -10   0  347.25   10.72   0
  11  10   0  345.86   14.45   0
  12  10   0  -23.31    9.79   0
 -12 -10   0  -16.78    3.26   0
  13  10   0   -0.93    6.53   0
 -13 -10   0  -18.18    3.26   0
  14  10   0  121.19   12.12   0
 -14 -10   0   91.82    9.32   0
 -15 -10   0   15.38    7.46   0
  15  10   0   29.37   11.65   0
 -16 -10   0   -7.92   13.98   0
  16  10   0    0.00    9.79   0
 -17 -10   0  155.68   14.92   0
  17  10   0  135.17   13.52   0
  18  10   0  172.00   26.10   0
 -18 -10   0  202.29   31.23   0
  19  10   0   73.65   22.84   0
 -19 -10   0   70.85   22.84   0
  -1 -11   0  194.37   11.65   0
   1  11   0  196.23    8.39   0
   2  11   0 1467.32   72.71   0
  -2 -11   0 1325.16   28.90   0
  -3 -11   0  530.90   15.38   0
   3  11   0  526.24   13.98   0
  -4 -11   0    4.20    5.13   0
   4  11   0   18.18    6.06   0
  -5 -11   0   -6.53    4.20   0
   5  11   0    0.93    7.92   0
   6  11   0  591.03   15.85   0
  -6 -11   0  583.57   13.98   0
   7  11   0   69.45    6.53   0
  -7 -11   0   67.59    6.06   0
   8  11   0  246.57   10.72   0
  -8 -11   0  247.97    8.86   0
  -9 -11   0  118.39    6.53   0
   9  11   0  106.74    9.32   0
 -10 -11   0   18.18    5.59   0
  10  11   0   13.52    7.92   0
  11  11   0  241.45   12.12   0
 -11 -11   0  225.60    8.86   0
  12  11   0  535.56   18.64   0
 -12 -11   0  528.11   12.12   0
  13  11   0  359.84   14.45   0
 -13 -11   0  382.68    9.79   0
  14  11   0    6.99    9.79   0
 -14 -11   0   12.59    6.53   0
 -15 -11   0    5.59    7.46   0
  15  11   0   41.95   11.65   0
 -16 -11   0    2.80   11.19   0
  16  11   0   20.04   12.12   0
  17  11   0  104.88   14.92   0
 -17 -11   0  133.77   26.10   0
 -18 -11   0   22.37   37.76   0
  18  11   0   -6.99   30.76   0
  19  11   0   74.11   25.17   0
 -19 -11   0   63.86   21.91   0
   0  12   0  248.90   10.72   0
   0 -12   0  246.57   16.31   0
  -1 -12   0  -11.65   12.12   0
   1  12   0  -10.25    8.39   0
  -2 -12   0  653.96   16.78   0
   2  12   0  595.23   20.04   0
   3  12   0   13.98    4.20   0
  -3 -12   0  -19.11    8.86   0
   4  12   0 1210.50   27.97   0
  -4 -12   0 1252.45   24.70   0
   5  12   0   67.59    6.99   0
  -5 -12   0   64.79    6.06   0
   6  12   0   82.50    7.46   0
  -6 -12   0   86.70    6.53   0
  -7 -12   0    4.20    5.59   0
   7  12   0    3.26    7.46   0
   8  12   0  299.71   12.59   0
  -8 -12   0  319.75   10.25   0
   9  12   0  468.44   14.92   0
  -9 -12   0  475.44   12.12   0
 -10 -12   0  200.43    7.92   0
  10  12   0  212.55   11.19   0
 -11 -12   0   34.49    6.53   0
  11  12   0    7.92    8.39   0
  12  12   0   62.46    8.86   0
 -12 -12   0   66.19    5.13   0
 -13 -12   0   62.46    5.13   0
  13  12   0   59.20   10.72   0
  14  12   0   47.54   11.19   0
 -14 -12   0   71.32    6.99   0
 -15 -12   0  104.88    8.39   0
  15  12   0   90.89   13.52   0
  16  12   0   32.16   15.85   0
 -16 -12   0   18.18    8.39   0
 -17 -12   0  -25.64   20.51   0
  17  12   0   50.81   27.50   0
  18  12   0  108.60   31.23   0
 -18 -12   0   88.10   19.11   0
  19  12   0  126.78   36.82   0
 -19 -12   0   47.54   23.77   0
  -1 -13   0    4.66    9.79   0
   1  13   0   13.98    3.26   0
  -2 -13   0   18.64    9.32   0
   2  13   0   20.51    5.13   0
   3  13   0  151.49    7.92   0
  -3 -13   0  151.95   10.72   0
   4  13   0  210.68    8.39   0
  -4 -13   0  247.97   13.05   0
   5  13   0    4.20    5.13   0
  -5 -13   0   13.98    6.53   0
   6  13   0  213.01    9.79   0
  -6 -13   0  201.36    7.92   0
   7  13   0  114.20    8.39   0
  -7 -13   0  113.27    6.99   0
  -8 -13   0   37.76    6.53   0
   8  13   0   33.56    7.46   0
  -9 -13   0   13.05    5.13   0
   9  13   0    9.79    7.46   0
 -10 -13   0  825.49   17.71   0
  10  13   0  801.71   22.37   0
  11  13   0  -12.12    7.92   0
 -11 -13   0   -6.99    4.20   0
  12  13   0  318.36   13.52   0
 -12 -13   0  343.53   10.72   0
 -13 -13   0  194.37    7.92   0
  13  13   0  201.83   12.12   0
  14  13   0   91.36   12.59   0
 -14 -13   0   79.71    5.59   0
  15  13   0  -15.38   13.52   0
 -15 -13   0   -6.99   15.38   0
  16  13   0   44.75   12.59   0
 -16 -13   0   52.20    8.86   0
 -17 -13   0   -9.79   15.85   0
  17  13   0    2.33   18.64   0
 -18 -13   0  100.21   20.51   0
  18  13   0  160.34   31.23   0
   0 -14   0   37.76   13.98   0
   0  14   0   36.36    5.59   0
   1  14   0  148.69    5.13   0
  -1 -14   0  193.44   12.59   0
   2  14   0  222.34    6.06   0
  -2 -14   0  231.19   11.19   0
   3  14   0 1516.73   34.49   0
  -3 -14   0 1488.30   34.03   0
   4  14   0  555.14   14.92   0
  -4 -14   0  606.41   17.25   0
  -5 -14   0    9.32    5.59   0
   5  14   0   15.38    6.53   0
  -6 -14   0  245.18    9.32   0
   6  14   0  257.76   10.25   0
   7  14   0  310.43   11.19   0
  -7 -14   0  343.53   10.25   0
  -8 -14   0  582.64   14.45   0
   8  14   0  557.47   16.78   0
  -9 -14   0   -9.32    5.59   0
   9  14   0   -7.92   11.19   0
 -10 -14   0  114.66    6.53   0
  10  14   0  123.05   10.72   0
 -11 -14   0    2.80    5.59   0
  11  14   0   18.18   10.25   0
  12  14   0   68.98   11.19   0
 -12 -14   0   64.32    6.53   0
  13  14   0   28.43    8.39   0
 -13 -14   0   32.16    5.59   0
 -14 -14   0  262.42    8.39   0
  14  14   0  254.96   18.18   0
  15  14   0   24.70   13.52   0
 -15 -14   0    3.26    4.66   0
  16  14   0  232.12   33.09   0
 -16 -14   0  233.52   22.84   0
  17  14   0   79.71   21.44   0
 -17 -14   0   22.84   20.04   0
  18  14   0   25.64   20.98   0
 -18 -14   0   81.57   22.37   0
   1  15   0  212.08    5.59   0
  -1 -15   0  217.67   13.05   0
  -2 -15   0  361.24   14.92   0
   2  15   0  336.07    7.46   0
  -3 -15   0  122.59   11.19   0
   3  15   0  103.94    5.59   0
   4  15   0  483.36   13.52   0
  -4 -15   0  488.02   16.78   0
   5  15   0   15.38    6.53   0
  -5 -15   0  -12.59   11.65   0
   6  15   0  247.97   10.25   0
  -6 -15   0  261.96    9.32   0
  -7 -15   0  125.38    7.46   0
   7  15   0  130.98    8.39   0
  -8 -15   0  -18.18    6.06   0
   8  15   0  -24.24   10.72   0
  -9 -15   0  248.44   10.25   0
   9  15   0  254.03   12.59   0
  10  15   0   23.77    9.32   0
 -10 -15   0   23.77    6.06   0
 -11 -15   0   85.30    6.06   0
  11  15   0  100.68   10.72   0
  12  15   0   12.59    8.86   0
 -12 -15   0   10.72    5.59   0
  13  15   0    2.80   11.65   0
 -13 -15   0   -5.59    3.73   0
  14  15   0   -6.99   11.19   0
 -14 -15   0    0.93    5.59   0
 -15 -15   0  -10.25    4.66   0
  15  15   0    7.92   16.78   0
  16  15   0   -9.32   25.64   0
 -16 -15   0   44.28   17.25   0
  17  15   0  254.03   34.96   0
 -17 -15   0  168.27   21.91   0
   0  16   0    3.73    4.20   0
   0 -16   0    3.70    3.52   0
  -1 -16   0   10.97    7.12   0
   1  16   0   10.43    6.80   0
  -2 -16   0 1409.99   31.23   0
   2  16   0 1363.38   22.84   0
  -3 -16   0  408.32   15.38   0
   3  16   0  399.46   10.72   0
  -4 -16   0  224.67   13.05   0
   4  16   0  221.87    7.92   0
   5  16   0   43.81    6.06   0
  -5 -16   0   45.68   10.25   0
  -6 -16   0  250.77   11.19   0
   6  16   0  281.07   10.72   0
   7  16   0   -7.46    8.39   0
  -7 -16   0   -6.53    5.13   0
  -8 -16   0   89.96    7.46   0
   8  16   0   93.69    7.92   0
   9  16   0   -6.53   12.12   0
  -9 -16   0   -0.47    6.53   0
  10  16   0  137.04    9.79   0
 -10 -16   0  133.77    6.53   0
 -11 -16   0   35.42    6.99   0
  11  16   0   44.75    8.86   0
  12  16   0   43.81   12.12   0
 -12 -16   0   61.53    6.99   0
  13  16   0    1.40   14.92   0
 -13 -16   0   12.12    6.53   0
  14  16   0   27.50   22.37   0
 -14 -16   0   -8.39    5.13   0
 -15 -16   0    7.46    6.99   0
  15  16   0   43.35   24.70   0
 -16 -16   0  187.84   19.11   0
  16  16   0  160.34   29.83   0
  -1 -17   0  144.03   10.72   0
   1  17   0  175.72    6.99   0
  -2 -17   0   -5.59   12.59   0
   2  17   0    6.53   11.19   0
  -3 -17   0  604.55   19.11   0
   3  17   0  577.05   12.59   0
   4  17   0   28.90    4.66   0
  -4 -17   0   13.52    9.79   0
  -5 -17   0   70.85    9.32   0
   5  17   0   65.72    5.59   0
   6  17   0  863.71   22.37   0
  -6 -17   0  815.23   23.31   0
  -7 -17   0    0.00    8.39   0
   7  17   0    4.20    6.53   0
   8  17   0  597.09   17.71   0
  -8 -17   0  564.46   15.85   0
  -9 -17   0  250.77   10.25   0
   9  17   0  254.50   11.65   0
 -10 -17   0   48.01    7.46   0
  10  17   0   22.37    6.99   0
 -11 -17   0    6.53    5.13   0
  11  17   0    0.93   10.72   0
  12  17   0   21.91   15.38   0
 -12 -17   0    3.73    6.06   0
 -13 -17   0  244.71   10.72   0
  13  17   0  204.16   24.24   0
  14  17   0  -34.96   22.84   0
 -14 -17   0   13.05    7.46   0
 -15 -17   0   10.25   16.78   0
  15  17   0   -0.93   16.31   0
 -16 -17   0  514.59   27.97   0
  16  17   0  536.03   37.76   0
   0 -18   0  289.46   18.18   0
   0  18   0  270.81   23.31   0
   1  18   0    6.06   12.59   0
  -1 -18   0  -40.09   11.19   0
  -2 -18   0   92.76   11.65   0
   2  18   0  130.51    6.53   0
   3  18   0   11.06    3.73   0
  -3 -18   0   14.03    4.86   0
  -4 -18   0  144.03   11.65   0
   4  18   0  157.55    7.92   0
   5  18   0   60.59    5.59   0
  -5 -18   0   44.75    8.86   0
   6  18   0  262.42    9.79   0
  -6 -18   0  282.46   13.05   0
   7  18   0   45.68    6.06   0
  -7 -18   0   54.54   10.25   0
  -8 -18   0    4.66    9.79   0
   8  18   0   19.11   11.19   0
   9  18   0  150.55   14.45   0
  -9 -18   0  152.89    9.32   0
  10  18   0    8.86   12.59   0
 -10 -18   0   11.65    7.46   0
 -11 -18   0   13.98    6.53   0
  11  18   0   10.25   13.52   0
  12  18   0    0.00   20.51   0
 -12 -18   0    7.46    6.99   0
 -13 -18   0   25.17    6.99   0
  13  18   0   55.47   23.77   0
  14  18   0  159.41   19.58   0
 -14 -18   0  246.11   13.05   0
 -15 -18   0   40.55   29.83   0
  15  18   0   22.37   19.58   0
   1  19   0   33.56   11.19   0
  -1 -19   0   53.14    9.32   0
  -2 -19   0  416.71   15.38   0
   2  19   0  384.08   23.31   0
   3  19   0   30.30    3.73   0
  -3 -19   0   16.78   10.25   0
   4  19   0   49.41    4.66   0
  -4 -19   0   35.89    9.79   0
   5  19   0   13.52   13.05   0
  -5 -19   0   -0.47    7.46   0
   6  19   0   91.36    9.79   0
  -6 -19   0   76.91   10.72   0
   7  19   0   11.65    8.86   0
  -7 -19   0   23.77    9.32   0
  -8 -19   0   71.32   11.19   0
   8  19   0   84.37   11.65   0
  -9 -19   0  100.68   11.19   0
   9  19   0   84.37   11.65   0
  10  19   0  156.15   17.25   0
 -10 -19   0  108.60    8.39   0
 -11 -19   0    6.99    7.46   0
  11  19   0   -4.20   12.12   0
 -12 -19   0    6.53    8.86   0
  12  19   0   29.83   19.58   0
  13  19   0   69.45   21.91   0
 -13 -19   0   48.48   11.19   0
 -14 -19   0   69.92   35.89   0
  14  19   0   22.37   15.85   0
   0 -20   0   13.05   13.52   0
   0  20   0    4.20   23.31   0
   1  20   0  395.73   21.91   0
  -1 -20   0  422.30   15.38   0
  -2 -20   0  212.08   13.52   0
   2  20   0  206.95   15.85   0
  -3 -20   0   40.55    9.32   0
   3  20   0   37.29   24.24   0
   4  20   0    4.66    3.73   0
  -4 -20   0   20.98   12.59   0
   5  20   0  198.10    8.39   0
  -5 -20   0  228.86   13.98   0
  -6 -20   0   51.74   11.19   0
   6  20   0   54.07    9.32   0
  -7 -20   0  297.38   14.92   0
   7  20   0  333.74   17.71   0
   8  20   0   88.56   18.18   0
  -8 -20   0   62.46   10.72   0
  -9 -20   0   40.09   10.25   0
   9  20   0   34.96   16.31   0
 -10 -20   0  256.36   15.38   0
  10  20   0  289.46   24.24   0
  11  20   0   25.64   17.71   0
 -11 -20   0   -7.92    8.39   0
 -12 -20   0   12.12    7.92   0
  12  20   0   41.02   18.64   0
 -13 -20   0  -11.19    8.86   0
  13  20   0   -8.86   19.58   0
   1  21   0   41.95   15.85   0
  -1 -21   0   11.19   10.72   0
  -2 -21   0  165.00   11.65   0
   2  21   0  228.40   25.17   0
   3  21   0   -7.46   21.91   0
  -3 -21   0    2.33    9.32   0
   4  21   0   44.28   20.98   0
  -4 -21   0   23.77    7.46   0
   5  21   0   31.23    4.20   0
  -5 -21   0    4.20    9.79   0
  -6 -21   0   -9.79    7.46   0
   6  21   0    8.39    6.06   0
   7  21   0   15.85    8.86   0
  -7 -21   0   -7.92    9.79   0
   8  21   0    2.33   13.52   0
  -8 -21   0   36.82   13.05   0
  -9 -21   0   67.59   13.98   0
   9  21   0   37.76   12.59   0
 -10 -21   0  349.58   16.31   0
  10  21   0  424.16   27.97   0
 -11 -21   0   59.20   12.12   0
  11  21   0   37.29   16.78   0
  12  21   0  180.39   23.77   0
 -12 -21   0  105.81   14.92   0
   0 -22   0  771.88   31.23   0
  -1 -22   0   31.23    8.86   0
  -2 -22   0   -9.32   11.65   0
  -3 -22   0   15.38    8.39   0
  -4 -22   0    8.39    8.39   0
  -5 -22   0  175.72   13.52   0
   6  22   0   -6.99    6.06   0
  -6 -22   0    6.99   10.72   0
   7  22   0   36.36   10.72   0
  -7 -22   0   24.70   12.12   0
  -8 -22   0    3.73   11.19   0
   8  22   0   16.31    9.79   0
   9  22   0  329.54   22.37   0
  -9 -22   0  246.57   15.38   0
 -10 -22   0   91.36   10.72   0
 -11 -22   0   31.23    9.79   0
  -1 -23   0  154.75   13.05   0
  -2 -23   0    6.06   10.25   0
  -3 -23   0  154.75   14.45   0
  -4 -23   0   -3.26   12.12   0
  -5 -23   0   -3.73    8.39   0
  -6 -23   0    4.66    7.46   0
  -7 -23   0  274.07   14.92   0
  -8 -23   0  -15.38    7.92   0
  -9 -23   0   17.25   13.52   0
   0 -24   0   -6.06   21.91   0
  -1 -24   0   -1.40    9.79   0
  -2 -24   0   68.98   11.19   0
  -3 -24   0   10.72    6.53   0
  -4 -24   0    7.92    8.39   0
  -5 -24   0   14.92    8.86   0
  -6 -24   0   98.35   14.45   0
  -7 -24   0   58.26   12.12   0
  -1 -25   0    5.13   11.65   0
  -2 -25   0   69.92   15.85   0
  -3 -25   0    9.32    6.06   0
  -4 -25   0   45.15    6.06   0
  21   1  -1   20.51   15.85   0
 -21  -1   1   18.64   17.25   0
  20   1  -1   24.24   10.72   0
 -20  -1   1   28.43   15.85   0
 -19  -1   1   53.60    8.39   0
  19   1  -1   50.34    7.46   0
 -18  -1   1   98.35    7.92   0
  18   1  -1   99.75    8.39   0
 -17  -1   1   39.15    7.46   0
  17   1  -1   30.76    6.53   0
 -16  -1   1  309.03   12.12   0
  16   1  -1  292.72   12.59   0
 -15  -1   1    2.33    9.32   0
  15   1  -1    9.32    6.06   0
  14   1  -1    0.28    6.53   0
 -14  -1   1   -0.31    7.46   0
 -13  -1   1   -2.80    9.79   0
  13   1  -1   -5.13    4.66   0
  12   1  -1  350.05    9.79   0
 -12  -1   1  343.06   11.65   0
 -11  -1   1   11.65    5.13   0
  11   1  -1    6.53    4.20   0
 -10  -1   1  171.06    7.46   0
  10   1  -1  160.81    6.99   0
   9   1  -1   46.61    5.13   0
  -9  -1   1   58.73    4.66   0
  -8  -1   1  -15.85    5.59   0
   8   1  -1   -8.39    3.26   0
  -7  -1   1   81.57    6.53   0
   7   1  -1   91.82    4.66   0
  -6  -1   1  610.61   27.50   0
   6   1  -1  587.30   24.70   0
   5   1   1   -5.59   13.98   0
   6   1   1   27.03    3.26   0
  -6  -1  -1   17.25    6.06   0
   7   1   1 2051.83   36.36   0
  -7  -1  -1 2084.92   41.95   0
  -8  -1  -1  441.41   14.45   0
   8   1   1  407.38   12.59   0
  -9  -1  -1  756.97   18.18   0
   9   1   1  756.04   20.98   0
 -10  -1  -1   22.37   13.98   0
  10   1   1   11.19    4.66   0
  11   1   1  274.54    9.79   0
 -11  -1  -1  296.91   13.05   0
 -12  -1  -1  175.72    9.32   0
  12   1   1  152.89    8.39   0
 -13  -1  -1 1049.69   26.57   0
  13   1   1 1029.64   25.17   0
  14   1   1  992.35   25.17   0
 -14  -1  -1 1038.50   25.64   0
 -15  -1  -1  350.05   13.52   0
  15   1   1  327.21   12.12   0
 -16  -1  -1   19.11    6.99   0
  16   1   1   18.18    5.13   0
  17   1   1  103.01    6.53   0
 -17  -1  -1  115.60    8.86   0
 -18  -1  -1  196.70   10.72   0
  18   1   1  173.86   10.72   0
  19   1   1  -10.72   10.25   0
 -19  -1  -1   55.47   14.92   0
 -20  -1  -1   -5.13   10.25   0
  20   1   1   25.17   15.38   0
  21   2  -1   96.49   12.12   0
 -21  -2   1  139.83   17.71   0
  20   2  -1    8.39   13.52   0
 -20  -2   1   -0.93   13.98   0
  19   2  -1  206.02    8.86   0
 -19  -2   1  182.72   11.19   0
 -18  -2   1   27.97    6.06   0
  18   2  -1   34.96    6.06   0
  17   2  -1   50.34    7.46   0
 -17  -2   1   41.95    7.46   0
 -16  -2   1  151.02   11.65   0
  16   2  -1  124.45    7.92   0
  15   2  -1  908.92   20.51   0
 -15  -2   1  904.73   23.31   0
 -14  -2   1   96.49    7.92   0
  14   2  -1  105.81    6.99   0
 -13  -2   1   68.98    6.53   0
  13   2  -1   69.92    5.59   0
 -12  -2   1  269.41   10.25   0
  12   2  -1  246.11    8.39   0
  11   2  -1    6.06    5.13   0
 -11  -2   1    5.59    5.13   0
 -10  -2   1   66.19    7.92   0
  10   2  -1   68.98    5.59   0
   9   2  -1  622.26   13.98   0
  -9  -2   1  591.03   15.38   0
   8   2  -1    1.86    4.66   0
  -8  -2   1   -5.13    5.59   0
   7   2  -1   81.57    4.20   0
  -7  -2   1   79.24    5.59   0
   6   2  -1  225.60   14.92   0
  -5  -2  -1   23.77    8.86   0
   5   2   1   38.69    5.59   0
   6   2   1  -16.31    1.86   0
  -6  -2  -1  -14.92    4.66   0
  -7  -2  -1  316.49   11.65   0
   7   2   1  315.56    9.32   0
  -8  -2  -1   -0.47    4.66   0
   8   2   1   -4.20    2.33   0
  -9  -2  -1  139.37    7.92   0
   9   2   1  154.75    6.53   0
  10   2   1    2.80    3.73   0
 -10  -2  -1   -1.40    5.59   0
 -11  -2  -1   25.17    9.79   0
  11   2   1   17.25    4.66   0
  12   2   1 1608.09   35.42   0
 -12  -2  -1 1588.98   43.81   0
 -13  -2  -1  141.23    9.79   0
  13   2   1  147.76    7.92   0
 -14  -2  -1   37.29    7.46   0
  14   2   1   42.42    6.53   0
  15   2   1    3.73    2.80   0
 -15  -2  -1   -8.39    8.86   0
 -16  -2  -1  650.23   20.04   0
  16   2   1  706.63   18.18   0
  17   2   1   10.47    2.33   0
 -17  -2  -1   12.84    2.46   0
 -18  -2  -1    6.99    6.99   0
  18   2   1   25.17    9.32   0
 -19  -2  -1   -7.46   14.45   0
  19   2   1   14.45   10.25   0
 -20  -2  -1  132.38   19.58   0
  20   2   1  120.26   29.37   0
 -21  -3   1    3.73   16.78   0
  21   3  -1  -60.59   31.70   0
  20   3  -1   -9.79    9.32   0
 -20  -3   1  -12.59   10.72   0
  19   3  -1   16.31   13.05   0
 -19  -3   1   25.64    6.99   0
  18   3  -1   84.83    6.99   0
 -18  -3   1  113.73    8.86   0
  17   3  -1   -4.66    3.26   0
 -17  -3   1    9.79    8.39   0
  16   3  -1   47.54    5.59   0
 -16  -3   1   36.36    8.86   0
 -15  -3   1   33.56    7.92   0
  15   3  -1   22.84    5.13   0
  14   3  -1  246.57    8.39   0
 -14  -3   1  260.09   12.12   0
  13   3  -1  714.09   16.31   0
 -13  -3   1  674.93   22.37   0
 -12  -3   1   65.26    9.32   0
  12   3  -1   45.68    5.13   0
 -11  -3   1   98.35    9.79   0
  11   3  -1   76.44    5.59   0
 -10  -3   1   -5.59    6.06   0
  10   3  -1   -4.66    2.80   0
  -9  -3   1   58.26    6.53   0
   9   3  -1   59.20    3.73   0
  -8  -3   1  491.75   11.19   0
   8   3  -1  498.74   12.12   0
   7   3  -1   62.93    4.20   0
  -7  -3   1   53.14    4.66   0
  -6  -3   1  389.20   11.65   0
   6   3  -1  391.07    9.32   0
   5   3   1  267.08   11.19   0
  -5  -3  -1  253.57   14.92   0
  -6  -3  -1    8.39    5.13   0
   6   3   1   10.25    2.80   0
  -7  -3  -1  687.52   16.31   0
   7   3   1  672.60   13.98   0
  -8  -3  -1 2812.06   54.54   0
   8   3   1 2762.65   43.35   0
  -9  -3  -1   10.25    6.06   0
   9   3   1   14.45    3.73   0
 -10  -3  -1    0.47    5.59   0
  10   3   1    1.86    3.73   0
  11   3   1   73.65    5.13   0
 -11  -3  -1   70.38    7.92   0
 -12  -3  -1   75.51   12.59   0
  12   3   1   60.59    4.66   0
 -13  -3  -1  159.41   14.92   0
  13   3   1  184.58    6.99   0
 -14  -3  -1  103.01    9.79   0
  14   3   1  106.74    6.06   0
  15   3   1    1.40    4.20   0
 -15  -3  -1   -2.33   13.52   0
 -16  -3  -1   -3.26    8.86   0
  16   3   1    3.26    2.33   0
  17   3   1  170.60    8.86   0
 -17  -3  -1  156.61    9.79   0
  18   3   1    4.20   13.52   0
 -18  -3  -1  -11.65   11.65   0
  19   3   1   60.13   12.59   0
 -19  -3  -1   62.46   14.45   0
 -20  -3  -1   48.94   13.98   0
  20   3   1   -5.13   24.24   0
  21   4  -1   42.88   24.70   0
 -21  -4   1   37.29   14.45   0
  20   4  -1   22.84   33.09   0
 -20  -4   1   73.18   20.04   0
 -19  -4   1   22.84    8.39   0
  19   4  -1   -9.79    8.86   0
 -18  -4   1    9.79    8.86   0
  18   4  -1    5.59    3.73   0
 -17  -4   1   63.39    7.92   0
  17   4  -1   68.05    6.53   0
 -16  -4   1    7.46    6.53   0
  16   4  -1    8.86    5.59   0
 -15  -4   1  649.76   20.98   0
  15   4  -1  701.50   15.85   0
  14   4  -1   45.68    5.59   0
 -14  -4   1   37.76   13.05   0
 -13  -4   1   24.70    9.32   0
  13   4  -1   26.10    5.13   0
  12   4  -1  186.45    7.92   0
 -12  -4   1  202.29   13.98   0
  11   4  -1  544.89   11.65   0
 -11  -4   1  524.38   20.04   0
  10   4  -1  873.50   16.78   0
 -10  -4   1  910.32   19.11   0
   9   4  -1  126.32    6.99   0
  -9  -4   1  137.50    6.06   0
  -8  -4   1  836.21   15.85   0
   8   4  -1  839.00   16.78   0
  -7  -4   1  985.36   18.18   0
   7   4  -1  975.11   19.58   0
   6   4  -1  229.33    7.46   0
  -6  -4   1  214.88    6.53   0
   5   4   1   20.04    3.26   0
  -5  -4  -1   20.04    5.59   0
   6   4   1   -0.93    2.33   0
  -6  -4  -1    5.13    4.66   0
   7   4   1  100.21    4.66   0
  -7  -4  -1   95.55    6.06   0
   8   4   1 1174.61   25.64   0
  -8  -4  -1 1156.89   25.17   0
   9   4   1   42.42    3.73   0
  -9  -4  -1   30.76    6.06   0
 -10  -4  -1    6.06    6.99   0
  10   4   1   14.92    3.73   0
  11   4   1  421.83   12.12   0
 -11  -4  -1  384.08   13.05   0
 -12  -4  -1   68.52    8.39   0
  12   4   1   67.12    5.13   0
  13   4   1 1193.72   28.90   0
 -13  -4  -1 1080.92   33.09   0
  14   4   1  -16.78    2.80   0
 -14  -4  -1  -18.18    8.39   0
 -15  -4  -1  331.41   14.92   0
  15   4   1  381.28   12.59   0
 -16  -4  -1   77.84    8.86   0
  16   4   1   95.09    5.59   0
  17   4   1  285.26   10.25   0
 -17  -4  -1  279.67   12.12   0
 -18  -4  -1   37.76    8.86   0
  18   4   1   20.04   11.19   0
 -19  -4  -1   18.18   18.64   0
  19   4   1   -2.33   10.25   0
  20   4   1   13.98   33.56   0
 -20  -4  -1   22.84   23.77   0
 -21  -5   1  288.52   41.02   0
  21   5  -1  215.81   33.56   0
 -20  -5   1  -22.37   10.72   0
  20   5  -1  -19.58   20.04   0
 -19  -5   1    8.39   11.19   0
  19   5  -1   11.19    8.86   0
  18   5  -1   74.58   10.25   0
 -18  -5   1   30.30    9.79   0
 -17  -5   1  145.43   11.19   0
  17   5  -1  197.17    9.79   0
  16   5  -1   60.13    6.53   0
 -16  -5   1   44.75    7.92   0
 -15  -5   1    2.33    8.39   0
  15   5  -1   -9.79    3.26   0
 -14  -5   1   31.70   10.25   0
  14   5  -1   31.70    6.06   0
  13   5  -1  507.13   13.98   0
 -13  -5   1  491.75   20.51   0
  12   5  -1  215.81    7.92   0
 -12  -5   1  234.92   16.78   0
 -11  -5   1  435.35   13.98   0
  11   5  -1  415.31   11.19   0
  10   5  -1  830.61   17.71   0
 -10  -5   1  870.23   20.98   0
  -9  -5   1  221.40    7.46   0
   9   5  -1  209.28    8.39   0
  -8  -5   1 1006.80   21.44   0
   8   5  -1 1012.40   23.31   0
   7   5  -1  486.16   10.72   0
  -7  -5   1  502.94   14.45   0
  -6  -5   1  661.88   14.92   0
   6   5  -1  663.75   13.05   0
   5   5  -1  153.35    6.06   0
  -5  -5   1  145.43    7.92   0
   4   5   1   32.63    6.06   0
  -4  -5  -1   27.50    9.32   0
   5   5   1  -24.70    5.59   0
  -5  -5  -1  -11.19    2.33   0
  -6  -5  -1   20.51    3.26   0
   6   5   1   11.65    4.66   0
  -7  -5  -1    7.46    2.80   0
   7   5   1    8.86    3.26   0
   8   5   1  -11.65    2.80   0
  -8  -5  -1    0.00    1.86   0
   9   5   1   12.59    3.73   0
  -9  -5  -1   -0.47    6.06   0
 -10  -5  -1   72.71    8.86   0
  10   5   1   82.04    5.13   0
  11   5   1  109.54    5.59   0
 -11  -5  -1  130.98    7.92   0
 -12  -5  -1  332.80   13.98   0
  12   5   1  350.52   11.19   0
  13   5   1   29.37    5.59   0
 -13  -5  -1   23.31    8.39   0
  14   5   1  769.55   19.58   0
 -14  -5  -1  752.77   27.50   0
  15   5   1    4.66    3.73   0
 -15  -5  -1   -6.06    8.86   0
 -16  -5  -1  320.69   13.98   0
  16   5   1  355.18   19.58   0
 -17  -5  -1  110.47   10.72   0
  17   5   1  103.94   20.51   0
 -18  -5  -1  150.09   10.72   0
  18   5   1  127.25   14.92   0
  19   5   1  188.78   19.11   0
 -19  -5  -1  113.73   14.92   0
 -20  -5  -1  -52.20   19.58   0
  20   5   1   -6.06   24.70   0
 -21  -6   1   75.04   33.56   0
  21   6  -1   42.42   23.77   0
  20   6  -1  271.28   28.43   0
 -20  -6   1  234.92   19.11   0
  19   6  -1   43.81   14.45   0
 -19  -6   1   41.02   10.25   0
  18   6  -1   25.17    6.06   0
 -18  -6   1   12.12    8.86   0
 -17  -6   1  105.81    9.79   0
  17   6  -1   72.71    6.99   0
 -16  -6   1  128.18   13.52   0
  16   6  -1  137.04    7.92   0
 -15  -6   1   22.37   14.45   0
  15   6  -1   49.41    6.53   0
 -14  -6   1  122.12   12.12   0
  14   6  -1  162.21    7.46   0
 -13  -6   1  124.45   13.52   0
  13   6  -1  123.99    7.46   0
 -12  -6   1   73.18    7.46   0
  12   6  -1   67.12    6.06   0
 -11  -6   1   66.65    5.13   0
  11   6  -1   56.40    5.59   0
 -10  -6   1  216.28    7.46   0
  10   6  -1  197.63    6.99   0
  -9  -6   1   32.63    4.66   0
   9   6  -1   30.30    5.59   0
   8   6  -1   31.70    4.66   0
  -8  -6   1   30.30    4.20   0
   7   6  -1  430.14   12.45   0
  -7  -6   1  434.38   12.59   0
   6   6  -1   -4.66    3.73   0
  -6  -6   1   -1.40    4.20   0
  -5  -6   1 1410.92   30.30   0
   5   6  -1 1409.06   30.30   0
   4   6  -1  392.93   10.72   0
  -4  -6   1  429.76   13.05   0
   3   6  -1 1480.84   51.74   0
   2   6   1  900.53   30.76   0
   3   6   1 4788.38   90.00   0
  -3  -6  -1 4849.44   94.20   0
  -4  -6  -1  -15.85    3.26   0
   4   6   1  -15.38   10.72   0
  -5  -6  -1  463.32   11.19   0
   5   6   1  457.72   14.45   0
  -6  -6  -1  286.66    7.46   0
   6   6   1  292.72   11.19   0
   7   6   1 1355.46   36.82   0
  -7  -6  -1 1322.83   28.90   0
   8   6   1  449.80   16.31   0
  -8  -6  -1  455.86   10.72   0
  -9  -6  -1  488.02   11.65   0
   9   6   1  477.77   13.52   0
  10   6   1  258.23    7.92   0
 -10  -6  -1  242.84    9.79   0
  11   6   1   19.11    4.20   0
 -11  -6  -1   21.44    7.92   0
  12   6   1  171.06    6.99   0
 -12  -6  -1  173.86    9.79   0
 -13  -6  -1  132.38   10.72   0
  13   6   1  130.98   11.19   0
 -14  -6  -1  893.07   24.24   0
  14   6   1  900.53   29.37   0
 -15  -6  -1   -2.33   13.05   0
  15   6   1   10.25    8.86   0
  16   6   1    8.86    9.32   0
 -16  -6  -1   12.12   10.72   0
 -17  -6  -1   24.24   13.52   0
  17   6   1   50.81   23.77   0
  18   6   1    9.32   11.65   0
 -18  -6  -1   11.19   10.72   0
  19   6   1   39.62   15.38   0
 -19  -6  -1    2.80   21.91   0
 -20  -6  -1   71.78   34.03   0
  20   6   1   56.87   23.77   0
 -21  -7   1   19.58   23.31   0
  21   7  -1   81.10   24.24   0
  20   7  -1   41.02   21.44   0
 -20  -7   1  111.40   18.18   0
  19   7  -1   16.78   14.45   0
 -19  -7   1   39.62   12.12   0
 -18  -7   1   36.36    8.86   0
  18   7  -1   19.58   10.72   0
 -17  -7   1   -7.92   12.59   0
  17   7  -1   13.98    5.59   0
  16   7  -1  186.91    9.32   0
 -16  -7   1  178.99   13.52   0
 -15  -7   1   85.30   14.92   0
  15   7  -1   70.38    6.53   0
  14   7  -1  126.32    7.46   0
 -14  -7   1  115.13   13.05   0
  13   7  -1  242.38    8.39   0
 -13  -7   1  252.63   10.72   0
  12   7  -1  263.35    9.32   0
 -12  -7   1  271.28    8.86   0
  11   7  -1  691.71   15.38   0
 -11  -7   1  699.64   17.25   0
 -10  -7   1    7.46    4.66   0
  10   7  -1   13.52    3.73   0
   9   7  -1   50.34    5.59   0
  -9  -7   1   59.20    4.66   0
   8   7  -1  176.19    6.99   0
  -8  -7   1  201.36    6.99   0
  -7  -7   1 3117.36   53.60   0
   7   7  -1 3053.97   61.53   0
  -6  -7   1  859.05   19.58   0
   6   7  -1  813.37   16.31   0
  -5  -7   1  107.67    7.46   0
   5   7  -1  113.27    4.66   0
  -4  -7   1  448.40   11.19   0
   4   7  -1  425.56   13.52   0
  -3  -7   1    2.33    6.06   0
   3   7  -1   -1.40    8.39   0
  -2  -7   1  188.78   15.85   0
   2   7  -1  193.44   11.19   0
   1   7  -1 1123.33   42.88   0
   0   7   1  366.83   14.92   0
   1   7   1  961.13   29.83   0
   2   7   1 4089.68   80.64   0
  -2  -7  -1 4226.71  100.68   0
  -3  -7  -1   -2.33    4.20   0
   3   7   1  -13.05    6.06   0
  -4  -7  -1  639.97   13.52   0
   4   7   1  651.63   23.31   0
  -5  -7  -1   24.24    4.20   0
   5   7   1    5.59    6.99   0
   6   7   1   -0.47    5.59   0
  -6  -7  -1   -1.40    3.26   0
   7   7   1    1.40    6.99   0
  -7  -7  -1    5.13    4.20   0
  -8  -7  -1  140.30    5.59   0
   8   7   1  142.63    8.86   0
   9   7   1  201.83    9.79   0
  -9  -7  -1  213.48    6.53   0
 -10  -7  -1   -1.86    1.86   0
  10   7   1    2.33    8.39   0
 -11  -7  -1  138.90    9.79   0
  11   7   1  139.37   10.25   0
 -12  -7  -1   70.85    9.32   0
  12   7   1   88.56   13.98   0
  13   7   1  419.04   18.64   0
 -13  -7  -1  383.14   13.52   0
  14   7   1  909.85   29.37   0
 -14  -7  -1  896.34   25.64   0
 -15  -7  -1  116.99   17.71   0
  15   7   1   58.73   11.65   0
 -16  -7  -1  135.17   13.52   0
  16   7   1  174.33   13.52   0
  17   7   1   14.45   12.59   0
 -17  -7  -1   -1.86   10.72   0
 -18  -7  -1    8.86   10.25   0
  18   7   1    4.66   13.98   0
  19   7   1   -3.26   24.24   0
 -19  -7  -1   15.85   24.24   0
 -20  -7  -1    1.40   35.42   0
  20   7   1   -8.86   23.77   0
  20   8  -1  -12.12   25.17   0
 -20  -8   1   39.62   29.83   0
  19   8  -1  -30.30   19.58   0
 -19  -8   1    7.46   10.72   0
 -18  -8   1   -4.20    9.32   0
  18   8  -1    7.92   11.65   0
 -17  -8   1   19.11   12.59   0
  17   8  -1   20.51   11.65   0
 -16  -8   1  109.07   12.12   0
  16   8  -1  142.63    7.92   0
  15   8  -1  880.49   20.51   0
 -15  -8   1  894.94   29.83   0
  14   8  -1  -10.72    3.26   0
 -14  -8   1  -16.31    9.32   0
 -13  -8   1   84.83    5.59   0
  13   8  -1   82.04    6.53   0
  12   8  -1   33.56    6.53   0
 -12  -8   1   34.03    5.13   0
  11   8  -1   62.46    6.53   0
 -11  -8   1   59.20    5.59   0
  10   8  -1   38.69    6.06   0
 -10  -8   1   34.49    4.66   0
   9   8  -1   40.09    6.06   0
  -9  -8   1   36.82    5.13   0
  -8  -8   1   13.98    4.20   0
   8   8  -1    8.39    5.59   0
  -7  -8   1   28.90    5.13   0
   7   8  -1   33.56    4.66   0
  -6  -8   1  201.36    6.53   0
   6   8  -1  208.82    7.46   0
  -5  -8   1   24.24    4.66   0
   5   8  -1   36.36    5.13   0
  -4  -8   1   -6.06    3.73   0
   4   8  -1   -1.40    6.99   0
   3   8  -1   25.33    4.79   0
  -3  -8   1   24.73    4.66   0
   2   8  -1  940.62   31.23   0
  -2  -8   1  980.70   38.22   0
   1   8  -1  763.96   31.23   0
  -1  -8   1  822.69   24.24   0
   0   8   1  158.48   15.38   0
   1   8   1   16.78   10.72   0
  -1  -8  -1   -8.86   10.25   0
  -2  -8  -1  206.95    7.46   0
   2   8   1  222.34    6.99   0
   3   8   1  253.10    8.86   0
  -3  -8  -1  244.71    7.92   0
  -4  -8  -1  177.12    6.06   0
   4   8   1  179.92    7.92   0
  -5  -8  -1  288.52    7.92   0
   5   8   1  269.41    8.86   0
   6   8   1  102.08    7.92   0
  -6  -8  -1  103.94    5.59   0
  -7  -8  -1  113.73    5.13   0
   7   8   1  128.65    7.92   0
   8   8   1  118.39    7.92   0
  -8  -8  -1  116.53    6.53   0
   9   8   1   99.75    7.92   0
  -9  -8  -1  103.01    5.13   0
 -10  -8  -1  253.10    7.92   0
  10   8   1  242.84   10.25   0
 -11  -8  -1 1338.21   30.76   0
  11   8   1 1389.48   33.56   0
 -12  -8  -1  784.00   21.44   0
  12   8   1  837.14   29.83   0
 -13  -8  -1   30.76    7.46   0
  13   8   1   21.91   13.98   0
 -14  -8  -1   28.43    8.86   0
  14   8   1   30.76   10.72   0
  15   8   1    5.59   10.25   0
 -15  -8  -1    4.20    9.32   0
 -16  -8  -1   47.08   12.12   0
  16   8   1   34.96   10.25   0
  17   8   1  408.78   21.44   0
 -17  -8  -1  433.02   23.31   0
  18   8   1   45.21   14.92   0
 -18  -8  -1   48.48   21.91   0
  19   8   1  334.67   34.96   0
 -19  -8  -1  401.79   35.42   0
 -20  -9   1   30.76   31.70   0
  20   9  -1   40.09   23.31   0
 -19  -9   1   94.15   14.92   0
  19   9  -1  103.48   23.77   0
  18   9  -1   21.44   14.92   0
 -18  -9   1   23.31   12.59   0
  17   9  -1   36.36   11.65   0
 -17  -9   1   36.82   15.38   0
 -16  -9   1   57.33   12.59   0
  16   9  -1   53.60   12.59   0
  15   9  -1   48.48    9.79   0
 -15  -9   1   80.64   12.59   0
  14   9  -1  160.81   10.72   0
 -14  -9   1  148.69    8.39   0
 -13  -9   1  696.37   15.85   0
  13   9  -1  672.60   16.78   0
 -12  -9   1   41.02    5.13   0
  12   9  -1   62.93    6.99   0
 -11  -9   1  373.82   11.65   0
  11   9  -1  353.31   11.19   0
 -10  -9   1   92.76    6.53   0
  10   9  -1   59.66    8.86   0
  -9  -9   1    2.80    4.20   0
   9   9  -1   15.85    8.86   0
  -8  -9   1   20.04    4.66   0
   8   9  -1   11.19    6.06   0
   7   9  -1  176.66    8.86   0
  -7  -9   1  183.65    7.46   0
   6   9  -1    4.20    4.66   0
  -6  -9   1   11.19    4.66   0
   5   9  -1   48.48    5.59   0
  -5  -9   1   53.60    5.59   0
  -4  -9   1  153.35    6.06   0
   4   9  -1  145.43    6.53   0
  -3  -9   1  666.08   16.78   0
   3   9  -1  719.68   20.04   0
   2   9  -1  189.24    6.53   0
  -2  -9   1  198.56   10.25   0
   1   9  -1 1047.36   22.37   0
  -1  -9   1 1029.18   38.22   0
   0   9   1 2248.06   80.64   0
  -1  -9  -1 1002.14   27.03   0
   1   9   1 1129.86   30.30   0
  -2  -9  -1   10.72    5.13   0
   2   9   1    5.59    4.20   0
  -3  -9  -1 3084.74   61.99   0
   3   9   1 2963.08   72.71   0
   4   9   1   -3.26   10.25   0
  -4  -9  -1  -10.25    3.26   0
   5   9   1  504.80   14.45   0
  -5  -9  -1  509.46   11.19   0
   6   9   1   -2.80    7.46   0
  -6  -9  -1   -1.40    3.73   0
  -7  -9  -1  554.21   13.52   0
   7   9   1  547.68   14.92   0
   8   9   1  270.35   12.12   0
  -8  -9  -1  272.68    8.39   0
   9   9   1  453.06   14.45   0
  -9  -9  -1  470.31   12.59   0
 -10  -9  -1 2005.68   36.82   0
  10   9   1 2057.89   45.68   0
  11   9   1    7.92   10.72   0
 -11  -9  -1   25.64    5.13   0
 -12  -9  -1  -16.31   10.72   0
  12   9   1  -21.91    7.92   0
 -13  -9  -1  391.54   13.05   0
  13   9   1  451.66   20.98   0
  14   9   1   92.76   11.65   0
 -14  -9  -1  115.60   10.72   0
 -15  -9  -1   16.78    7.92   0
  15   9   1   16.31    9.32   0
 -16  -9  -1    2.80   11.19   0
  16   9   1   12.12   10.25   0
  17   9   1   70.85   12.12   0
 -17  -9  -1  103.94   17.71   0
 -18  -9  -1   62.93   20.98   0
  18   9   1  120.72   15.38   0
  19   9   1   20.51   25.17   0
 -19  -9  -1   11.65   21.91   0
  20  10  -1   -9.32   21.91   0
 -20 -10   1   -9.32   27.97   0
 -19 -10   1   28.90   20.98   0
  19  10  -1   69.45   24.24   0
  18  10  -1  138.90   33.09   0
 -18 -10   1   60.13   20.51   0
  17  10  -1  113.27   17.25   0
 -17 -10   1  116.06   14.45   0
 -16 -10   1   24.70   14.92   0
  16  10  -1   30.30   13.05   0
 -15 -10   1   31.23   12.12   0
  15  10  -1   12.59   10.72   0
  14  10  -1  642.30   21.44   0
 -14 -10   1  699.64   16.31   0
 -13 -10   1  940.15   20.04   0
  13  10  -1  909.39   24.70   0
  12  10  -1  -25.64    6.99   0
 -12 -10   1   -6.06    4.66   0
  11  10  -1   58.73   11.19   0
 -11 -10   1   41.95    6.06   0
  10  10  -1    8.39    8.39   0
 -10 -10   1    9.32    5.59   0
  -9 -10   1   84.37    5.59   0
   9  10  -1   83.43    8.86   0
   8  10  -1  493.15   14.45   0
  -8 -10   1  521.11   13.05   0
  -7 -10   1  130.05    7.46   0
   7  10  -1  153.35    8.39   0
  -6 -10   1  422.76   10.72   0
   6  10  -1  407.85   12.12   0
   5  10  -1  137.97    6.06   0
  -5 -10   1  136.11    6.99   0
   4  10  -1    4.66    4.20   0
  -4 -10   1   -2.33    7.46   0
  -3 -10   1 3182.62   76.44   0
   3  10  -1 3174.70   81.57   0
   2  10  -1  230.73   12.12   0
  -2 -10   1  231.19   12.12   0
   1  10  -1  457.72   22.84   0
  -1 -10   1  493.61   16.31   0
   0  10   1  204.16    7.92   0
   1  10   1 1375.03   36.36   0
  -1 -10  -1 1428.64   51.27   0
  -2 -10  -1  104.88    6.99   0
   2  10   1   70.85   12.12   0
  -3 -10  -1  847.39   18.64   0
   3  10   1  821.76   23.31   0
  -4 -10  -1   -6.99    5.59   0
   4  10   1    3.26    5.59   0
   5  10   1  874.43   20.51   0
  -5 -10  -1  866.50   17.25   0
   6  10   1   29.83    6.99   0
  -6 -10  -1   38.22    5.59   0
   7  10   1   45.21    8.86   0
  -7 -10  -1   45.21    5.13   0
  -8 -10  -1   33.09    4.66   0
   8  10   1   23.77    8.39   0
   9  10   1  160.81    9.32   0
  -9 -10  -1  154.28    6.99   0
 -10 -10  -1  495.94   11.65   0
  10  10   1  496.41   16.78   0
 -11 -10  -1  542.09   12.12   0
  11  10   1  551.88   18.18   0
  12  10   1  181.32   15.85   0
 -12 -10  -1  221.87    7.92   0
  13  10   1   -0.93   12.12   0
 -13 -10  -1    6.99   11.19   0
 -14 -10  -1    3.26    7.92   0
  14  10   1   26.57   10.25   0
  15  10   1  249.84   15.85   0
 -15 -10  -1  246.11   12.59   0
  16  10   1   76.44   12.12   0
 -16 -10  -1   99.75    7.46   0
  17  10   1   32.16   13.05   0
 -17 -10  -1   74.58   21.44   0
 -18 -10  -1   56.40   28.43   0
  18  10   1   63.39   23.31   0
 -19 -10  -1    4.20   20.98   0
  19  10   1   49.41   25.64   0
  19  11  -1   68.52   35.89   0
 -19 -11   1   32.63   21.44   0
 -18 -11   1   16.31   31.70   0
  18  11  -1  -18.64   28.90   0
  17  11  -1   13.98   12.12   0
 -17 -11   1    4.66   14.92   0
 -16 -11   1  406.92   20.98   0
  16  11  -1  408.78   17.25   0
 -15 -11   1  -23.77   12.59   0
  15  11  -1   22.84   11.19   0
  14  11  -1  184.11   12.59   0
 -14 -11   1  191.11    7.46   0
  13  11  -1    0.93    8.86   0
 -13 -11   1   -5.13    4.20   0
  12  11  -1  -16.78    7.92   0
 -12 -11   1  -27.03    4.20   0
  11  11  -1   25.17   10.72   0
 -11 -11   1    4.66    5.59   0
  10  11  -1  739.72   20.51   0
 -10 -11   1  744.38   16.31   0
  -9 -11   1  171.06    6.99   0
   9  11  -1  160.81    9.32   0
  -8 -11   1   62.93    7.46   0
   8  11  -1   45.21    6.99   0
   7  11  -1   55.47    6.53   0
  -7 -11   1   56.40    6.99   0
  -6 -11   1 1484.10   27.03   0
   6  11  -1 1513.47   32.63   0
   5  11  -1  323.48   10.72   0
  -5 -11   1  320.69    9.79   0
   4  11  -1  205.56    7.46   0
  -4 -11   1  204.62    9.79   0
  -3 -11   1  379.88   12.12   0
   3  11  -1  390.60   11.65   0
  -2 -11   1 1598.77   56.40   0
   2  11  -1 1517.66   42.42   0
  -1 -11   1   99.75    7.92   0
   1  11  -1  106.74    6.53   0
   0  11   1   -4.66    6.06   0
   0 -11  -1  -21.91    7.92   0
  -1 -11  -1   81.10   13.98   0
   1  11   1   80.17    8.39   0
  -2 -11  -1  616.67   19.11   0
   2  11   1  599.89   20.51   0
  -3 -11  -1  523.45   13.05   0
   3  11   1  509.46   27.03   0
  -4 -11  -1    2.80    6.06   0
   4  11   1  -16.31   10.72   0
  -5 -11  -1   41.02    5.13   0
   5  11   1   19.58    6.53   0
  -6 -11  -1    3.73    5.59   0
   6  11   1   19.11    7.92   0
   7  11   1   47.54    7.92   0
  -7 -11  -1   41.02    6.06   0
   8  11   1   97.88   10.25   0
  -8 -11  -1   82.50    5.59   0
   9  11   1  482.89   14.92   0
  -9 -11  -1  468.91   12.59   0
 -10 -11  -1  181.32    7.92   0
  10  11   1  168.73   12.12   0
 -11 -11  -1  -13.05    2.33   0
  11  11   1  -17.25    6.53   0
 -12 -11  -1  683.32   15.38   0
  12  11   1  686.58   27.03   0
 -13 -11  -1  276.41   10.72   0
  13  11   1  257.29   17.25   0
 -14 -11  -1   89.03    8.39   0
  14  11   1  104.41   12.12   0
  15  11   1  -16.31    8.86   0
 -15 -11  -1   -0.47   11.19   0
 -16 -11  -1   20.51    8.39   0
  16  11   1   -2.33   13.98   0
  17  11   1   27.50   15.38   0
 -17 -11  -1   26.10   14.45   0
  18  11   1   45.68   23.77   0
 -18 -11  -1   78.77   19.11   0
 -19 -12   1   -0.47   18.18   0
  19  12  -1   12.12   31.70   0
 -18 -12   1   40.55   14.92   0
  18  12  -1  -27.97   27.97   0
 -17 -12   1  173.86   17.25   0
  17  12  -1  176.19   24.24   0
  16  12  -1   54.07    8.86   0
 -16 -12   1   42.42   10.25   0
  15  12  -1   -5.59    7.92   0
 -15 -12   1   16.31    5.59   0
 -14 -12   1    2.33    6.53   0
  14  12  -1   11.19   13.05   0
  13  12  -1  649.76   21.91   0
 -13 -12   1  678.66   15.85   0
 -12 -12   1   14.45    6.06   0
  12  12  -1    4.66    9.32   0
 -11 -12   1  358.44   10.72   0
  11  12  -1  338.86   13.05   0
  10  12  -1  122.12   10.72   0
 -10 -12   1  113.27    6.06   0
  -9 -12   1   32.16    5.13   0
   9  12  -1   16.78    7.46   0
  -8 -12   1   19.11    6.53   0
   8  12  -1   -1.40    7.46   0
  -7 -12   1   45.68    6.06   0
   7  12  -1   55.00    6.99   0
  -6 -12   1   22.37    6.06   0
   6  12  -1   36.82    6.53   0
   5  12  -1  579.38   14.92   0
  -5 -12   1  590.10   13.98   0
   4  12  -1  286.19    9.32   0
  -4 -12   1  289.92   11.65   0
   3  12  -1  735.53   18.18   0
  -3 -12   1  738.79   20.04   0
   2  12  -1   59.66    3.73   0
  -2 -12   1   47.08    9.32   0
   1  12  -1   40.09    6.06   0
  -1 -12   1   35.42    7.46   0
   0  12   1   -5.13    9.79   0
   0 -12  -1    6.99    8.39   0
   1  12   1    5.13   11.65   0
  -1 -12  -1   -8.39    9.79   0
   2  12   1   13.52    9.32   0
  -2 -12  -1    0.47    8.39   0
  -3 -12  -1  249.84    8.39   0
   3  12   1  248.44   10.25   0
   4  12   1  161.74    6.99   0
  -4 -12  -1  179.92    7.46   0
  -5 -12  -1  275.01    9.32   0
   5  12   1  242.38    8.86   0
   6  12   1  263.35   10.72   0
  -6 -12  -1  228.86    8.86   0
   7  12   1  123.05    9.32   0
  -7 -12  -1  143.56    7.46   0
  -8 -12  -1   24.24    6.06   0
   8  12   1   17.25    6.99   0
   9  12   1  179.92   10.72   0
  -9 -12  -1  182.72    7.46   0
  10  12   1  -19.58   10.72   0
 -10 -12  -1  -11.65    3.73   0
  11  12   1   16.78   11.19   0
 -11 -12  -1   17.25    5.13   0
 -12 -12  -1   93.22    5.59   0
  12  12   1   88.56   11.65   0
  13  12   1  217.67   15.38   0
 -13 -12  -1  234.45    7.92   0
  14  12   1  108.14   13.98   0
 -14 -12  -1  130.05    8.86   0
 -15 -12  -1  271.74   11.65   0
  15  12   1  323.95   27.97   0
 -16 -12  -1   -1.86   18.18   0
  16  12   1  -14.92   14.45   0
 -17 -12  -1   38.69   20.04   0
  17  12   1  124.92   45.68   0
 -18 -12  -1  116.99   21.44   0
  18  12   1   72.25   31.70   0
 -19 -13   1  -21.44   17.71   0
  19  13  -1   -6.06   22.37   0
 -18 -13   1   50.81   18.18   0
  18  13  -1   60.13   20.98   0
 -17 -13   1   -8.86   21.91   0
  17  13  -1   17.25   20.98   0
  16  13  -1   65.72   12.12   0
 -16 -13   1   73.18   18.18   0
  15  13  -1    5.13    7.46   0
 -15 -13   1   20.98    4.66   0
 -14 -13   1    0.47    3.26   0
  14  13  -1    0.47   11.19   0
 -13 -13   1  131.91    7.46   0
  13  13  -1  108.14    9.32   0
  12  13  -1  110.00   12.59   0
 -12 -13   1   98.82    6.53   0
  11  13  -1   26.10   10.25   0
 -11 -13   1   17.25    5.59   0
  10  13  -1    8.19   11.19   0
 -10 -13   1    7.80    4.66   0
  -9 -13   1  197.63    8.86   0
   9  13  -1  179.92   10.25   0
   8  13  -1  102.08    8.86   0
  -8 -13   1  100.21    7.46   0
  -7 -13   1  104.41    8.39   0
   7  13  -1   93.22    7.46   0
   6  13  -1   24.70    6.53   0
  -6 -13   1   14.45    6.06   0
  -5 -13   1  238.65    9.79   0
   5  13  -1  207.42    8.39   0
  -4 -13   1   67.12   13.05   0
   4  13  -1   26.57    6.99   0
   3  13  -1  178.52    8.39   0
  -3 -13   1  170.60   10.25   0
   2  13  -1   10.25    2.80   0
  -2 -13   1    1.40    6.99   0
  -1 -13   1   19.11    8.86   0
   1  13  -1   14.45    5.13   0
   0  13   1  103.94    7.46   0
   0 -13  -1  106.27   15.38   0
   1  13   1  -14.45   11.19   0
  -1 -13  -1   -1.86   10.72   0
   2  13   1  520.18   20.98   0
  -2 -13  -1  628.79   22.37   0
   3  13   1  419.04   13.98   0
  -3 -13  -1  429.76   13.52   0
  -4 -13  -1  998.88   20.51   0
   4  13   1  990.96   23.77   0
  -5 -13  -1  227.00    8.39   0
   5  13   1  258.69   10.25   0
  -6 -13  -1   36.82    6.06   0
   6  13   1   29.37    7.92   0
   7  13   1    6.53    5.59   0
  -7 -13  -1   15.38    6.06   0
  -8 -13  -1  232.59    9.32   0
   8  13   1  224.67   12.12   0
  -9 -13  -1  845.06   17.71   0
   9  13   1  844.60   23.31   0
  10  13   1  204.16   10.25   0
 -10 -13  -1  266.15    9.32   0
 -11 -13  -1  432.09   10.72   0
  11  13   1  418.57   20.98   0
 -12 -13  -1  159.88    6.99   0
  12  13   1  175.72   16.31   0
 -13 -13  -1    5.13    2.80   0
  13  13   1   11.65   11.19   0
  14  13   1   51.74   15.85   0
 -14 -13  -1   33.56    7.92   0
 -15 -13  -1   65.26    9.79   0
  15  13   1   75.04   13.98   0
  16  13   1    7.92   13.98   0
 -16 -13  -1   14.45   15.38   0
 -17 -13  -1   34.96   14.45   0
  17  13   1   60.13   30.30   0
  18  13   1  -13.52   32.16   0
 -18 -13  -1   71.32   17.25   0
 -18 -14   1   -1.40   16.78   0
  18  14  -1   88.10   32.63   0
 -17 -14   1   30.30   14.45   0
  17  14  -1   66.65   33.56   0
  16  14  -1  286.19   26.57   0
 -16 -14   1  296.91   13.98   0
  15  14  -1    2.80   10.72   0
 -15 -14   1   13.52    5.59   0
 -14 -14   1   14.45    5.59   0
  14  14  -1    9.79   12.12   0
 -13 -14   1   35.89    5.59   0
  13  14  -1   40.55   11.19   0
  12  14  -1   -6.06    7.92   0
 -12 -14   1   23.77    6.06   0
 -11 -14   1   12.12    5.13   0
  11  14  -1    4.20    8.86   0
  10  14  -1  192.50   13.05   0
 -10 -14   1  192.50    7.46   0
   9  14  -1  151.02    9.79   0
  -9 -14   1  151.95    9.32   0
  -8 -14   1   83.43    6.99   0
   8  14  -1   77.84    7.92   0
   7  14  -1   16.78    7.92   0
  -7 -14   1   12.12    7.46   0
  -6 -14   1   13.52    6.06   0
   6  14  -1   21.91    6.99   0
  -5 -14   1  258.69   10.72   0
   5  14  -1  262.89    9.79   0
  -4 -14   1   44.28    8.86   0
   4  14  -1   24.24    4.20   0
   3  14  -1  109.54    6.53   0
  -3 -14   1  120.72   11.19   0
   2  14  -1   14.45    3.26   0
  -2 -14   1   24.70    9.32   0
   1  14  -1  283.86    9.79   0
  -1 -14   1  326.75   18.18   0
   0  14   1  176.19    8.39   0
   0 -14  -1  193.90   10.72   0
   1  14   1  201.83    8.86   0
  -1 -14  -1  227.93   13.52   0
  -2 -14  -1   14.45   10.25   0
   2  14   1    9.32    3.73   0
  -3 -14  -1   91.82    8.86   0
   3  14   1   94.15    6.53   0
  -4 -14  -1  137.97    9.79   0
   4  14   1  148.22    6.99   0
   5  14   1   56.87    7.46   0
  -5 -14  -1   74.58    6.53   0
   6  14   1  184.58    8.86   0
  -6 -14  -1  197.17    8.86   0
   7  14   1    7.46    8.39   0
  -7 -14  -1   25.17    6.53   0
   8  14   1   -3.26   12.12   0
  -8 -14  -1  -13.98    5.13   0
   9  14   1   64.32    8.86   0
  -9 -14  -1   39.62    6.99   0
 -10 -14  -1  165.94    7.46   0
  10  14   1  174.33   13.52   0
 -11 -14  -1   46.15    6.06   0
  11  14   1   85.30   12.12   0
 -12 -14  -1   16.31    4.66   0
  12  14   1    5.59   11.65   0
 -13 -14  -1  269.88    8.86   0
  13  14   1  288.52   18.18   0
 -14 -14  -1   25.17    4.20   0
  14  14   1   10.25   11.19   0
 -15 -14  -1   -7.92   11.19   0
  15  14   1   35.89   12.12   0
 -16 -14  -1   50.34   19.58   0
  16  14   1   69.92   24.70   0
  17  14   1  115.60   24.24   0
 -17 -14  -1  110.00   21.44   0
  17  15  -1    5.13   20.51   0
 -17 -15   1   27.50   20.04   0
 -16 -15   1    8.39    7.46   0
  16  15  -1   41.95   27.50   0
  15  15  -1    4.20   11.19   0
 -15 -15   1   27.97    6.53   0
  14  15  -1   14.92   10.25   0
 -14 -15   1    6.06    4.66   0
  13  15  -1   75.51    9.79   0
 -13 -15   1  103.48    7.92   0
 -12 -15   1   26.10    6.06   0
  12  15  -1   21.91    8.86   0
  11  15  -1   44.28   11.19   0
 -11 -15   1   28.43    6.53   0
  10  15  -1   76.44    8.86   0
 -10 -15   1   66.19    6.06   0
   9  15  -1  -10.25    8.39   0
  -9 -15   1  -33.09   11.19   0
   8  15  -1  221.87   10.72   0
  -8 -15   1  220.47    9.32   0
   7  15  -1   20.98    6.99   0
  -7 -15   1   30.76    6.99   0
   6  15  -1   34.96    6.53   0
  -6 -15   1   40.55   11.19   0
  -5 -15   1  101.61   11.19   0
   5  15  -1   82.50    6.53   0
  -4 -15   1  175.26   11.19   0
   4  15  -1  177.59   10.72   0
  -3 -15   1   87.16   10.25   0
   3  15  -1   79.71    3.73   0
   2  15  -1  142.63    7.46   0
  -2 -15   1  172.46   12.12   0
  -1 -15   1   20.51    9.32   0
   1  15  -1   38.69    6.06   0
   0 -15  -1  168.27   11.19   0
   0  15   1  156.61    7.92   0
  -1 -15  -1  129.11   12.59   0
   1  15   1  134.71    7.46   0
   2  15   1  625.52   23.31   0
  -2 -15  -1  661.41   20.04   0
   3  15   1    1.40   11.65   0
  -3 -15  -1   10.25   11.65   0
  -4 -15  -1  712.69   22.84   0
   4  15   1  749.51   20.04   0
  -5 -15  -1   33.56    6.53   0
   5  15   1   26.57    6.06   0
  -6 -15  -1  210.22    8.86   0
   6  15   1  196.70    8.86   0
   7  15   1   -8.86    7.92   0
  -7 -15  -1   -6.06    4.20   0
   8  15   1    7.46   10.72   0
  -8 -15  -1   10.25    5.59   0
  -9 -15  -1   -5.13    5.13   0
   9  15   1   -0.93   13.52   0
  10  15   1  119.32   14.92   0
 -10 -15  -1  126.78    6.99   0
 -11 -15  -1  152.89    7.46   0
  11  15   1  123.99   16.31   0
  12  15   1  173.39   17.71   0
 -12 -15  -1  158.01    7.46   0
  13  15   1  141.23   17.25   0
 -13 -15  -1  158.01    7.92   0
 -14 -15  -1  144.50    7.46   0
  14  15   1  158.01   16.31   0
  15  15   1   14.92   25.17   0
 -15 -15  -1  -12.12   14.45   0
  16  15   1   97.88   32.16   0
 -16 -15  -1   71.78   15.38   0
 -17 -16   1   10.72   18.18   0
  17  16  -1   64.32   26.57   0
  16  16  -1   32.63   18.18   0
 -16 -16   1   32.16   16.78   0
  15  16  -1   12.12   16.31   0
 -15 -16   1   -6.99    5.13   0
 -14 -16   1   83.90    8.86   0
  14  16  -1   74.11   19.11   0
  13  16  -1   36.82   10.25   0
 -13 -16   1   27.97    6.06   0
  12  16  -1   54.54   10.25   0
 -12 -16   1   46.15    6.53   0
 -11 -16   1  103.94    7.92   0
  11  16  -1   97.42   10.25   0
  10  16  -1    0.47    8.39   0
 -10 -16   1   14.45    6.99   0
  -9 -16   1  211.62    9.79   0
   9  16  -1  198.10   10.72   0
  -8 -16   1   48.94    6.99   0
   8  16  -1   25.17    7.92   0
   7  16  -1   29.83    6.99   0
  -7 -16   1   19.11    6.06   0
  -6 -16   1   -0.93    9.32   0
   6  16  -1   10.72    5.59   0
   5  16  -1    9.32    5.13   0
  -5 -16   1   20.98   12.12   0
  -4 -16   1   45.68    9.79   0
   4  16  -1   29.83    4.66   0
  -3 -16   1   22.84    9.32   0
   3  16  -1    9.79    3.26   0
  -2 -16   1   85.30   10.25   0
   2  16  -1   83.90    7.46   0
  -1 -16   1   41.95   11.19   0
   1  16  -1   22.37    5.59   0
   0  16   1   13.98    5.13   0
   0 -16  -1   15.85   10.72   0
   1  16   1  424.16   13.05   0
  -1 -16  -1  461.92   14.45   0
   2  16   1   84.83    6.06   0
  -2 -16  -1  113.73   10.72   0
   3  16   1   77.37    9.32   0
  -3 -16  -1   92.29   11.65   0
   4  16   1  881.42   26.57   0
  -4 -16  -1  920.57   28.43   0
  -5 -16  -1  -23.31    8.39   0
   5  16   1    6.99   10.25   0
   6  16   1  666.54   22.84   0
  -6 -16  -1  650.23   19.11   0
  -7 -16  -1   64.79    6.53   0
   7  16   1   92.29   12.59   0
  -8 -16  -1   20.04    6.06   0
   8  16   1   39.15   13.05   0
   9  16   1  951.80   34.96   0
  -9 -16  -1  994.22   23.31   0
 -10 -16  -1  161.28    7.46   0
  10  16   1  183.65   13.98   0
 -11 -16  -1   22.37    6.99   0
  11  16   1    4.66    9.79   0
 -12 -16  -1   -0.93    3.26   0
  12  16   1    2.33   14.92   0
  13  16   1   31.70   12.12   0
 -13 -16  -1    7.46    8.39   0
  14  16   1   -9.32   17.25   0
 -14 -16  -1   -0.47    3.73   0
  15  16   1  111.87   21.44   0
 -15 -16  -1  100.21   19.58   0
 -16 -16  -1   41.02   19.58   0
  16  16   1   12.59   19.58   0
  16  17  -1   34.49   24.70   0
 -16 -17   1   59.66   20.04   0
  15  17  -1   20.51   22.84   0
 -15 -17   1   36.82    7.92   0
  14  17  -1    6.53   13.98   0
 -14 -17   1    5.13    7.92   0
 -13 -17   1   -0.93    6.06   0
  13  17  -1   -6.53   13.98   0
 -12 -17   1   94.15    7.46   0
  12  17  -1   93.69   10.25   0
  11  17  -1   22.37    8.86   0
 -11 -17   1   27.50    6.06   0
 -10 -17   1  101.61    8.39   0
  10  17  -1   64.32    9.32   0
   9  17  -1  457.72   15.38   0
  -9 -17   1  475.90   14.45   0
   8  17  -1  116.53    8.39   0
  -8 -17   1  115.60    7.92   0
   7  17  -1   27.03    7.46   0
  -7 -17   1   14.45    8.86   0
   6  17  -1  104.41    8.39   0
  -6 -17   1   77.84   11.19   0
  -5 -17   1  385.48   16.78   0
   5  17  -1  373.36   12.12   0
   4  17  -1  -13.52    7.46   0
  -4 -17   1  -24.24    8.86   0
  -3 -17   1  688.92   20.98   0
   3  17  -1  671.20   21.44   0
  -2 -17   1  351.92   14.45   0
   2  17  -1  353.78   13.05   0
  -1 -17   1   66.19    9.79   0
   1  17  -1   80.64    6.53   0
   0  17   1  119.32    7.92   0
   0 -17  -1  128.18   10.25   0
   1  17   1   -6.06   12.59   0
  -1 -17  -1   -3.73    7.92   0
  -2 -17  -1  -15.38   11.19   0
   2  17   1   -7.92    7.46   0
   3  17   1  592.90   19.58   0
  -3 -17  -1  568.66   19.11   0
   4  17   1   12.12    8.86   0
  -4 -17  -1   11.65   10.25   0
   5  17   1  575.65   20.98   0
  -5 -17  -1  600.35   18.64   0
   6  17   1   29.37    9.32   0
  -6 -17  -1   30.30   10.25   0
  -7 -17  -1    7.46    8.39   0
   7  17   1    8.39    9.79   0
  -8 -17  -1  184.58    9.79   0
   8  17   1  206.02   15.38   0
  -9 -17  -1   55.93    7.46   0
   9  17   1   69.92   13.52   0
 -10 -17  -1   -6.53    3.26   0
  10  17   1   -8.86   13.98   0
  11  17   1   43.81   12.59   0
 -11 -17  -1   72.25    7.46   0
 -12 -17  -1   14.45    6.99   0
  12  17   1   28.43   13.05   0
 -13 -17  -1   -7.46    3.73   0
  13  17   1   12.12   21.44   0
  14  17   1  -15.85   25.64   0
 -14 -17  -1   28.90    7.92   0
 -15 -17  -1  101.61   18.18   0
  15  17   1  124.92   30.76   0
 -15 -18   1   32.63   13.52   0
  15  18  -1   37.29   25.17   0
 -14 -18   1   -9.79    6.06   0
  14  18  -1    0.93   14.45   0
  13  18  -1    4.20   21.44   0
 -13 -18   1    4.20    8.86   0
 -12 -18   1   72.25    6.99   0
  12  18  -1   74.58   10.72   0
  11  18  -1    0.00    8.86   0
 -11 -18   1   -0.47    5.59   0
 -10 -18   1  298.78   11.65   0
  10  18  -1  286.66   12.12   0
   9  18  -1   80.64    8.39   0
  -9 -18   1   85.30    8.86   0
   8  18  -1    7.92    6.53   0
  -8 -18   1   10.25    8.86   0
   7  18  -1  129.11    8.39   0
  -7 -18   1  149.62   10.25   0
  -6 -18   1   52.67   10.72   0
   6  18  -1   54.54    6.06   0
   5  18  -1  322.08   11.65   0
  -5 -18   1  291.32   13.52   0
   4  18  -1  236.32    6.06   0
  -4 -18   1  202.29   15.38   0
   3  18  -1  330.01   13.05   0
  -3 -18   1  334.67   16.31   0
  -2 -18   1  -31.70    8.86   0
   2  18  -1    2.33   12.59   0
  -1 -18   1   49.87   12.12   0
   1  18  -1  100.21    6.53   0
   0 -18  -1   23.31    9.32   0
   0  18   1   16.78    4.66   0
  -1 -18  -1   19.11    8.39   0
   1  18   1   26.57    4.20   0
  -2 -18  -1   37.76    8.86   0
   2  18   1   33.09    5.13   0
   3  18   1  386.87   13.05   0
  -3 -18  -1  347.72   14.45   0
   4  18   1    0.93   15.85   0
  -4 -18  -1   12.59    8.86   0
   5  18   1   59.66    9.32   0
  -5 -18  -1   72.25   10.72   0
  -6 -18  -1    6.06    8.86   0
   6  18   1  -13.52   14.45   0
  -7 -18  -1   15.85    9.79   0
   7  18   1    3.73   10.25   0
  -8 -18  -1    1.40    8.39   0
   8  18   1    3.26    9.79   0
   9  18   1   48.48   13.52   0
  -9 -18  -1   33.56    6.99   0
  10  18   1  398.99   21.91   0
 -10 -18  -1  381.28   10.72   0
 -11 -18  -1   40.09    6.06   0
  11  18   1   55.47   15.38   0
 -12 -18  -1   -2.33    4.20   0
  12  18   1   -4.66   20.98   0
 -13 -18  -1   41.48    8.86   0
  13  18   1   12.59   23.31   0
  14  18   1   56.87   27.50   0
 -14 -18  -1   59.66   22.84   0
  14  19  -1   78.77   16.78   0
 -14 -19   1  115.60   12.59   0
 -13 -19   1   45.68   10.25   0
  13  19  -1   21.44   18.64   0
  12  19  -1   25.64   12.59   0
 -12 -19   1   46.61   10.25   0
 -11 -19   1   15.85    5.59   0
  11  19  -1    7.92    7.92   0
 -10 -19   1   34.96    6.53   0
  10  19  -1   27.03    9.79   0
  -9 -19   1   47.08    8.39   0
   9  19  -1   54.07    8.39   0
  -8 -19   1   18.18    9.32   0
   8  19  -1   11.19    6.99   0
  -7 -19   1  282.00   12.59   0
   7  19  -1  249.84   10.25   0
  -6 -19   1   13.52    8.86   0
   6  19  -1   14.45    5.13   0
  -5 -19   1   22.37    8.86   0
   5  19  -1    2.80    3.26   0
  -4 -19   1    0.00    7.92   0
   4  19  -1   21.44   12.59   0
   3  19  -1  -11.19   15.85   0
  -3 -19   1   -4.66    7.92   0
   2  19  -1   89.96    5.13   0
  -2 -19   1   98.35   11.65   0
   1  19  -1   49.41    4.20   0
  -1 -19   1   33.09    9.32   0
   0 -19  -1  220.01   13.05   0
   0  19   1  209.75    6.53   0
  -1 -19  -1    0.47   10.72   0
   1  19   1    5.59    3.73   0
   2  19   1  315.56    9.32   0
  -2 -19  -1  303.44   12.59   0
   3  19   1   70.38    5.59   0
  -3 -19  -1   75.98   10.72   0
  -4 -19  -1   46.61   11.19   0
   4  19   1   48.48    6.06   0
   5  19   1   15.85   13.05   0
  -5 -19  -1   -6.99   11.19   0
   6  19   1  198.10   13.52   0
  -6 -19  -1  188.31   12.12   0
   7  19   1   74.58   13.05   0
  -7 -19  -1   59.20    9.79   0
  -8 -19  -1  286.66   13.98   0
   8  19   1  274.54   15.38   0
  -9 -19  -1  368.23   12.59   0
   9  19   1  362.17   18.18   0
  10  19   1   60.13   18.18   0
 -10 -19  -1   90.89    6.99   0
  11  19   1   31.23   20.98   0
 -11 -19  -1   -5.13    5.59   0
  12  19   1  -36.36   20.51   0
 -12 -19  -1   -2.33    6.99   0
  13  19   1  152.42   26.57   0
 -13 -19  -1  108.14   36.36   0
 -13 -20   1   -5.59    9.32   0
  13  20  -1   33.09   19.58   0
  12  20  -1   13.98   16.31   0
 -12 -20   1   25.17    9.79   0
 -11 -20   1   12.12   13.05   0
  11  20  -1   51.74   16.31   0
 -10 -20   1   -7.46    9.32   0
  10  20  -1    2.33   12.59   0
   9  20  -1    0.93   11.65   0
  -9 -20   1   13.05    8.86   0
   8  20  -1  151.95    8.86   0
  -8 -20   1  131.44   12.59   0
  -7 -20   1   13.05    8.86   0
   7  20  -1   19.58    5.59   0
   6  20  -1   28.43    4.20   0
  -6 -20   1    5.13    9.32   0
  -5 -20   1  219.54   12.59   0
   5  20  -1  231.19    6.99   0
  -4 -20   1  100.21   12.12   0
   4  20  -1  118.39    6.53   0
   3  20  -1    6.99   22.37   0
  -3 -20   1   33.56   12.12   0
  -2 -20   1    2.80   11.65   0
   2  20  -1    3.73   11.19   0
   1  20  -1   95.55   14.92   0
  -1 -20   1  134.71   11.19   0
   0 -20  -1  230.26   11.65   0
   0  20   1  206.49   19.58   0
   1  20   1  533.70   12.59   0
  -1 -20  -1  463.32   15.85   0
  -2 -20  -1   -4.20   11.19   0
   2  20   1   -6.06   11.19   0
  -3 -20  -1   -1.86    7.46   0
   3  20   1    4.20    4.66   0
  -4 -20  -1  216.28   11.19   0
   4  20   1  199.50    9.32   0
  -5 -20  -1   85.30   10.72   0
   5  20   1   96.02    9.32   0
  -6 -20  -1   62.93   10.25   0
   6  20   1   47.08    9.79   0
   7  20   1    4.66   11.19   0
  -7 -20  -1    8.86    7.46   0
   8  20   1  188.31   19.58   0
  -8 -20  -1  167.33   13.05   0
  -9 -20  -1   13.52    9.79   0
   9  20   1   38.69   17.71   0
  10  20   1  255.90   20.04   0
 -10 -20  -1  282.93   17.71   0
  11  20   1  103.48   21.91   0
 -11 -20  -1  121.19   11.65   0
 -12 -20  -1   52.67   13.05   0
  12  20   1   99.75   27.50   0
  12  21  -1   54.54   16.31   0
 -12 -21   1   25.64   10.72   0
 -11 -21   1  264.75   16.31   0
  11  21  -1  213.01   20.04   0
  10  21  -1    6.53   12.59   0
 -10 -21   1   15.38   13.98   0
  -9 -21   1   28.43    9.79   0
   9  21  -1   39.15   11.19   0
   8  21  -1   85.76   12.12   0
  -8 -21   1   80.17   12.59   0
   7  21  -1  160.34   11.65   0
  -7 -21   1  167.33   13.52   0
   6  21  -1   60.13    4.20   0
  -6 -21   1   39.62   11.65   0
   5  21  -1  -66.65   47.08   0
  -5 -21   1  -25.17   12.59   0
   4  21  -1  316.02   26.10   0
  -4 -21   1  325.35   15.85   0
   3  21  -1  324.41   30.76   0
  -3 -21   1  302.97   15.38   0
   2  21  -1   14.45   17.71   0
  -2 -21   1    0.93   10.25   0
  -1 -21   1   34.03   11.19   0
   1  21  -1   18.18   14.92   0
   0 -21  -1   21.91   10.72   0
   0  21   1   -2.33   15.85   0
   1  21   1   25.64   12.12   0
  -1 -21  -1   36.82    9.79   0
   2  21   1  224.67   25.17   0
  -2 -21  -1  216.28   13.05   0
   3  21   1   96.49    5.59   0
  -3 -21  -1   82.04    8.86   0
  -4 -21  -1   32.16    7.92   0
   4  21   1   54.07    6.06   0
   5  21   1  134.71    7.92   0
  -5 -21  -1   94.62   14.45   0
  -6 -21  -1   62.93   11.19   0
   6  21   1   89.03   12.59   0
   7  21   1  135.17   14.92   0
  -7 -21  -1  135.17   10.72   0
  -8 -21  -1   51.74   10.25   0
   8  21   1   41.95   13.98   0
   9  21   1   -6.99   16.31   0
  -9 -21  -1    0.00    8.86   0
 -10 -21  -1  147.29   13.05   0
  10  21   1  182.72   21.44   0
 -11 -21  -1  163.61   13.98   0
  11  21   1  190.17   22.84   0
 -11 -22   1    8.86   13.52   0
 -10 -22   1   46.61   14.45   0
  -9 -22   1   12.59   12.12   0
   8  22  -1  154.28   12.12   0
  -8 -22   1   88.56   12.59   0
  -7 -22   1   59.66   17.25   0
   7  22  -1  110.47    6.06   0
  -6 -22   1   86.70   13.05   0
  -5 -22   1  208.82   13.52   0
  -4 -22   1  311.36   16.31   0
  -3 -22   1  -13.05    8.39   0
  -2 -22   1   24.24   10.25   0
  -1 -22   1   53.60    9.32   0
   0 -22  -1   54.07   11.65   0
  -1 -22  -1    4.66    8.86   0
  -2 -22  -1   10.25    7.46   0
  -3 -22  -1  234.45   14.45   0
  -4 -22  -1   96.49   12.59   0
   4  22   1   91.82    5.59   0
   5  22   1  226.06   11.19   0
  -5 -22  -1  188.78   12.59   0
  -6 -22  -1   13.98    7.46   0
   6  22   1   40.55    6.53   0
  -7 -22  -1    9.32    6.53   0
   7  22   1   20.04   13.52   0
  -8 -22  -1   10.72    6.06   0
   8  22   1   48.48   13.05   0
   9  22   1   27.50   14.45   0
  -9 -22  -1   -4.66    8.39   0
 -10 -22  -1    7.46    5.59   0
  10  22   1   21.91   11.65   0
  -9 -23   1  307.63   17.25   0
  -8 -23   1   69.92   12.12   0
  -7 -23   1  164.54   17.25   0
  -6 -23   1   -0.47    9.32   0
  -5 -23   1   13.98    6.53   0
  -4 -23   1   27.03    8.86   0
  -3 -23   1  -12.59   12.59   0
  -2 -23   1   19.11    9.79   0
  -1 -23   1   -3.73   10.72   0
   0 -23  -1   27.03   10.25   0
  -1 -23  -1    3.73   12.59   0
  -2 -23  -1  263.35   16.78   0
  -3 -23  -1  110.00   13.52   0
  -4 -23  -1    5.59    8.39   0
  -5 -23  -1  137.84   12.12   0
  -6 -23  -1  226.06   16.78   0
  -7 -23  -1    9.32    5.59   0
  -8 -23  -1  130.51   14.45   0
  -8 -24   1   -0.47   26.10   0
  -7 -24   1  129.58   13.52   0
  -6 -24   1    5.59    5.59   0
  -5 -24   1  364.03   19.11   0
  -4 -24   1   24.24    8.39   0
  -3 -24   1   10.25   11.19   0
  -2 -24   1   29.83   11.19   0
  -1 -24   1   17.71   11.65   0
   0 -24  -1   77.84   12.59   0
  -1 -24  -1   64.79   15.38   0
  -2 -24  -1    0.00   13.05   0
  -3 -24  -1   49.05    6.53   0
  -4 -24  -1  115.13   14.92   0
  -5 -24  -1    0.47    6.99   0
  -6 -24  -1  254.03   16.78   0
  -7 -24  -1  116.53   19.58   0
  -5 -25   1   36.36   14.92   0
  -4 -25   1    6.99    9.32   0
  -3 -25   1    1.86   11.65   0
  -2 -25   1   81.10   13.05   0
  -1 -25   1   23.77   11.65   0
   0 -25  -1  172.00   15.85   0
  -1 -25  -1   35.42   10.72   0
  -2 -25  -1    2.33    6.99   0
  -3 -25  -1    0.93    6.99   0
  -4 -25  -1  198.56   20.04   0
  22   0  -2   15.85   18.18   0
  21   0  -2  -32.16   21.44   0
  20   0  -2   -6.53   13.52   0
  19   0  -2  -14.92    5.59   0
  18   0  -2    6.53    6.53   0
  17   0  -2   44.28    6.99   0
  16   0  -2   35.89    6.06   0
  15   0  -2   94.15    6.99   0
  14   0  -2  974.18   20.98   0
  13   0  -2   83.90    6.53   0
  12   0  -2  132.38    6.53   0
  11   0  -2  203.69    7.46   0
  10   0  -2   25.64    6.06   0
   9   0  -2    7.46    4.66   0
   8   0  -2   27.50    4.20   0
   7   0  -2  279.67    7.46   0
   5   0   2   96.95   12.59   0
   6   0   2 1734.41   36.36   0
   7   0   2  753.70   20.51   0
   8   0   2   70.38    6.99   0
   9   0   2  260.09   10.25   0
  10   0   2   12.59    5.59   0
  11   0   2  165.47    7.46   0
  12   0   2 1097.70   25.64   0
  13   0   2    8.86    6.53   0
  14   0   2  410.18   13.52   0
  15   0   2  528.11   16.31   0
  16   0   2    1.86    4.66   0
  17   0   2    0.93    6.99   0
  18   0   2   68.52   13.52   0
  19   0   2   31.23   10.72   0
  20   0   2    3.73   13.52   0
  22   1  -2   45.21   12.12   0
 -22  -1   2   -3.73   14.45   0
  21   1  -2  235.85   18.18   0
 -21  -1   2  198.10   19.11   0
  20   1  -2   26.10   15.38   0
 -20  -1   2   14.92    8.39   0
  19   1  -2   10.72    5.59   0
 -19  -1   2    9.79    9.32   0
 -18  -1   2  180.85    9.79   0
  18   1  -2  186.45    9.32   0
  17   1  -2   54.54    6.06   0
 -17  -1   2   59.20    8.39   0
  16   1  -2   15.38   10.25   0
 -16  -1   2   -1.86    7.46   0
  15   1  -2  639.97   17.25   0
 -15  -1   2  663.75   16.31   0
 -14  -1   2  284.80   10.25   0
  14   1  -2  304.84   10.72   0
 -13  -1   2   11.19    6.06   0
  13   1  -2   23.77    6.53   0
 -12  -1   2   12.12    5.59   0
  12   1  -2   13.52    4.66   0
  11   1  -2 1083.25   23.77   0
 -11  -1   2 1121.47   29.83   0
  10   1  -2  601.75   14.92   0
 -10  -1   2  627.85   15.38   0
   9   1  -2  361.70   10.72   0
  -9  -1   2  352.38   10.25   0
   8   1  -2 1408.59   28.90   0
  -8  -1   2 1442.62   31.23   0
   7   1  -2 1288.80   26.10   0
  -7  -1   2 1295.79   34.49   0
  -5  -1  -2 1931.11   67.59   0
   5   1   2 1906.40   48.48   0
   6   1   2  350.98   10.72   0
  -6  -1  -2  327.68   11.19   0
  -7  -1  -2  988.63   21.91   0
   7   1   2 1005.41   20.98   0
  -8  -1  -2   54.07    7.46   0
   8   1   2   64.32    5.13   0
   9   1   2  986.30   25.17   0
  -9  -1  -2  971.85   27.50   0
 -10  -1  -2  261.02   12.59   0
  10   1   2  275.47    9.32   0
 -11  -1  -2  223.27   10.72   0
  11   1   2  213.01    8.86   0
 -12  -1  -2   48.01    6.99   0
  12   1   2   41.48    6.06   0
 -13  -1  -2  403.19   15.85   0
  13   1   2  427.89   13.52   0
  14   1   2  837.61   23.31   0
 -14  -1  -2  818.49   21.91   0
 -15  -1  -2  -20.51    8.86   0
  15   1   2    3.26    3.26   0
 -16  -1  -2   22.37    6.53   0
  16   1   2    1.86    4.20   0
 -17  -1  -2  115.60    9.79   0
  17   1   2  111.40    6.53   0
 -18  -1  -2  301.11   21.44   0
  18   1   2  275.47   15.85   0
 -19  -1  -2  -34.03   14.92   0
  19   1   2   18.64   11.19   0
  20   1   2  -10.72   22.84   0
 -20  -1  -2   38.22   20.51   0
  22   2  -2   65.72   35.42   0
 -22  -2   2   15.85   13.98   0
 -21  -2   2   34.03   17.71   0
  21   2  -2   23.77   10.72   0
  20   2  -2   88.56   11.65   0
 -20  -2   2   69.45   10.72   0
 -19  -2   2   51.74    9.79   0
  19   2  -2   55.47    6.53   0
  18   2  -2   53.60    8.86   0
 -18  -2   2   69.45    6.99   0
  17   2  -2    4.20    6.53   0
 -17  -2   2   27.97    8.39   0
  16   2  -2   34.49    6.06   0
 -16  -2   2   20.04    6.99   0
  15   2  -2   -7.92    4.20   0
 -15  -2   2    7.46    7.92   0
 -14  -2   2   58.26    6.99   0
  14   2  -2   60.13    6.06   0
  13   2  -2   17.71    5.13   0
 -13  -2   2    4.66    6.06   0
 -12  -2   2    5.59    5.59   0
  12   2  -2   24.70    5.13   0
 -11  -2   2   64.79    7.46   0
  11   2  -2   60.59    4.66   0
 -10  -2   2   82.04    6.53   0
  10   2  -2   79.24    6.06   0
  -9  -2   2  227.46   10.72   0
   9   2  -2  227.93    7.92   0
   8   2  -2   76.91    4.66   0
  -8  -2   2   82.50    6.06   0
  -7  -2   2  167.33    7.46   0
   7   2  -2  170.60    6.53   0
   6   2  -211120.53  148.36   0
  -5  -2  -2  999.35   36.82   0
   5   2   2  959.26   20.98   0
   6   2   2   20.51    2.80   0
  -6  -2  -2    7.46    5.59   0
  -7  -2  -2    7.92    5.59   0
   7   2   2    0.00    2.33   0
   8   2   2    3.26    2.33   0
  -8  -2  -2  -12.59    8.39   0
   9   2   2    6.53    3.26   0
  -9  -2  -2   -2.33    8.86   0
 -10  -2  -2   10.25    9.79   0
  10   2   2    4.20    3.73   0
 -11  -2  -2    2.80   10.25   0
  11   2   2    6.53    4.20   0
 -12  -2  -2   73.18   18.64   0
  12   2   2   48.48    4.20   0
 -13  -2  -2  157.55   11.65   0
  13   2   2  144.50    8.86   0
 -14  -2  -2   88.10    8.39   0
  14   2   2   93.22    5.13   0
  15   2   2  248.44    8.39   0
 -15  -2  -2  240.98   11.65   0
  16   2   2  393.40   12.12   0
 -16  -2  -2  375.22   14.92   0
 -17  -2  -2   28.90    7.92   0
  17   2   2   27.50    2.80   0
 -18  -2  -2   79.71   15.85   0
  18   2   2  100.21   10.72   0
 -19  -2  -2    7.92   10.72   0
  19   2   2   -3.73   13.98   0
 -20  -2  -2   38.69   27.03   0
  20   2   2   -0.93   21.91   0
 -22  -3   2   27.03   16.31   0
  22   3  -2   38.69   34.49   0
  21   3  -2   22.84   41.48   0
 -21  -3   2   30.76   15.38   0
 -20  -3   2   14.45    9.79   0
  20   3  -2   10.72   13.52   0
 -19  -3   2   22.84   17.71   0
  19   3  -2  -10.25    4.20   0
 -18  -3   2  238.18   13.05   0
  18   3  -2  237.25    9.32   0
  17   3  -2   10.25    5.59   0
 -17  -3   2   -7.92    8.86   0
  16   3  -2  154.75    6.99   0
 -16  -3   2  138.90    8.86   0
 -15  -3   2  214.88   10.72   0
  15   3  -2  196.70    8.39   0
  14   3  -2  691.25   16.31   0
 -14  -3   2  720.14   17.25   0
  13   3  -2   94.62    6.06   0
 -13  -3   2   84.37    7.92   0
  12   3  -2  613.40   13.98   0
 -12  -3   2  573.79   17.25   0
  11   3  -2  207.42    7.46   0
 -11  -3   2  176.19   11.19   0
 -10  -3   2  345.86   14.45   0
  10   3  -2  322.08    8.86   0
   9   3  -2 1334.48   27.97   0
  -9  -3   2 1339.61   29.37   0
   8   3  -2 1242.19   22.84   0
  -8  -3   2 1305.58   27.50   0
   7   3  -2  281.07    6.99   0
  -7  -3   2  279.67    9.32   0
   6   3  -2  479.16   16.31   0
   5   3  -2  193.44   15.38   0
  -4  -3  -2  187.84   13.52   0
   5   3   2  419.97   19.11   0
  -5  -3  -2  439.08   12.12   0
  -6  -3  -2  208.82    7.92   0
   6   3   2  241.45    7.46   0
   7   3   2   17.25    2.33   0
  -7  -3  -2    3.26    5.13   0
  -8  -3  -2   52.20    6.53   0
   8   3   2   55.93    3.26   0
  -9  -3  -2    4.66    7.46   0
   9   3   2   15.85    2.80   0
 -10  -3  -2    6.99    8.39   0
  10   3   2    0.47    3.26   0
  11   3   2   61.99    4.20   0
 -11  -3  -2   74.11    9.32   0
  12   3   2  493.61   12.59   0
 -12  -3  -2  524.84   19.58   0
  13   3   2  147.29    6.53   0
 -13  -3  -2  131.91   15.38   0
  14   3   2  337.00   10.25   0
 -14  -3  -2  321.62   14.92   0
  15   3   2   89.49    4.66   0
 -15  -3  -2   87.63    7.92   0
 -16  -3  -2   52.67    7.92   0
  16   3   2   58.26   12.12   0
  17   3   2  341.19   19.11   0
 -17  -3  -2  314.16   13.05   0
  18   3   2   19.58   13.98   0
 -18  -3  -2   26.10   12.59   0
 -19  -3  -2    7.46   16.78   0
  19   3   2   10.72   12.59   0
  20   3   2   -5.13   25.64   0
 -20  -3  -2   36.82   34.03   0
  22   4  -2   23.31   22.37   0
 -22  -4   2  114.20   22.37   0
  21   4  -2   31.23   31.23   0
 -21  -4   2   -3.26   14.92   0
 -20  -4   2  364.50   17.25   0
  20   4  -2  336.53   21.91   0
  19   4  -2    9.32    7.46   0
 -19  -4   2   24.70   10.72   0
 -18  -4   2    9.79    7.46   0
  18   4  -2    3.73    6.06   0
  17   4  -2   74.11    7.46   0
 -17  -4   2   55.93    8.39   0
  16   4  -2  497.34   12.59   0
 -16  -4   2  548.62   18.64   0
 -15  -4   2   93.22    7.92   0
  15   4  -2  109.54    6.53   0
  14   4  -2 1957.21   34.03   0
 -14  -4   2 1993.10   44.28   0
 -13  -4   2    6.06    9.32   0
  13   4  -2   14.45    4.66   0
 -12  -4   2  194.84   10.25   0
  12   4  -2  167.33    6.53   0
 -11  -4   2   48.01    9.79   0
  11   4  -2   43.81    4.66   0
 -10  -4   2  222.80    8.86   0
  10   4  -2  214.88    7.46   0
  -9  -4   2  273.61    9.32   0
   9   4  -2  263.82    9.32   0
  -8  -4   2  276.41    8.39   0
   8   4  -2  268.48    7.92   0
  -7  -4   2   46.15    3.73   0
   7   4  -2   37.29    5.13   0
   6   4  -2  651.63   20.04   0
  -6  -4   2  650.69   13.98   0
  -4  -4  -2 5561.66  104.88   0
  -5  -4  -2   59.20    7.46   0
   5   4   2   74.58    8.39   0
   6   4   2 2421.46   82.04   0
  -6  -4  -2 2455.48   48.94   0
   7   4   2   57.80    9.32   0
  -7  -4  -2   82.97    6.53   0
  -8  -4  -2  173.86    7.46   0
   8   4   2  182.25   13.52   0
   9   4   2   -0.93    1.40   0
  -9  -4  -2    6.06    6.06   0
  10   4   2  505.73   12.59   0
 -10  -4  -2  499.21   14.92   0
  11   4   2   41.48    2.80   0
 -11  -4  -2   43.81    7.92   0
 -12  -4  -2   79.71   10.25   0
  12   4   2   90.43    4.20   0
  13   4   2  166.87   11.65   0
 -13  -4  -2  155.22   11.65   0
  14   4   2    2.80   11.19   0
 -14  -4  -2   -2.80    9.79   0
 -15  -4  -2    1.40    9.79   0
  15   4   2   -9.79   10.25   0
  16   4   2   28.43   10.25   0
 -16  -4  -2   33.56    8.39   0
  17   4   2  -22.84   11.65   0
 -17  -4  -2  -16.31   10.72   0
 -18  -4  -2  275.47   22.84   0
  18   4   2  284.80   20.51   0
  19   4   2  143.56   17.25   0
 -19  -4  -2   96.02   40.55   0
 -20  -4  -2  -33.09   33.09   0
  20   4   2  -11.19   32.63   0
 -22  -5   2   -5.59   23.31   0
  22   5  -2   13.98   23.31   0
  21   5  -2   35.89   25.17   0
 -21  -5   2   28.90   14.92   0
  20   5  -2  166.40   31.70   0
 -20  -5   2  198.10   13.05   0
  19   5  -2   28.43    8.39   0
 -19  -5   2   -6.06    7.46   0
  18   5  -2   13.52    5.59   0
 -18  -5   2   -3.73    9.79   0
 -17  -5   2  433.49   16.78   0
  17   5  -2  461.45   15.38   0
  16   5  -2    4.66    6.06   0
 -16  -5   2   10.72    7.92   0
 -15  -5   2  189.71   11.65   0
  15   5  -2  171.06    8.39   0
  14   5  -2  709.42   17.25   0
 -14  -5   2  710.82   24.70   0
  13   5  -2  192.50    8.86   0
 -13  -5   2  192.04   12.59   0
  12   5  -2  173.86    7.92   0
 -12  -5   2  200.43    9.79   0
 -11  -5   2  148.69    8.39   0
  11   5  -2  135.17    6.99   0
 -10  -5   2   -9.79    3.26   0
  10   5  -2    2.33    3.73   0
  -9  -5   2   36.36    4.20   0
   9   5  -2   33.09    4.66   0
   8   5  -2  296.45    9.32   0
  -8  -5   2  278.27    6.99   0
  -7  -5   2   -2.80    2.80   0
   7   5  -2  -13.52    3.73   0
   6   5  -2  457.26   14.92   0
  -6  -5   2  478.23    9.79   0
  -5  -5   2 1099.56   28.90   0
   5   5  -2 1072.06   40.09   0
   3   5   2  310.43   14.45   0
  -3  -5  -2  305.30   13.98   0
   4   5   2  356.11   16.31   0
  -4  -5  -2  371.96   10.72   0
   5   5   2    0.00    6.53   0
  -5  -5  -2   -7.46    3.26   0
  -6  -5  -2  678.19   15.85   0
   6   5   2  721.08   28.43   0
   7   5   2   21.91    6.99   0
  -7  -5  -2   14.45    5.13   0
  -8  -5  -2   16.78    6.53   0
   8   5   2    9.79   10.25   0
  -9  -5  -2  157.55    8.86   0
   9   5   2  146.83   10.25   0
 -10  -5  -2    7.92    6.53   0
  10   5   2    3.73    8.39   0
  11   5   2  322.08   14.45   0
 -11  -5  -2  321.15   12.59   0
  12   5   2  103.01   13.98   0
 -12  -5  -2   67.12    8.39   0
 -13  -5  -2  468.44   16.31   0
  13   5   2  451.66   19.11   0
  14   5   2    2.80   10.25   0
 -14  -5  -2   15.85    7.46   0
 -15  -5  -2   13.05   10.25   0
  15   5   2   10.72    8.86   0
 -16  -5  -2   55.93    7.46   0
  16   5   2   76.91   11.19   0
 -17  -5  -2   11.19    6.99   0
  17   5   2  -22.84   11.65   0
 -18  -5  -2   -1.86   15.85   0
  18   5   2    0.47   11.65   0
 -19  -5  -2  129.58   25.64   0
  19   5   2   42.88   34.03   0
 -20  -5  -2   69.92   25.17   0
  21   6  -2  223.73   27.50   0
 -21  -6   2  237.72   25.17   0
  20   6  -2  224.67   31.23   0
 -20  -6   2  158.01   12.12   0
  19   6  -2    3.73   11.19   0
 -19  -6   2  -12.59   10.72   0
  18   6  -2   -4.66    3.26   0
 -18  -6   2    4.20    6.99   0
  17   6  -2  100.21    7.92   0
 -17  -6   2  110.00   10.72   0
 -16  -6   2  102.54    9.32   0
  16   6  -2  134.71    7.92   0
  15   6  -2  121.19    7.92   0
 -15  -6   2  103.48   11.65   0
  14   6  -2   59.20    6.53   0
 -14  -6   2   51.27   12.12   0
  13   6  -2   27.50    6.06   0
 -13  -6   2   40.09   11.19   0
 -12  -6   2  304.37   13.05   0
  12   6  -2  269.41    8.86   0
  11   6  -2    7.46    5.13   0
 -11  -6   2    0.00    4.66   0
  10   6  -2 1008.20   21.91   0
 -10  -6   2 1010.07   18.64   0
  -9  -6   2   32.16    4.66   0
   9   6  -2   46.15    5.13   0
   8   6  -2  253.57    9.32   0
  -8  -6   2  244.24    6.53   0
  -7  -6   2  118.39    4.66   0
   7   6  -2  106.74    6.53   0
  -6  -6   2  296.91    7.92   0
   6   6  -2  275.94   10.25   0
   5   6  -2   18.64    6.06   0
  -5  -6   2   22.84    4.20   0
  -4  -6   2   14.45    4.66   0
   4   6  -2    8.86    5.59   0
  -2  -6  -2  115.13    9.79   0
   2   6   2  129.58   10.72   0
  -3  -6  -2   34.96    4.66   0
   3   6   2   52.20    8.39   0
  -4  -6  -2  126.32    5.13   0
   4   6   2  131.91   11.65   0
  -5  -6  -2  474.04    9.79   0
   5   6   2  467.51   15.85   0
   6   6   2   34.03    8.39   0
  -6  -6  -2   27.97    3.26   0
   7   6   2   55.93    8.39   0
  -7  -6  -2   60.13    6.53   0
   8   6   2  124.92   10.25   0
  -8  -6  -2  111.40    8.39   0
   9   6   2   55.00    9.79   0
  -9  -6  -2   45.68    6.99   0
  10   6   2  664.21   27.03   0
 -10  -6  -2  653.49   19.58   0
 -11  -6  -2   86.23    8.39   0
  11   6   2   60.13   11.19   0
 -12  -6  -2    6.53    8.39   0
  12   6   2   18.18    9.79   0
 -13  -6  -2    1.86    6.99   0
  13   6   2    9.79   10.25   0
 -14  -6  -2  655.36   20.04   0
  14   6   2  672.60   25.17   0
  15   6   2   57.80   10.72   0
 -15  -6  -2   59.20   14.45   0
 -16  -6  -2   -6.06    9.79   0
  16   6   2   16.31   10.25   0
  17   6   2    6.99   13.05   0
 -17  -6  -2  -10.25    8.86   0
 -18  -6  -2   17.25   22.37   0
  18   6   2   11.65   11.65   0
 -19  -6  -2   21.91   24.70   0
  19   6   2  -23.31   25.17   0
  21   7  -2   49.41   24.24   0
 -21  -7   2   43.81   24.24   0
  20   7  -2   24.70   22.84   0
 -20  -7   2   11.19    8.39   0
  19   7  -2   11.65   15.38   0
 -19  -7   2  -12.59   11.65   0
  18   7  -2   11.19    3.73   0
 -18  -7   2   11.23    4.32   0
 -17  -7   2  357.04   17.71   0
  17   7  -2  356.11   11.65   0
  16   7  -2   19.11    6.06   0
 -16  -7   2   -4.20    9.79   0
 -15  -7   2   70.85   10.72   0
  15   7  -2   80.64    7.46   0
  14   7  -2  582.18   14.45   0
 -14  -7   2  571.45   21.44   0
  13   7  -2  525.78   13.52   0
 -13  -7   2  515.99   15.38   0
 -12  -7   2    6.06    5.59   0
  12   7  -2    8.39    6.06   0
 -11  -7   2  249.84    8.39   0
  11   7  -2  230.26    8.86   0
  10   7  -2  563.06   13.05   0
 -10  -7   2  567.73   13.98   0
  -9  -7   2   40.09    5.13   0
   9   7  -2   47.08    5.59   0
  -8  -7   2  633.91   14.45   0
   8   7  -2  620.86   13.98   0
  -7  -7   2    5.59    3.73   0
   7   7  -2    8.86    5.13   0
   6   7  -2  248.90    7.46   0
  -6  -7   2  254.03    8.39   0
  -5  -7   2 1702.71   30.76   0
   5   7  -2 1717.16   33.09   0
   4   7  -2  713.62   16.78   0
  -4  -7   2  680.06   16.78   0
  -3  -7   2  254.50    9.32   0
   3   7  -2  246.11   10.72   0
  -2  -7   2  582.64   17.71   0
   2   7  -2  561.20   18.64   0
   1   7  -2  998.88   24.70   0
   0   7   2  427.43   13.52   0
   1   7   2 1048.75   27.97   0
   2   7   2  678.19   20.98   0
  -2  -7  -2  679.59   16.31   0
   3   7   2  -26.10   11.19   0
  -3  -7  -2  -27.03    4.66   0
  -4  -7  -2   49.41    4.20   0
   4   7   2   52.20    7.92   0
   5   7   2  326.75   11.19   0
  -5  -7  -2  331.87    7.92   0
   6   7   2   13.98    6.06   0
  -6  -7  -2   13.05    3.26   0
  -7  -7  -2  103.01    4.66   0
   7   7   2   83.90   10.72   0
   8   7   2  119.32   12.59   0
  -8  -7  -2  132.84    5.59   0
  -9  -7  -2  607.81   17.25   0
   9   7   2  665.14   23.31   0
 -10  -7  -2   24.24    6.99   0
  10   7   2   20.98   11.65   0
  11   7   2  258.23   13.98   0
 -11  -7  -2  243.78   10.72   0
 -12  -7  -2  295.05   12.12   0
  12   7   2  316.49   17.25   0
 -13  -7  -2  143.56    8.86   0
  13   7   2  159.41   12.59   0
  14   7   2   42.42   10.72   0
 -14  -7  -2    7.46    9.79   0
 -15  -7  -2    6.99    9.79   0
  15   7   2   36.36   12.59   0
  16   7   2  146.83   13.05   0
 -16  -7  -2  135.17   13.98   0
  17   7   2  381.28   20.51   0
 -17  -7  -2  317.89   20.04   0
  18   7   2   17.25   14.92   0
 -18  -7  -2  -12.12   20.04   0
  19   7   2   66.65   26.10   0
 -19  -7  -2   27.50   23.31   0
 -21  -8   2   -1.86   25.64   0
  21   8  -2  -19.11   22.84   0
  20   8  -2   10.25   20.98   0
 -20  -8   2   -0.93   12.59   0
  19   8  -2   29.83   28.43   0
 -19  -8   2    5.13    8.86   0
 -18  -8   2  142.16   10.25   0
  18   8  -2  141.23   11.65   0
 -17  -8   2   -2.33   13.05   0
  17   8  -2   12.12    5.59   0
 -16  -8   2   46.15   12.12   0
  16   8  -2   54.07    6.53   0
 -15  -8   2   37.76   12.12   0
  15   8  -2   49.41    7.46   0
  14   8  -2   23.31    6.53   0
 -14  -8   2   16.31    6.53   0
 -13  -8   2   45.68    8.39   0
  13   8  -2   71.32    7.46   0
  12   8  -2   44.75    6.99   0
 -12  -8   2   40.55    4.66   0
  11   8  -2   65.26    6.53   0
 -11  -8   2   59.20    6.06   0
  10   8  -2   14.92    6.53   0
 -10  -8   2    8.86    4.66   0
   9   8  -2    9.79    5.59   0
  -9  -8   2   12.12    4.20   0
   8   8  -2  347.25    9.32   0
  -8  -8   2  346.79    8.39   0
   7   8  -2  222.34    6.99   0
  -7  -8   2  222.80    8.39   0
  -6  -8   2  219.07    6.99   0
   6   8  -2  219.54    7.46   0
  -5  -8   2  962.99   18.18   0
   5   8  -2  944.35   21.44   0
  -4  -8   2  -12.12    5.59   0
   4   8  -2    4.66    5.59   0
  -3  -8   2  -14.92    5.59   0
   3   8  -2   -6.06    6.99   0
   2   8  -2  956.93   29.37   0
  -2  -8   2 1023.58   28.43   0
  -1  -8   2  129.11   14.45   0
   1   8  -2  146.36    7.92   0
   0   8   2  176.66   10.72   0
   1   8   2   -3.26    7.46   0
  -2  -8  -2  875.83   18.64   0
   2   8   2  872.10   26.10   0
   3   8   2  210.22   15.38   0
  -3  -8  -2  222.80    6.53   0
  -4  -8  -2  454.46   10.25   0
   4   8   2  424.63   13.52   0
  -5  -8  -2  174.33    6.06   0
   5   8   2  168.73    8.86   0
  -6  -8  -2 1112.15   21.91   0
   6   8   2 1047.36   24.24   0
  -7  -8  -2  684.72   12.59   0
   7   8   2  697.77   25.17   0
  -8  -8  -2  371.49    9.79   0
   8   8   2  355.18   16.78   0
   9   8   2  394.33   16.78   0
  -9  -8  -2  376.15    9.79   0
 -10  -8  -2   33.56    7.92   0
  10   8   2   36.82   10.25   0
  11   8   2   29.37    8.86   0
 -11  -8  -2   34.49    7.92   0
  12   8   2   -6.06   10.25   0
 -12  -8  -2   -4.66   14.92   0
 -13  -8  -2    4.45    8.06   0
  13   8   2    6.06    7.72   0
 -14  -8  -2   24.70    9.79   0
  14   8   2   55.00   11.19   0
  15   8   2  100.21   12.12   0
 -15  -8  -2   82.97   11.65   0
  16   8   2   -0.93    8.39   0
 -16  -8  -2   -0.93   11.19   0
 -17  -8  -2   12.59   14.45   0
  17   8   2    1.40   11.19   0
  18   8   2   32.16   15.38   0
 -18  -8  -2   51.74   21.91   0
  19   8   2  -31.23   23.31   0
 -19  -8  -2    0.93   23.31   0
  21   9  -2   12.12   22.37   0
 -21  -9   2    8.86   25.64   0
 -20  -9   2   76.91   20.04   0
  20   9  -2   72.71   23.31   0
 -19  -9   2  127.25   12.12   0
  19   9  -2   46.61   30.30   0
  18   9  -2  113.27   11.65   0
 -18  -9   2   77.84   13.05   0
 -17  -9   2   45.68   13.52   0
  17   9  -2   31.23    6.06   0
  16   9  -2  241.45    9.79   0
 -16  -9   2  250.77   16.31   0
  15   9  -2   73.18    7.46   0
 -15  -9   2   93.69   14.92   0
 -14  -9   2   68.52    6.99   0
  14   9  -2   73.18    7.46   0
  13   9  -2  329.54   10.25   0
 -13  -9   2  365.90   11.19   0
 -12  -9   2  110.47    5.59   0
  12   9  -2  134.24    7.92   0
 -11  -9   2   37.29    5.13   0
  11   9  -2   40.09    6.06   0
  10   9  -2   39.62    5.13   0
 -10  -9   2   35.42    5.13   0
  -9  -9   2    8.86    4.66   0
   9   9  -2    3.73    5.59   0
   8   9  -2   34.03    6.06   0
  -8  -9   2   34.96    4.66   0
   7   9  -2  156.15    6.99   0
  -7  -9   2  150.55    7.92   0
  -6  -9   2  152.89    8.39   0
   6   9  -2  151.02    6.99   0
   5   9  -2  646.97   19.11   0
  -5  -9   2  665.61   13.98   0
  -4  -9   2  970.45   19.11   0
   4   9  -2  949.47   25.64   0
   3   9  -2 1705.51   67.59   0
  -3  -9   2 1734.41   36.82   0
  -2  -9   2   96.95   10.72   0
   2   9  -2   88.10    8.86   0
   1   9  -2  730.40   17.71   0
  -1  -9   2  668.87   27.03   0
   0   9   2   25.17    7.46   0
   0  -9  -2   23.77   11.19   0
   1   9   2  316.96   12.12   0
  -1  -9  -2  320.22   13.05   0
  -2  -9  -2  278.74    8.39   0
   2   9   2  253.10   12.12   0
   3   9   2  418.57   22.37   0
  -3  -9  -2  468.44   10.25   0
   4   9   2  717.81   21.44   0
  -4  -9  -2  765.82   15.38   0
  -5  -9  -2   45.21    4.20   0
   5   9   2   42.88    6.53   0
   6   9   2  199.03    8.86   0
  -6  -9  -2  201.83    6.99   0
   7   9   2  144.96   12.12   0
  -7  -9  -2  149.62    5.59   0
   8   9   2  279.20   14.92   0
  -8  -9  -2  255.43    7.46   0
   9   9   2  512.26   21.91   0
  -9  -9  -2  524.84   11.65   0
  10   9   2  110.00   13.98   0
 -10  -9  -2  121.19    5.59   0
 -11  -9  -2   20.04    9.79   0
  11   9   2    5.13   11.19   0
 -12  -9  -2  344.46   12.59   0
  12   9   2  350.52   16.78   0
 -13  -9  -2   83.43   10.25   0
  13   9   2   94.62   15.38   0
  14   9   2  153.82   14.45   0
 -14  -9  -2   97.42    9.32   0
  15   9   2  192.50   15.38   0
 -15  -9  -2  240.51   15.85   0
  16   9   2  152.42   13.98   0
 -16  -9  -2  130.51    7.92   0
  17   9   2   18.18   11.65   0
 -17  -9  -2   -6.06   27.50   0
  18   9   2   87.63   14.92   0
 -18  -9  -2   35.89   21.44   0
 -19  -9  -2    8.86   21.91   0
  19   9   2  -17.25   23.31   0
  20  10  -2  -18.18   19.58   0
 -20 -10   2    8.39   12.59   0
 -19 -10   2  -46.61   27.97   0
  19  10  -2   35.42   32.63   0
 -18 -10   2  480.56   22.37   0
  18  10  -2  460.99   20.98   0
 -17 -10   2   82.04   12.59   0
  17  10  -2   91.36   12.12   0
 -16 -10   2   22.37   12.59   0
  16  10  -2    8.86    8.39   0
 -15 -10   2    0.00    4.20   0
  15  10  -2   13.05    5.13   0
  14  10  -2   20.51    6.99   0
 -14 -10   2   14.92    6.99   0
 -13 -10   2  192.04    8.39   0
  13  10  -2  209.28    9.32   0
  12  10  -2  376.62   12.12   0
 -12 -10   2  367.30   10.25   0
 -11 -10   2  239.12    8.39   0
  11  10  -2  252.63    9.32   0
  10  10  -2   41.48    6.06   0
 -10 -10   2   38.22    5.13   0
   9  10  -2   10.25    7.92   0
  -9 -10   2    9.32    5.13   0
  -8 -10   2    9.79    6.53   0
   8  10  -2    0.00    6.06   0
  -7 -10   2   36.36    6.06   0
   7  10  -2   51.74    9.32   0
   6  10  -2   -6.06    8.39   0
  -6 -10   2    6.53    5.13   0
  -5 -10   2   14.45    5.59   0
   5  10  -2   16.31    5.59   0
  -4 -10   2   93.69    6.06   0
   4  10  -2   99.28    6.53   0
  -3 -10   2  355.18   14.45   0
   3  10  -2  371.03   14.45   0
  -2 -10   2  107.67    8.39   0
   2  10  -2   80.64   10.25   0
   1  10  -2   -2.33    7.46   0
  -1 -10   2    3.73    7.46   0
   0 -10  -2   63.86    8.86   0
   0  10   2    4.20   10.72   0
  -1 -10  -2   36.82   12.59   0
   1  10   2   20.51    7.46   0
   2  10   2   -3.73    7.92   0
  -2 -10  -2   15.38    4.20   0
  -3 -10  -2   -3.26    3.73   0
   3  10   2   18.18   10.72   0
  -4 -10  -2 1280.41   23.31   0
   4  10   2 1354.99   26.40   0
   5  10   2   19.58   12.12   0
  -5 -10  -2   28.43    6.53   0
  -6 -10  -2   98.82    6.53   0
   6  10   2   87.63    9.79   0
  -7 -10  -2   20.51    5.13   0
   7  10   2   19.58    9.32   0
  -8 -10  -2   67.59    4.66   0
   8  10   2   73.18   12.59   0
   9  10   2  108.60   13.05   0
  -9 -10  -2  116.53    6.06   0
  10  10   2   14.92    5.05   0
 -10 -10  -2   11.65    4.20   0
 -11 -10  -2   36.86    8.86   0
  11  10   2   36.52    8.19   0
 -12 -10  -2  458.66   13.05   0
  12  10   2  467.98   21.44   0
 -13 -10  -2  181.78   10.72   0
  13  10   2  207.42   17.71   0
  14  10   2  300.18   18.64   0
 -14 -10  -2  306.24   13.05   0
 -15 -10  -2   10.25    8.39   0
  15  10   2    4.66   14.92   0
 -16 -10  -2  316.02   16.31   0
  16  10   2  311.83   19.58   0
  17  10   2   -9.79   13.98   0
 -17 -10  -2   35.89   38.69   0
 -18 -10  -2  103.01   29.83   0
  18  10   2  156.15   29.83   0
 -20 -11   2    3.73   29.37   0
  20  11  -2   12.12   31.70   0
 -19 -11   2  293.65   34.49   0
  19  11  -2  270.81   50.81   0
 -18 -11   2  -37.29   24.24   0
  18  11  -2   44.75   15.85   0
  17  11  -2   66.65   13.52   0
 -17 -11   2   87.16   14.45   0
  16  11  -2   62.93   13.05   0
 -16 -11   2   65.72   13.05   0
  15  11  -2   41.48    9.79   0
 -15 -11   2   78.31   13.05   0
 -14 -11   2   33.56    5.59   0
  14  11  -2   33.56    8.39   0
 -13 -11   2   -4.66    4.66   0
  13  11  -2  -10.25    7.46   0
 -12 -11   2  198.56    8.39   0
  12  11  -2  189.24   10.72   0
  11  11  -2  587.30   18.64   0
 -11 -11   2  625.06   14.92   0
  10  11  -2   11.19    8.39   0
 -10 -11   2    7.92    5.13   0
   9  11  -2   51.74    9.32   0
  -9 -11   2   41.48    5.59   0
   8  11  -2   86.70    7.46   0
  -8 -11   2  103.48    7.46   0
  -7 -11   2   77.84    6.99   0
   7  11  -2   75.51    6.53   0
  -6 -11   2   15.38    6.06   0
   6  11  -2   17.71    5.59   0
   5  11  -2   16.78    5.59   0
  -5 -11   2    2.33    4.20   0
  -4 -11   2   96.49    8.39   0
   4  11  -2   99.75    5.59   0
   3  11  -2  782.14   21.91   0
  -3 -11   2  797.52   24.24   0
   2  11  -2  158.48    7.92   0
  -2 -11   2  156.15   11.65   0
  -1 -11   2   39.15    8.86   0
   1  11  -2   48.94    5.59   0
   0  11   2   -6.99    7.92   0
   0 -11  -2   -1.40   12.12   0
   1  11   2 2003.35   50.34   0
  -1 -11  -2 2064.88   71.78   0
   2  11   2   27.97    8.86   0
  -2 -11  -2   37.29    4.66   0
  -3 -11  -2  295.52    8.39   0
   3  11   2  302.51   22.37   0
   4  11   2   11.65   11.65   0
  -4 -11  -2   12.12    5.13   0
  -5 -11  -2   20.04    6.06   0
   5  11   2   31.70   13.05   0
   6  11   2   71.78    9.32   0
  -6 -11  -2   72.25    6.06   0
  -7 -11  -2  411.11   10.72   0
   7  11   2  374.29   15.38   0
   8  11   2   61.99   13.52   0
  -8 -11  -2   45.21    5.59   0
   9  11   2  250.30   15.38   0
  -9 -11  -2  228.40    7.46   0
  10  11   2   89.96   13.98   0
 -10 -11  -2   93.69    6.06   0
 -11 -11  -2   97.42    5.13   0
  11  11   2   84.83   13.52   0
 -12 -11  -2   79.71    9.32   0
  12  11   2   72.71   11.65   0
 -13 -11  -2    8.86    7.92   0
  13  11   2  -15.38    9.79   0
 -14 -11  -2  282.93   11.65   0
  14  11   2  276.87   17.25   0
  15  11   2   66.65   13.52   0
 -15 -11  -2   89.49    8.86   0
 -16 -11  -2    4.66    8.39   0
  16  11   2   19.11   14.45   0
  17  11   2   59.20   17.25   0
 -17 -11  -2   27.50   16.31   0
  18  11   2   60.59   27.03   0
 -18 -11  -2   41.48   24.70   0
 -19 -12   2  -20.98   26.57   0
  19  12  -2   14.92   19.58   0
 -18 -12   2  212.55   30.76   0
  18  12  -2  228.40   18.64   0
 -17 -12   2   33.09   16.78   0
  17  12  -2   43.35   11.65   0
 -16 -12   2   -0.47    4.20   0
  16  12  -2   16.31   12.59   0
  15  12  -2  509.00   19.11   0
 -15 -12   2  526.24   17.25   0
  14  12  -2    4.66    8.39   0
 -14 -12   2   13.05    6.06   0
 -13 -12   2   -0.47    4.66   0
  13  12  -2    2.33   10.72   0
  12  12  -2  448.40   15.85   0
 -12 -12   2  489.42   13.52   0
  11  12  -2    0.00    7.46   0
 -11 -12   2   12.12    4.66   0
  10  12  -2   62.93    8.39   0
 -10 -12   2   55.00    5.13   0
  -9 -12   2   61.53    7.92   0
   9  12  -2   57.80    8.39   0
  -8 -12   2  176.66    7.92   0
   8  12  -2  186.45    9.32   0
   7  12  -2    9.79    6.99   0
  -7 -12   2   34.03    6.99   0
  -6 -12   2    3.26    6.53   0
   6  12  -2    9.32    6.53   0
   5  12  -2  565.86   13.98   0
  -5 -12   2  570.99   14.92   0
   4  12  -2  396.66   15.38   0
  -4 -12   2  412.51   13.05   0
  -3 -12   2  292.25   15.85   0
   3  12  -2  267.55    9.79   0
   2  12  -2  258.69   13.98   0
  -2 -12   2  266.62   11.19   0
  -1 -12   2   57.80   11.19   0
   1  12  -2   57.33    7.46   0
   0  12   2  125.85    8.86   0
   0 -12  -2  140.30   14.45   0
   1  12   2    7.46   11.19   0
  -1 -12  -2   13.98   13.98   0
  -2 -12  -2  570.52   20.04   0
   2  12   2  534.63   20.51   0
  -3 -12  -2  118.39    6.06   0
   3  12   2  126.32   13.98   0
   4  12   2   48.01   17.71   0
  -4 -12  -2   97.42    6.06   0
   5  12   2  132.84   11.19   0
  -5 -12  -2  158.48    6.99   0
  -6 -12  -2   34.03    6.06   0
   6  12   2   16.78   12.12   0
  -7 -12  -2  198.10    7.92   0
   7  12   2  217.67   13.98   0
   8  12   2   89.03   12.12   0
  -8 -12  -2   89.03    6.99   0
  -9 -12  -2   67.12    5.13   0
   9  12   2   50.34   14.45   0
 -10 -12  -2  -15.38    2.33   0
  10  12   2    2.33    9.32   0
 -11 -12  -2   33.56    4.66   0
  11  12   2   30.76   14.45   0
 -12 -12  -2  175.26    6.53   0
  12  12   2  162.67   16.78   0
 -13 -12  -2   27.03    7.46   0
  13  12   2    8.39   10.72   0
  14  12   2  109.54   19.11   0
 -14 -12  -2  112.33   10.25   0
  15  12   2   20.04   13.98   0
 -15 -12  -2   27.97   10.25   0
 -16 -12  -2   33.09   10.72   0
  16  12   2   38.22   14.45   0
  17  12   2   82.04   35.42   0
 -17 -12  -2   40.09   18.18   0
 -18 -12  -2   -7.92   24.70   0
  19  13  -2   32.63   22.37   0
 -19 -13   2   37.29   20.04   0
  18  13  -2  137.50   18.18   0
 -18 -13   2  146.36   19.58   0
 -17 -13   2   48.94   16.31   0
  17  13  -2    5.59   13.98   0
  16  13  -2   97.88   12.12   0
 -16 -13   2   49.41    6.53   0
 -15 -13   2   35.42    7.92   0
  15  13  -2   18.64   11.19   0
 -14 -13   2  220.94    7.92   0
  14  13  -2  220.47   13.52   0
  13  13  -2   34.96    8.86   0
 -13 -13   2   37.76    5.59   0
 -12 -13   2  -10.25    5.13   0
  12  13  -2    8.86    8.86   0
 -11 -13   2  128.18    6.99   0
  11  13  -2  134.24    8.86   0
  10  13  -2   18.64    8.86   0
 -10 -13   2   35.89    5.13   0
   9  13  -2   27.03    8.39   0
  -9 -13   2   30.76    6.99   0
  -8 -13   2  123.52    8.39   0
   8  13  -2  127.71    9.79   0
  -7 -13   2    5.59    6.99   0
   7  13  -2    5.59    6.06   0
  -6 -13   2  405.98   12.12   0
   6  13  -2  400.86   12.59   0
   5  13  -2   31.23    5.59   0
  -5 -13   2   52.67    7.92   0
  -4 -13   2   56.40    9.79   0
   4  13  -2   49.87    4.66   0
   3  13  -2  196.70    9.32   0
  -3 -13   2  220.01   11.65   0
  -2 -13   2  149.62   10.72   0
   2  13  -2  149.16    7.46   0
   1  13  -2   89.49    6.99   0
  -1 -13   2   74.58   12.12   0
   0  13   2  774.68   20.04   0
   0 -13  -2  784.93   26.10   0
  -1 -13  -2   26.10    7.92   0
   1  13   2   16.78    8.86   0
   2  13   2   50.34   11.19   0
  -2 -13  -2   27.97   11.65   0
  -3 -13  -2   44.75    5.13   0
   3  13   2   30.76   13.05   0
  -4 -13  -2   82.04    6.53   0
   4  13   2   68.98   14.45   0
   5  13   2   -0.47    9.32   0
  -5 -13  -2   19.11    6.06   0
   6  13   2  683.32   26.10   0
  -6 -13  -2  652.09   15.38   0
  -7 -13  -2  221.40    8.39   0
   7  13   2  248.90   16.31   0
  -8 -13  -2  405.98   11.19   0
   8  13   2  428.36   19.58   0
   9  13   2  418.57   17.71   0
  -9 -13  -2  412.98    9.79   0
  10  13   2  394.33   18.18   0
 -10 -13  -2  386.41   10.25   0
  11  13   2  357.97   18.18   0
 -11 -13  -2  350.52    9.79   0
 -12 -13  -2   26.10    4.20   0
  12  13   2   34.03   12.12   0
  13  13   2  115.60   12.59   0
 -13 -13  -2   96.49    8.86   0
 -14 -13  -2   63.39    9.32   0
  14  13   2   66.65   15.85   0
  15  13   2   21.91   13.05   0
 -15 -13  -2   19.58    8.39   0
  16  13   2   50.81   31.70   0
 -16 -13  -2    2.33   27.03   0
  17  13   2   43.81   31.23   0
 -17 -13  -2  -13.05   15.38   0
 -18 -14   2  182.25   21.44   0
  18  14  -2  197.63   25.17   0
 -17 -14   2    7.92    7.46   0
  17  14  -2  -10.72   13.05   0
  16  14  -2    7.92   13.52   0
 -16 -14   2    9.79    6.99   0
  15  14  -2   12.59    9.32   0
 -15 -14   2    6.99    4.66   0
  14  14  -2  426.49   18.64   0
 -14 -14   2  364.50   11.65   0
  13  14  -2   45.68    9.32   0
 -13 -14   2   46.61    5.59   0
  12  14  -2   29.37    7.46   0
 -12 -14   2   45.68    6.53   0
 -11 -14   2   23.31    5.13   0
  11  14  -2   12.12   10.25   0
 -10 -14   2  100.21    6.99   0
  10  14  -2  103.48    9.32   0
   9  14  -2   12.12    6.53   0
  -9 -14   2  -11.19    6.99   0
  -8 -14   2   27.03    6.53   0
   8  14  -2   16.78    6.99   0
   7  14  -2   85.30    7.92   0
  -7 -14   2   74.58    6.99   0
   6  14  -2   68.05    6.99   0
  -6 -14   2   41.95    8.86   0
  -5 -14   2  437.68   14.45   0
   5  14  -2  423.23   11.65   0
   4  14  -2 1183.93   26.57   0
  -4 -14   2 1202.57   28.43   0
   3  14  -2    7.92    6.53   0
  -3 -14   2    6.06    9.79   0
  -2 -14   2   21.91    8.39   0
   2  14  -2    6.99    6.06   0
   1  14  -2   80.17    7.46   0
  -1 -14   2   94.15   12.12   0
   0  14   2  552.81   14.92   0
   0 -14  -2  602.68   19.11   0
   1  14   2  188.78   15.85   0
  -1 -14  -2  222.34   12.12   0
   2  14   2   16.31   11.19   0
  -2 -14  -2   12.12    9.79   0
   3  14   2  151.95   16.78   0
  -3 -14  -2  124.92   11.19   0
  -4 -14  -2  469.84   13.05   0
   4  14   2  481.03   27.97   0
   5  14   2  313.23   16.31   0
  -5 -14  -2  250.30    8.39   0
   6  14   2  724.34   25.64   0
  -6 -14  -2  647.43   14.92   0
  -7 -14  -2    0.93    5.13   0
   7  14   2    6.53   11.19   0
  -8 -14  -2   41.48    6.99   0
   8  14   2   36.82    9.79   0
   9  14   2  523.45   23.31   0
  -9 -14  -2  523.45   12.59   0
  10  14   2   20.98   11.19   0
 -10 -14  -2   49.41    5.59   0
  11  14   2  -15.38    8.86   0
 -11 -14  -2   12.12    4.66   0
 -12 -14  -2   85.76    5.59   0
  12  14   2   86.23   12.59   0
 -13 -14  -2  151.95   11.19   0
  13  14   2  185.51   18.64   0
 -14 -14  -2   18.18    8.86   0
  14  14   2   -3.73   10.25   0
  15  14   2    4.66   14.45   0
 -15 -14  -2   -1.86   15.85   0
  16  14   2   -3.26   20.51   0
 -16 -14  -2   40.09   15.85   0
 -17 -14  -2   50.34   16.31   0
  18  15  -2  132.38   30.30   0
 -18 -15   2   88.56   17.25   0
 -17 -15   2   17.71    8.39   0
  17  15  -2   -2.80   19.58   0
 -16 -15   2   69.45    9.79   0
  16  15  -2   62.46   14.45   0
 -15 -15   2   10.72    8.39   0
  15  15  -2   11.65   14.92   0
  14  15  -2   27.03   10.25   0
 -14 -15   2   38.69    5.13   0
 -13 -15   2   45.68    8.39   0
  13  15  -2   48.48    9.79   0
 -12 -15   2  308.10   10.25   0
  12  15  -2  297.85   14.92   0
  11  15  -2   29.83    9.79   0
 -11 -15   2   29.83    5.13   0
  10  15  -2  350.05   13.52   0
 -10 -15   2  330.94   11.65   0
   9  15  -2   72.71    7.46   0
  -9 -15   2   72.25    8.39   0
   8  15  -2   59.66    6.99   0
  -8 -15   2   55.47    7.46   0
  -7 -15   2   44.75    6.99   0
   7  15  -2   30.76    6.53   0
   6  15  -2  324.88   11.65   0
  -6 -15   2  357.97   14.45   0
  -5 -15   2   53.60   10.25   0
   5  15  -2   65.72    7.46   0
  -4 -15   2 1113.08   27.50   0
   4  15  -2 1181.13   26.10   0
   3  15  -2   86.70   10.25   0
  -3 -15   2  119.32    9.79   0
  -2 -15   2   94.15   10.72   0
   2  15  -2  101.15    6.99   0
   1  15  -2   77.84    6.99   0
  -1 -15   2   93.69   11.65   0
   0 -15  -2   92.29    9.79   0
   0  15   2   59.66    8.86   0
  -1 -15  -2  487.09   18.18   0
   1  15   2  428.36   14.45   0
   2  15   2  314.16   19.11   0
  -2 -15  -2  355.64   13.05   0
   3  15   2   21.44   21.44   0
  -3 -15  -2   25.17    9.32   0
  -4 -15  -2  145.89   10.25   0
   4  15   2  173.86   13.98   0
   5  15   2   29.37   10.25   0
  -5 -15  -2   23.31    5.13   0
   6  15   2  -12.12   10.72   0
  -6 -15  -2  -22.37    6.06   0
  -7 -15  -2   65.72    6.53   0
   7  15   2   91.82   16.31   0
  -8 -15  -2  130.98    7.46   0
   8  15   2  134.24   14.92   0
   9  15   2    2.80    8.86   0
  -9 -15  -2    0.93    5.13   0
 -10 -15  -2  159.88    7.92   0
  10  15   2  156.61   13.98   0
  11  15   2  -24.24   14.45   0
 -11 -15  -2  -14.45    2.80   0
 -12 -15  -2   73.18    6.06   0
  12  15   2   63.39   13.52   0
 -13 -15  -2   38.69    4.66   0
  13  15   2   22.84   10.72   0
 -14 -15  -2   22.84    9.79   0
  14  15   2   54.54   14.45   0
 -15 -15  -2  -13.52   15.38   0
  15  15   2   18.64   22.37   0
  16  15   2   -8.39   29.37   0
 -16 -15  -2  -16.78   16.31   0
 -17 -16   2   38.69   16.78   0
  17  16  -2   15.38   20.04   0
 -16 -16   2   66.19    9.32   0
  16  16  -2   82.04   17.25   0
 -15 -16   2    8.86    8.39   0
  15  16  -2    9.79   10.72   0
  14  16  -2   48.01   12.59   0
 -14 -16   2    3.26    6.99   0
  13  16  -2   57.33   10.25   0
 -13 -16   2   82.97    6.06   0
  12  16  -2  184.58   12.12   0
 -12 -16   2  183.65    8.39   0
  11  16  -2  196.23   10.72   0
 -11 -16   2  214.41    8.39   0
 -10 -16   2   34.03    6.99   0
  10  16  -2   28.43    7.46   0
  -9 -16   2   47.08    6.53   0
   9  16  -2   35.42    6.06   0
  -8 -16   2    3.46    5.13   0
   8  16  -2    3.40    6.99   0
  -7 -16   2  105.34   10.25   0
   7  16  -2   97.88    7.46   0
   6  16  -2   93.22    6.99   0
  -6 -16   2   96.49   10.72   0
  -5 -16   2  -16.78    7.46   0
   5  16  -2   -4.66    7.92   0
  -4 -16   2 1107.02   27.03   0
   4  16  -2 1109.82   35.42   0
  -3 -16   2  318.36   13.98   0
   3  16  -2  310.43   13.52   0
   2  16  -2 1761.44   40.09   0
  -2 -16   2 1740.47   38.22   0
   1  16  -2   27.03    6.99   0
  -1 -16   2   40.55   12.12   0
   0 -16  -2  582.18   20.98   0
   0  16   2  502.47   13.98   0
  -1 -16  -2  753.70   22.84   0
   1  16   2  751.84   20.51   0
  -2 -16  -2 1509.27   32.16   0
   2  16   2 1380.63   40.55   0
   3  16   2  -19.11   20.51   0
  -3 -16  -2    2.80    9.32   0
  -4 -16  -2   77.37   10.72   0
   4  16   2   90.89   11.19   0
  -5 -16  -2   41.02    5.13   0
   5  16   2   16.31    9.79   0
   6  16   2  366.83   18.18   0
  -6 -16  -2  353.31   11.65   0
   7  16   2   41.95   10.25   0
  -7 -16  -2   22.37    6.53   0
  -8 -16  -2  124.45    7.92   0
   8  16   2  172.00   14.45   0
   9  16   2   23.77   11.19   0
  -9 -16  -2    7.46    6.99   0
  10  16   2  564.46   24.70   0
 -10 -16  -2  574.25   13.52   0
 -11 -16  -2  160.34    7.92   0
  11  16   2  144.50   15.38   0
 -12 -16  -2   20.04    5.13   0
  12  16   2   14.45   12.59   0
 -13 -16  -2    2.33    5.13   0
  13  16   2    5.59   16.31   0
 -14 -16  -2    3.73   14.45   0
  14  16   2   38.22   27.50   0
 -15 -16  -2   31.23   18.18   0
  15  16   2   40.55   28.90   0
  17  17  -2   20.04   20.51   0
 -17 -17   2   13.05   19.11   0
  16  17  -2  117.46   15.85   0
 -16 -17   2  140.77   11.65   0
  15  17  -2   45.68   13.05   0
 -15 -17   2   45.21   10.25   0
 -14 -17   2   13.52   11.19   0
  14  17  -2   -1.40   13.52   0
  13  17  -2   29.83   15.38   0
 -13 -17   2   34.03    6.53   0
  12  17  -2   84.37   11.19   0
 -12 -17   2   63.86    6.53   0
 -11 -17   2   20.04    6.99   0
  11  17  -2   27.97    7.92   0
 -10 -17   2   19.58    6.99   0
  10  17  -2   21.91    8.39   0
   9  17  -2   -2.80   12.12   0
  -9 -17   2   -2.80    7.46   0
   8  17  -2    7.46    6.99   0
  -8 -17   2   13.52    7.92   0
  -7 -17   2   34.49   10.25   0
   7  17  -2   17.25    5.59   0
  -6 -17   2    6.06    8.86   0
   6  17  -2    9.79    5.59   0
  -5 -17   2  472.17   17.25   0
   5  17  -2  454.93   12.59   0
   4  17  -2  -13.05    9.32   0
  -4 -17   2  -16.31    7.46   0
   3  17  -2    4.66    8.86   0
  -3 -17   2    6.53    9.79   0
   2  17  -2    4.20   13.05   0
  -2 -17   2   -9.79   12.59   0
  -1 -17   2  334.20   13.98   0
   1  17  -2  337.00   13.05   0
   0 -17  -2  109.07   11.19   0
   0  17   2  130.51    8.86   0
  -1 -17  -2   48.94    9.32   0
   1  17   2   45.21    7.46   0
  -2 -17  -2   -6.53   11.19   0
   2  17   2    2.80    6.53   0
  -3 -17  -2  165.00   10.72   0
   3  17   2  197.63   13.05   0
  -4 -17  -2   -6.06    6.53   0
   4  17   2   18.64   10.25   0
   5  17   2  197.63   13.05   0
  -5 -17  -2  189.71   11.65   0
  -6 -17  -2   70.38    6.53   0
   6  17   2   94.15   12.59   0
   7  17   2   28.90    9.79   0
  -7 -17  -2   29.37    6.53   0
   8  17   2   79.71   12.59   0
  -8 -17  -2   80.17    6.99   0
   9  17   2   52.20   12.59   0
  -9 -17  -2   60.13    7.46   0
 -10 -17  -2    6.53    5.13   0
  10  17   2   -6.06    9.79   0
 -11 -17  -2  242.84    9.79   0
  11  17   2  240.98   17.25   0
 -12 -17  -2   14.45    6.06   0
  12  17   2    7.46   16.31   0
 -13 -17  -2   22.84    6.06   0
  13  17   2   19.58   23.77   0
 -14 -17  -2  -15.85   14.92   0
  14  17   2  -25.64   27.50   0
  15  17   2  -31.23   31.23   0
 -15 -17  -2   13.05   24.24   0
  16  18  -2  165.94   22.37   0
 -16 -18   2  154.75   20.51   0
  15  18  -2   17.71   14.92   0
 -15 -18   2    4.66    9.79   0
 -14 -18   2   -4.66    5.59   0
  14  18  -2    4.20   15.38   0
  13  18  -2   27.97   14.92   0
 -13 -18   2   15.85   11.65   0
  12  18  -2  233.99   17.25   0
 -12 -18   2  218.14    8.39   0
  11  18  -2  130.98   10.25   0
 -11 -18   2  111.87    6.99   0
 -10 -18   2    5.59    6.99   0
  10  18  -2    7.46    7.92   0
  -9 -18   2    3.73   11.19   0
   9  18  -2    0.47    6.99   0
  -8 -18   2   13.98   10.25   0
   8  18  -2   19.58    6.53   0
   7  18  -2   33.56    6.06   0
  -7 -18   2   35.89   10.72   0
   6  18  -2  120.26    6.53   0
  -6 -18   2  122.59   11.19   0
  -5 -18   2  215.81   13.52   0
   5  18  -2  240.98   11.65   0
   4  18  -2  137.97    9.79   0
  -4 -18   2  125.85   14.45   0
   3  18  -2  882.82   27.50   0
  -3 -18   2  839.94   24.24   0
  -2 -18   2  323.02   14.92   0
   2  18  -2  384.08   13.52   0
  -1 -18   2  158.94   12.12   0
   1  18  -2  180.85    9.79   0
   0 -18  -2  137.97   11.19   0
   0  18   2  147.29    9.79   0
   1  18   2  300.64   13.05   0
  -1 -18  -2  298.78   13.05   0
  -2 -18  -2  262.42   12.12   0
   2  18   2  281.07    9.79   0
  -3 -18  -2   -8.39    9.79   0
   3  18   2  -22.84   14.92   0
  -4 -18  -2   -6.53    8.86   0
   4  18   2   -0.47   10.72   0
   5  18   2  150.55   13.05   0
  -5 -18  -2   89.96    9.32   0
  -6 -18  -2    7.92    9.32   0
   6  18   2    8.39   10.25   0
   7  18   2   -0.47   15.85   0
  -7 -18  -2   -9.32    6.99   0
   8  18   2  220.47   16.31   0
  -8 -18  -2  188.31    9.32   0
   9  18   2   17.25   14.45   0
  -9 -18  -2   -7.46    6.06   0
  10  18   2   13.52   20.04   0
 -10 -18  -2    4.20    6.06   0
 -11 -18  -2   14.45    6.06   0
  11  18   2   16.31   14.92   0
 -12 -18  -2   69.92    6.99   0
  12  18   2   65.72   15.85   0
  13  18   2  117.46   20.04   0
 -13 -18  -2  108.14   26.10   0
  14  18   2   71.78   21.91   0
 -14 -18  -2   66.65   36.36   0
 -15 -19   2  118.39   13.98   0
  15  19  -2  134.71   26.57   0
  14  19  -2    8.39   13.98   0
 -14 -19   2   38.69   11.65   0
  13  19  -2   70.85   12.12   0
 -13 -19   2   61.06   10.25   0
 -12 -19   2   -5.13    8.86   0
  12  19  -2   16.31   12.12   0
 -11 -19   2  338.40   11.65   0
  11  19  -2  306.24   16.31   0
  10  19  -2   50.34    9.32   0
 -10 -19   2   36.82   11.65   0
  -9 -19   2  164.54   12.12   0
   9  19  -2  199.03    9.79   0
   8  19  -2   -6.06   12.59   0
  -8 -19   2    5.59   12.12   0
   7  19  -2   53.60    6.06   0
  -7 -19   2   64.32   11.65   0
   6  19  -2  105.34    4.20   0
  -6 -19   2  109.07   11.65   0
  -5 -19   2   96.95   11.19   0
   5  19  -2  104.88    8.86   0
  -4 -19   2  117.46   12.59   0
   4  19  -2  131.44    9.32   0
   3  19  -2    9.79    7.46   0
  -3 -19   2   15.85    8.86   0
   2  19  -2   21.91    6.06   0
  -2 -19   2    4.20   11.19   0
   1  19  -2  274.54    9.79   0
  -1 -19   2  251.70   14.45   0
   0 -19  -2   22.84    9.79   0
   0  19   2   11.65    7.46   0
  -1 -19  -2   24.70    9.32   0
   1  19   2   15.85    5.13   0
   2  19   2   24.70    5.13   0
  -2 -19  -2   13.52    8.86   0
   3  19   2   74.58    6.99   0
  -3 -19  -2   72.71    9.79   0
  -4 -19  -2    8.39    7.92   0
   4  19   2   16.31   14.45   0
   5  19   2    8.39   16.31   0
  -5 -19  -2   10.72    7.92   0
  -6 -19  -2   12.59    7.92   0
   6  19   2  -13.05   11.19   0
  -7 -19  -2   -3.73    7.92   0
   7  19   2   15.38   12.12   0
  -8 -19  -2  166.87    8.86   0
   8  19   2  189.71   15.38   0
  -9 -19  -2   15.38    6.99   0
   9  19   2   35.42   12.59   0
  10  19   2   89.03   25.64   0
 -10 -19  -2   60.13    6.06   0
 -11 -19  -2   18.18    8.86   0
  11  19   2   23.31   20.98   0
  12  19   2  109.54   27.03   0
 -12 -19  -2  103.94   11.65   0
  13  19   2   52.20   25.17   0
 -13 -19  -2   77.84   34.96   0
 -14 -20   2   43.35   13.98   0
  14  20  -2   28.43   18.64   0
 -13 -20   2   18.18   14.92   0
  13  20  -2   50.81   19.58   0
  12  20  -2   79.71   13.52   0
 -12 -20   2   56.40    9.32   0
 -11 -20   2   44.28   10.72   0
  11  20  -2   45.21   10.72   0
  10  20  -2   36.82    9.79   0
 -10 -20   2   65.72   13.98   0
  -9 -20   2  112.80   15.85   0
   9  20  -2   96.49    9.32   0
  -8 -20   2    0.47   11.19   0
   8  20  -2    8.86    5.59   0
   7  20  -2   60.13    7.46   0
  -7 -20   2   27.50   10.25   0
   6  20  -2  616.20   20.98   0
  -6 -20   2  649.76   21.91   0
  -5 -20   2    6.53    9.79   0
   5  20  -2   16.31    6.06   0
   4  20  -2  260.09   12.59   0
  -4 -20   2  293.19   14.45   0
   3  20  -2   48.01    6.99   0
  -3 -20   2   48.01   12.59   0
  -2 -20   2  149.62   13.52   0
   2  20  -2  126.78    7.92   0
   1  20  -2    8.39    6.06   0
  -1 -20   2    3.26    9.79   0
   0  20   2   55.00    4.66   0
   0 -20  -2   24.24    8.86   0
   1  20   2  135.17    6.99   0
  -1 -20  -2  151.02   11.19   0
  -2 -20  -2   15.38    7.46   0
   2  20   2   14.92    7.92   0
   3  20   2   -9.79    9.32   0
  -3 -20  -2  -10.72   10.25   0
   4  20   2   20.98    7.92   0
  -4 -20  -2   25.64    8.86   0
  -5 -20  -2   21.91    7.92   0
   5  20   2   60.59   11.19   0
  -6 -20  -2   26.57    7.46   0
   6  20   2   22.84   10.25   0
   7  20   2   -0.93   11.65   0
  -7 -20  -2    6.06    8.86   0
   8  20   2  281.53   27.50   0
  -8 -20  -2  263.35   13.98   0
   9  20   2   28.80   13.14   0
  -9 -20  -2   29.25   15.38   0
 -10 -20  -2    2.33    8.86   0
  10  20   2  -32.16   18.64   0
  11  20   2   67.12   21.91   0
 -11 -20  -2   46.15    9.32   0
 -12 -20  -2  163.61   20.51   0
  12  20   2  123.99   27.97   0
 -13 -21   2   10.72   10.25   0
  13  21  -2   43.35   18.18   0
 -12 -21   2   14.92    6.53   0
  12  21  -2   13.52   14.92   0
 -11 -21   2   33.09   10.25   0
  11  21  -2   50.81   12.12   0
  10  21  -2  116.53   10.25   0
 -10 -21   2   81.57   14.45   0
   9  21  -2  293.65   13.05   0
  -9 -21   2  311.36   15.85   0
   8  21  -2  178.06    8.39   0
  -8 -21   2  156.61   12.59   0
   7  21  -2  280.13   14.92   0
  -7 -21   2  250.30   14.92   0
  -6 -21   2  241.91   14.92   0
   6  21  -2  207.89   12.12   0
   5  21  -2  110.47   11.65   0
  -5 -21   2  104.88   10.72   0
  -4 -21   2   46.61   13.98   0
   4  21  -2   29.83    5.59   0
  -3 -21   2  291.32   15.38   0
   3  21  -2  342.13   14.45   0
  -2 -21   2   12.59   12.12   0
   2  21  -2   10.25    4.20   0
   1  21  -2   11.65    3.73   0
  -1 -21   2  -16.78   13.05   0
   0  21   2  125.38    6.06   0
   0 -21  -2  115.13   11.19   0
  -1 -21  -2    5.13    8.39   0
   1  21   2   27.97    5.59   0
   2  21   2    7.92    5.13   0
  -2 -21  -2  -12.12   11.19   0
   3  21   2  110.00    6.99   0
  -3 -21  -2  134.24   13.52   0
  -4 -21  -2    2.33    6.99   0
   4  21   2    0.47   15.38   0
   5  21   2  -20.98   10.25   0
  -5 -21  -2  -20.51    9.79   0
  -6 -21  -2    0.47   12.59   0
   6  21   2    6.53   11.65   0
  -7 -21  -2   13.05    6.06   0
   7  21   2    3.73   13.52   0
  -8 -21  -2   32.16    8.86   0
   8  21   2   56.40   17.25   0
   9  21   2   43.35   17.71   0
  -9 -21  -2    7.46    6.53   0
 -10 -21  -2   11.19    6.99   0
  10  21   2    0.93   19.58   0
  11  21   2  165.47   20.04   0
 -11 -21  -2  157.08   18.64   0
 -11 -22   2   16.78   10.25   0
 -10 -22   2   61.06   13.98   0
  -9 -22   2   91.82   13.52   0
  -8 -22   2    7.92   11.19   0
  -7 -22   2   82.97   11.65   0
   7  22  -2   79.71    9.32   0
  -6 -22   2   50.34   11.65   0
   6  22  -2   56.40    6.99   0
  -5 -22   2  292.25   15.85   0
  -4 -22   2   35.89   10.25   0
  -3 -22   2   48.94   11.19   0
  -2 -22   2   16.31   10.25   0
  -1 -22   2   45.68    9.79   0
   0 -22  -2  -14.45   12.59   0
   1  22   2    8.39    3.26   0
  -1 -22  -2  -10.72    9.32   0
  -2 -22  -2   -2.80   12.12   0
   2  22   2    1.40    4.66   0
  -3 -22  -2  172.93   12.59   0
   3  22   2  175.72    8.86   0
   4  22   2   -4.66    5.59   0
  -4 -22  -2   -9.79   10.72   0
  -5 -22  -2   40.55   14.45   0
   5  22   2  113.27    9.79   0
   6  22   2   48.01   12.59   0
  -6 -22  -2   14.92    8.86   0
  -7 -22  -2    2.33    8.39   0
   7  22   2    5.13   13.52   0
  -8 -22  -2    3.73    6.53   0
   8  22   2    6.99   14.45   0
  -9 -22  -2   74.58   11.65   0
   9  22   2  123.52   19.58   0
 -10 -23   2  265.68   18.18   0
  -9 -23   2  103.94   16.31   0
  -8 -23   2  -13.52   12.59   0
  -7 -23   2   -9.79   13.05   0
  -6 -23   2  195.77   19.11   0
  -5 -23   2   54.07   11.19   0
  -4 -23   2    3.73   11.65   0
  -3 -23   2  -39.62    9.32   0
  -2 -23   2   12.59    9.32   0
  -1 -23   2   19.11   12.12   0
   0 -23  -2    7.46   10.25   0
  -1 -23  -2   10.25    8.86   0
  -2 -23  -2    0.93    8.86   0
   3  23   2   91.82    9.32   0
  -3 -23  -2   45.21   12.59   0
   4  23   2   47.08    9.32   0
  -4 -23  -2   22.84    9.32   0
  -5 -23  -2  136.57   14.92   0
  -6 -23  -2    4.20    9.32   0
  -7 -23  -2  172.00   14.45   0
  -8 -23  -2   27.50   15.38   0
  -8 -24   2   15.38   13.98   0
  -7 -24   2   51.74   15.38   0
  -6 -24   2    2.80   10.72   0
  -5 -24   2  -30.30   12.59   0
  -4 -24   2  101.15   11.65   0
  -3 -24   2   96.49   12.59   0
  -2 -24   2   17.25   12.59   0
  -1 -24   2  113.27   13.05   0
   0 -24  -2   55.00   12.59   0
  -1 -24  -2    1.40    8.86   0
  -2 -24  -2    9.79    6.99   0
  -3 -24  -2  190.64   14.92   0
  -4 -24  -2   38.66    5.13   0
  -5 -24  -2  271.74   18.18   0
  -6 -24  -2   28.90   11.65   0
  -5 -25   2  -12.12    9.79   0
  -4 -25   2   32.16   12.59   0
  -3 -25   2  100.68   12.59   0
  -2 -25   2   50.34   11.19   0
  -1 -25   2   18.18   11.19   0
   0 -25  -2  102.08   13.52   0
  -1 -25  -2   68.52   11.65   0
  -2 -25  -2    3.73    5.13   0
  -3 -25  -2   37.76   12.59   0
  22   1  -3  123.52   15.85   0
 -22  -1   3  113.27   17.71   0
  21   1  -3  199.96   18.18   0
 -21  -1   3  300.64   26.10   0
  20   1  -3   14.45    7.92   0
 -20  -1   3    7.92    9.32   0
  19   1  -3   34.96    6.53   0
 -19  -1   3   13.05    8.86   0
  18   1  -3   12.59    6.06   0
 -18  -1   3    3.73    6.06   0
  17   1  -3  171.53   11.65   0
 -17  -1   3  127.25    8.39   0
 -16  -1   3   93.69    6.99   0
  16   1  -3   62.46    8.39   0
 -15  -1   3  225.60   10.72   0
  15   1  -3  222.80   10.25   0
 -14  -1   3  166.87    8.86   0
  14   1  -3  148.69    8.39   0
 -13  -1   3   63.39    6.99   0
  13   1  -3   53.14    6.99   0
 -12  -1   3  196.70    7.46   0
  12   1  -3  178.99    7.92   0
  11   1  -3   56.40    6.53   0
 -11  -1   3   58.26    6.53   0
  10   1  -3   22.37    4.20   0
 -10  -1   3   13.98    4.66   0
  -9  -1   3  782.14   18.18   0
   9   1  -3  788.66   14.92   0
   8   1  -3 1104.69   24.24   0
  -8  -1   3 1074.86   20.98   0
   7   1  -3  168.27    8.86   0
  -7  -1   3  156.61    6.99   0
  -4  -1  -3   -2.80    8.39   0
   4   1   3  -19.58    6.06   0
   5   1   3  410.18    9.79   0
  -5  -1  -3  409.25   12.59   0
  -6  -1  -3  901.46   20.51   0
   6   1   3  922.90   25.64   0
   7   1   3   18.64    2.80   0
  -7  -1  -3   -5.59    8.86   0
  -8  -1  -3 1011.47   23.31   0
   8   1   3 1012.40   22.37   0
  -9  -1  -3   41.02   10.25   0
   9   1   3   10.25    3.73   0
  10   1   3   53.14    4.66   0
 -10  -1  -3   67.59    8.86   0
 -11  -1  -3   69.45    9.32   0
  11   1   3   65.26    4.66   0
  12   1   3   13.52    4.66   0
 -12  -1  -3   20.04    6.53   0
  13   1   3   82.97    6.53   0
 -13  -1  -3   64.32    6.53   0
 -14  -1  -3   91.36    7.46   0
  14   1   3   93.69    6.53   0
 -15  -1  -3  557.47   16.78   0
  15   1   3  521.58   13.05   0
 -16  -1  -3   95.09    6.99   0
  16   1   3   95.09    4.20   0
  17   1   3   17.25    9.32   0
 -17  -1  -3    7.92    6.53   0
  18   1   3   25.64   10.25   0
 -18  -1  -3   51.27   16.78   0
  19   1   3   11.65   11.19   0
 -19  -1  -3   25.64   16.78   0
  22   2  -3   47.54   32.63   0
 -22  -2   3   96.02   18.64   0
  21   2  -3   -6.53   15.38   0
 -21  -2   3   -6.53   10.25   0
  20   2  -3   13.98    5.59   0
 -20  -2   3   12.12    6.99   0
  19   2  -3    8.39    6.53   0
 -19  -2   3   -3.26   12.12   0
 -18  -2   3   18.64    6.06   0
  18   2  -3   33.56    5.59   0
  17   2  -3   10.25    5.59   0
 -17  -2   3  -12.59   11.19   0
  16   2  -3   62.93    6.53   0
 -16  -2   3   47.54    7.46   0
 -15  -2   3  110.00    6.99   0
  15   2  -3  109.07    7.92   0
 -14  -2   3 1386.22   27.50   0
  14   2  -3 1430.04   28.43   0
  13   2  -3 1032.44   24.70   0
 -13  -2   3 1043.16   20.98   0
  12   2  -3   17.71    5.59   0
 -12  -2   3   24.24    5.13   0
  11   2  -3 1036.17   20.98   0
 -11  -2   3 1084.18   25.17   0
 -10  -2   3  142.16    7.46   0
  10   2  -3  134.71    5.59   0
   9   2  -3  252.17   11.65   0
  -9  -2   3  271.74    8.39   0
   8   2  -3  -11.65    8.39   0
  -8  -2   3  -33.56    3.73   0
   7   2  -3  191.57    8.86   0
  -7  -2   3  213.48    8.86   0
  -4  -2  -3  264.41   12.97   0
   4   2   3  266.95   12.39   0
  -5  -2  -3  453.06   13.05   0
   5   2   3  463.78   16.31   0
  -6  -2  -3 1217.95   26.10   0
   6   2   3 1219.35   31.23   0
   7   2   3  631.58   13.52   0
  -7  -2  -3  619.46   15.38   0
   8   2   3  122.59    3.73   0
  -8  -2  -3  110.47    8.86   0
   9   2   3   90.89    5.13   0
  -9  -2  -3  112.33    8.86   0
  10   2   3   -9.79    1.86   0
 -10  -2  -3  -12.59    6.06   0
 -11  -2  -3  539.29   17.25   0
  11   2   3  547.68   14.45   0
 -12  -2  -3   61.53    9.32   0
  12   2   3   52.67    3.26   0
 -13  -2  -3    0.24    1.79   0
  13   2   3   -0.20    1.86   0
  14   2   3   75.98    3.26   0
 -14  -2  -3   56.87    6.99   0
 -15  -2  -3    6.06    6.99   0
  15   2   3   -0.93    9.32   0
  16   2   3   96.95    9.32   0
 -16  -2  -3   89.96    8.39   0
  17   2   3   55.00   11.65   0
 -17  -2  -3   78.31    8.86   0
  18   2   3   18.18   17.71   0
 -18  -2  -3    8.39   15.85   0
 -19  -2  -3  206.49   40.09   0
  19   2   3  259.16   27.97   0
 -22  -3   3   43.35   16.78   0
  22   3  -3    6.06   34.03   0
  21   3  -3  -19.58   29.37   0
 -21  -3   3   24.70   13.05   0
 -20  -3   3   12.59    9.32   0
  20   3  -3   35.42    6.99   0
  19   3  -3   89.03    7.46   0
 -19  -3   3   73.18    9.32   0
 -18  -3   3   67.12   10.72   0
  18   3  -3   56.87    6.53   0
 -17  -3   3    6.99    6.53   0
  17   3  -3    6.99    5.59   0
 -16  -3   3  264.75   11.19   0
  16   3  -3  256.83    9.79   0
 -15  -3   3  594.76   14.92   0
  15   3  -3  564.46   14.45   0
  14   3  -3  114.20    6.99   0
 -14  -3   3  103.94    6.99   0
  13   3  -3   53.60    5.59   0
 -13  -3   3   66.19    6.99   0
 -12  -3   3  311.36    9.79   0
  12   3  -3  308.57    9.79   0
  11   3  -3   25.17    5.13   0
 -11  -3   3    9.79    7.46   0
  10   3  -3 1191.85   25.64   0
 -10  -3   3 1217.02   27.50   0
  -9  -3   3  317.89   10.25   0
   9   3  -3  318.36    9.32   0
   8   3  -3   10.25    3.73   0
  -8  -3   3    7.46    5.13   0
   7   3  -3    6.99    2.80   0
  -7  -3   3    5.13    3.73   0
  -4  -3  -3  543.95   13.52   0
   4   3   3  557.47   21.44   0
  -5  -3  -3 2761.25   54.54   0
   5   3   3 2802.27   96.02   0
  -6  -3  -3  821.76   19.58   0
   6   3   3  833.41   33.09   0
   7   3   3  157.55   10.25   0
  -7  -3  -3  152.42    8.39   0
   8   3   3   42.42    6.06   0
  -8  -3  -3   49.41    6.53   0
   9   3   3  126.78    9.79   0
  -9  -3  -3  129.58    8.86   0
  10   3   3   27.03    8.39   0
 -10  -3  -3    9.79    7.92   0
 -11  -3  -3  199.50   11.65   0
  11   3   3  167.33   11.65   0
  12   3   3   16.78    7.92   0
 -12  -3  -3   14.92   10.25   0
 -13  -3  -3  699.17   22.37   0
  13   3   3  671.20   20.04   0
 -14  -3  -3  178.52   16.78   0
  14   3   3  150.09   13.05   0
 -15  -3  -3  227.93   12.12   0
  15   3   3  257.29   19.58   0
  16   3   3   69.45   11.19   0
 -16  -3  -3   77.84    8.86   0
  17   3   3  151.49   13.98   0
 -17  -3  -3  149.62   10.25   0
 -18  -3  -3  365.43   29.83   0
  18   3   3  371.49   23.31   0
 -19  -3  -3   48.48   26.10   0
  19   3   3  103.01   20.04   0
  22   4  -3    7.46   25.64   0
 -22  -4   3  -24.24   11.19   0
  21   4  -3   31.23   30.30   0
 -21  -4   3   43.35   15.85   0
  20   4  -3   23.77   13.52   0
 -20  -4   3   -1.86    7.46   0
 -19  -4   3   20.51    7.92   0
  19   4  -3   19.11    6.99   0
  18   4  -3    0.93    4.20   0
 -18  -4   3   13.52    8.86   0
 -17  -4   3  100.68    8.86   0
  17   4  -3   89.03    6.53   0
 -16  -4   3  -18.18    7.92   0
  16   4  -3  -11.65    4.20   0
  15   4  -3  -10.25    4.20   0
 -15  -4   3   -4.20    7.92   0
 -14  -4   3   69.92    7.92   0
  14   4  -3   48.94    5.13   0
 -13  -4   3  112.33    7.46   0
  13   4  -3  103.94    5.59   0
 -12  -4   3    7.92    9.32   0
  12   4  -3   12.12    4.66   0
  11   4  -3  346.79    8.86   0
 -11  -4   3  311.36   13.52   0
  10   4  -3  -11.19    2.80   0
 -10  -4   3   -2.80    3.26   0
  -9  -4   3   29.83    5.59   0
   9   4  -3   33.09    5.13   0
   8   4  -3   38.69    4.20   0
  -8  -4   3   32.63    6.06   0
   7   4  -3 1570.34   29.83   0
  -7  -4   3 1582.92   35.42   0
  -6  -4   3 1192.32   30.76   0
   6   4  -3 1169.01   25.64   0
  -3  -4  -3  428.82   13.98   0
   3   4   3  429.29   20.04   0
  -4  -4  -3   21.44    5.59   0
   4   4   3   20.98    6.06   0
  -5  -4  -3  802.65   18.64   0
   5   4   3  777.94   28.90   0
   6   4   3   28.90    6.99   0
  -6  -4  -3   22.37    6.53   0
  -7  -4  -3  279.67    9.79   0
   7   4   3  295.05   13.52   0
  -8  -4  -3  360.77   11.65   0
   8   4   3  383.14   18.64   0
  -9  -4  -3   30.76    6.53   0
   9   4   3   11.19   11.19   0
  10   4   3  240.98   13.98   0
 -10  -4  -3  253.10   10.72   0
 -11  -4  -3   86.23    9.32   0
  11   4   3   86.23    9.79   0
 -12  -4  -3  409.71   14.45   0
  12   4   3  438.15   19.11   0
 -13  -4  -3   86.70    9.79   0
  13   4   3   77.37   11.65   0
 -14  -4  -3  138.44   13.05   0
  14   4   3  156.61   13.52   0
  15   4   3   28.90   11.19   0
 -15  -4  -3   28.90   11.19   0
  16   4   3  400.86   21.44   0
 -16  -4  -3  343.53   14.92   0
 -17  -4  -3    1.40    7.46   0
  17   4   3   11.65   10.72   0
 -18  -4  -3   48.94   23.77   0
  18   4   3   25.64   14.45   0
  19   4   3   87.16   20.04   0
 -19  -4  -3   -4.20   34.96   0
 -22  -5   3   34.03   15.85   0
  22   5  -3   12.12   22.37   0
  21   5  -3   67.12   22.37   0
 -21  -5   3    1.86    8.86   0
  20   5  -3  -27.50   27.50   0
 -20  -5   3   16.78   11.19   0
  19   5  -3    2.80    6.99   0
 -19  -5   3  -13.98    7.46   0
  18   5  -3   34.03    8.86   0
 -18  -5   3   63.86   14.45   0
 -17  -5   3   13.52    7.46   0
  17   5  -3   -6.99    4.20   0
  16   5  -3  159.41    8.86   0
 -16  -5   3  165.94   10.72   0
  15   5  -3  797.52   20.51   0
 -15  -5   3  790.99   19.11   0
  14   5  -3  860.44   19.58   0
 -14  -5   3  885.15   23.77   0
 -13  -5   3  999.35   29.83   0
  13   5  -3 1030.11   22.84   0
 -12  -5   3  547.68   20.04   0
  12   5  -3  547.22   15.85   0
  11   5  -3  188.78    8.39   0
 -11  -5   3  206.49    8.86   0
 -10  -5   3   -2.33    3.73   0
  10   5  -3    3.26    3.73   0
   9   5  -3 1283.68   29.37   0
  -9  -5   3 1286.01   27.97   0
  -8  -5   3  241.91    8.39   0
   8   5  -3  259.63    8.39   0
   7   5  -3 1227.28   27.50   0
  -7  -5   3 1219.35   21.91   0
  -6  -5   3  432.55    8.39   0
   6   5  -3  427.43   11.19   0
   5   5  -3  536.03   16.78   0
  -5  -5   3  486.62   15.85   0
   4   5  -3  829.68   23.31   0
  -2  -5  -3  527.64   22.84   0
   3   5   3  539.29   20.98   0
  -3  -5  -3  543.49   11.65   0
  -4  -5  -3   81.10    4.66   0
   4   5   3   89.03    8.39   0
  -5  -5  -3    4.20    4.66   0
   5   5   3    7.92    5.59   0
  -6  -5  -3   96.02    7.46   0
   6   5   3  115.60   11.19   0
  -7  -5  -3  200.89    8.86   0
   7   5   3  220.47   13.52   0
   8   5   3  115.13   12.12   0
  -8  -5  -3  126.78    8.86   0
   9   5   3  144.03   11.19   0
  -9  -5  -3  166.87    9.79   0
  10   5   3    5.13   11.19   0
 -10  -5  -3   17.71    9.32   0
 -11  -5  -3   44.75    8.39   0
  11   5   3   57.33    9.79   0
 -12  -5  -3   -2.80    9.79   0
  12   5   3   -4.20    9.79   0
 -13  -5  -3   40.66   10.25   0
  13   5   3   40.19   10.65   0
  14   5   3   76.44   10.25   0
 -14  -5  -3   68.98   10.72   0
  15   5   3   14.45    9.79   0
 -15  -5  -3    0.47    9.32   0
  16   5   3   92.76   15.85   0
 -16  -5  -3   92.76   14.92   0
 -17  -5  -3   57.80    9.32   0
  17   5   3   41.48   14.92   0
 -18  -5  -3   91.36   33.09   0
  18   5   3   48.94   13.05   0
  19   5   3   -1.40   35.89   0
 -19  -5  -3  -42.88   33.09   0
 -22  -6   3   -1.86   22.37   0
  22   6  -3   -6.06   24.24   0
  21   6  -3   29.83   24.70   0
 -21  -6   3   66.65   12.12   0
  20   6  -3   95.09   34.03   0
 -20  -6   3   -0.93   11.65   0
  19   6  -3  201.83   10.72   0
 -19  -6   3  173.86   11.65   0
 -18  -6   3   -2.33    7.46   0
  18   6  -3    3.73    7.46   0
  17   6  -3  273.14   11.19   0
 -17  -6   3  270.35   12.59   0
 -16  -6   3  -13.52   18.18   0
  16   6  -3  -23.77    4.66   0
  15   6  -3 1263.17   27.50   0
 -15  -6   3 1210.50   36.82   0
  14   6  -3  479.16   13.52   0
 -14  -6   3  474.50   15.85   0
  13   6  -3  431.15   13.05   0
 -13  -6   3  419.97   14.92   0
  12   6  -3   61.99    6.99   0
 -12  -6   3   68.05    7.92   0
 -11  -6   3   83.90    6.99   0
  11   6  -3   88.10    7.46   0
  10   6  -3  305.77    9.32   0
 -10  -6   3  311.83   10.25   0
   9   6  -3  184.11    7.92   0
  -9  -6   3  169.67    8.39   0
   8   6  -3  140.77    6.06   0
  -8  -6   3  145.43    5.13   0
  -7  -6   3 4296.16   71.78   0
   7   6  -3 4237.90   80.64   0
  -6  -6   3  209.75    7.46   0
   6   6  -3  240.98    9.32   0
  -5  -6   3 8956.83  144.03   0
   5   6  -3 8872.46  207.42   0
   4   6  -3   73.65   10.25   0
  -4  -6   3   75.04    4.66   0
   3   6  -3  166.40   10.72   0
   2   6  -3 1127.99   43.35   0
  -1  -6  -3 1058.08   41.02   0
   1   6   3 1051.55   41.02   0
   2   6   3  446.07   21.91   0
  -2  -6  -3  490.35   10.72   0
  -3  -6  -3  887.95   17.71   0
   3   6   3  909.39   33.09   0
  -4  -6  -3  333.27    7.46   0
   4   6   3  341.66   16.78   0
   5   6   3 1080.45   46.61   0
  -5  -6  -3 1076.72   18.64   0
   6   6   3   36.36    7.46   0
  -6  -6  -3   20.04    6.06   0
   7   6   3  973.24   40.09   0
  -7  -6  -3 1011.93   23.31   0
  -8  -6  -3   43.81    6.99   0
   8   6   3   39.62    8.39   0
   9   6   3  173.39   13.05   0
  -9  -6  -3  152.89    8.86   0
  10   6   3   18.64    7.92   0
 -10  -6  -3   26.57    8.86   0
 -11  -6  -3  109.54    9.32   0
  11   6   3   92.29   12.59   0
 -12  -6  -3   50.34    9.79   0
  12   6   3   41.95    9.79   0
  13   6   3   11.19    9.32   0
 -13  -6  -3    7.46    8.39   0
 -14  -6  -3  197.17   11.65   0
  14   6   3  199.50   14.45   0
  15   6   3   11.19    9.79   0
 -15  -6  -3   20.51    8.86   0
 -16  -6  -3   18.18   15.85   0
  16   6   3   23.77   13.05   0
  17   6   3  -26.57   12.59   0
 -17  -6  -3   22.37    8.39   0
 -18  -6  -3  107.21   34.03   0
  18   6   3   99.28   14.92   0
  19   6   3   51.74   35.89   0
 -19  -6  -3   41.02   24.24   0
 -22  -7   3   64.32   24.70   0
  22   7  -3   80.17   26.10   0
  21   7  -3   22.37   20.98   0
 -21  -7   3   20.51   10.72   0
  20   7  -3  104.88   29.37   0
 -20  -7   3  121.66   12.59   0
  19   7  -3   20.04   10.25   0
 -19  -7   3  -14.45   10.25   0
  18   7  -3  143.10    8.39   0
 -18  -7   3  186.91   11.19   0
 -17  -7   3  -17.25    9.79   0
  17   7  -3    9.79    4.66   0
  16   7  -3   24.70    7.46   0
 -16  -7   3    1.40   11.65   0
 -15  -7   3   -9.32    8.39   0
  15   7  -3   -7.46    4.66   0
  14   7  -3  450.27   12.59   0
 -14  -7   3  467.51   17.71   0
  13   7  -3    9.32    5.59   0
 -13  -7   3   -0.47    5.13   0
 -12  -7   3  111.87    7.92   0
  12   7  -3  118.39    7.46   0
 -11  -7   3  261.02   10.72   0
  11   7  -3  265.22    8.86   0
 -10  -7   3  208.35    6.99   0
  10   7  -3  204.62    7.92   0
  -9  -7   3   -2.80    4.66   0
   9   7  -3   -1.86    4.66   0
  -8  -7   3   73.18    4.20   0
   8   7  -3   77.37    6.06   0
   7   7  -3   67.12    5.13   0
  -7  -7   3   72.71    3.73   0
  -6  -7   3  519.72   11.65   0
   6   7  -3  488.02   15.85   0
   5   7  -3  137.97    8.39   0
  -5  -7   3  140.77    5.59   0
  -4  -7   3  247.97    6.99   0
   4   7  -3  238.18   10.72   0
   3   7  -3  102.54    7.92   0
  -3  -7   3   95.55    5.13   0
  -2  -7   3  810.10   18.18   0
   2   7  -3  809.64   24.24   0
  -1  -7   3  229.33   12.12   0
   1   7  -3  241.91    9.79   0
   0   7   3   -1.86    6.06   0
   0  -7  -3    5.59    3.26   0
  -1  -7  -3  147.29   13.52   0
   1   7   3  143.10    9.79   0
  -2  -7  -3  386.87   11.19   0
   2   7   3  392.93   14.45   0
  -3  -7  -3 1319.10   28.90   0
   3   7   3 1424.44   49.87   0
   4   7   3  844.60   30.76   0
  -4  -7  -3  909.85   15.85   0
   5   7   3   65.26   10.72   0
  -5  -7  -3   58.26    3.73   0
  -6  -7  -3    6.53    2.80   0
   6   7   3   -4.66    7.92   0
  -7  -7  -3    8.86    6.06   0
   7   7   3  -12.12    5.59   0
  -8  -7  -3    8.39    7.92   0
   8   7   3   -4.66    8.39   0
  -9  -7  -3  135.17    9.32   0
   9   7   3  144.03   13.98   0
 -10  -7  -3   15.85    8.39   0
  10   7   3   17.25   10.25   0
  11   7   3    9.79    8.86   0
 -11  -7  -3   21.91    7.92   0
  12   7   3   29.83   11.19   0
 -12  -7  -3   29.37    7.46   0
 -13  -7  -3   85.76    9.79   0
  13   7   3   89.49   10.72   0
 -14  -7  -3   18.64    9.79   0
  14   7   3   20.51   10.25   0
 -15  -7  -3   29.37    8.39   0
  15   7   3   41.48   10.72   0
 -16  -7  -3  -27.03   14.45   0
  16   7   3    6.53   13.05   0
  17   7   3   -0.47   13.52   0
 -17  -7  -3    5.59   25.64   0
  18   7   3    8.39   12.12   0
 -18  -7  -3   14.92   21.44   0
 -19  -7  -3   86.70   25.17   0
  21   8  -3  116.06   24.70   0
 -21  -8   3   76.44   15.38   0
  20   8  -3   -4.20   31.70   0
 -20  -8   3    0.93   10.25   0
 -19  -8   3  389.67   17.25   0
  19   8  -3  382.21   17.25   0
 -18  -8   3  357.04   16.31   0
  18   8  -3  311.36   13.05   0
 -17  -8   3  123.05   14.45   0
  17   8  -3   95.55    8.86   0
 -16  -8   3   -2.33   12.59   0
  16   8  -3   13.98    7.46   0
  15   8  -3   19.11    5.59   0
 -15  -8   3   19.11    6.99   0
  14   8  -3   25.17    6.99   0
 -14  -8   3   -3.73    4.66   0
  13   8  -3  220.94    9.32   0
 -13  -8   3  208.35   12.12   0
 -12  -8   3  284.80   13.52   0
  12   8  -3  247.04    8.86   0
  11   8  -3   78.31    7.46   0
 -11  -8   3   93.22    5.59   0
  10   8  -3   40.55    6.06   0
 -10  -8   3   29.83    4.20   0
  -9  -8   3   66.19    4.66   0
   9   8  -3   54.54    5.59   0
  -8  -8   3   38.69    3.26   0
   8   8  -3   37.29    5.59   0
   7   8  -3 1549.36   30.76   0
  -7  -8   3 1529.78   28.43   0
   6   8  -3 1085.58   26.10   0
  -6  -8   3 1106.09   19.11   0
   5   8  -3   29.83    4.66   0
  -5  -8   3   39.62    5.13   0
   4   8  -3    0.00    6.06   0
  -4  -8   3   -5.59    4.20   0
  -3  -8   3  262.42    9.79   0
   3   8  -3  264.29   16.78   0
  -2  -8   3  383.14   23.31   0
   2   8  -3  432.55   14.92   0
   1   8  -3 1857.93   47.08   0
  -1  -8   3 1841.15   46.15   0
   0   8   3  579.84   17.25   0
   0  -8  -3  590.10   16.31   0
  -1  -8  -3 1221.22   25.64   0
   1   8   3 1166.68   31.70   0
  -2  -8  -3  300.18   14.92   0
   2   8   3  318.36   11.65   0
  -3  -8  -3  861.84   19.11   0
   3   8   3  888.88   34.96   0
   4   8   3 2800.41   98.82   0
  -4  -8  -3 2808.33   47.08   0
   5   8   3 1172.74   43.35   0
  -5  -8  -3 1110.75   18.64   0
  -6  -8  -3  143.10    4.66   0
   6   8   3  152.89   14.92   0
  -7  -8  -3   13.98    3.26   0
   7   8   3   23.77   10.72   0
   8   8   3  158.01   12.59   0
  -8  -8  -3  154.75    9.32   0
   9   8   3   93.22   11.19   0
  -9  -8  -3  125.38    8.86   0
  10   8   3  155.22   12.12   0
 -10  -8  -3  145.89    9.32   0
 -11  -8  -3   11.65    8.86   0
  11   8   3  -11.19    9.32   0
 -12  -8  -3  153.35   10.25   0
  12   8   3  132.38   13.98   0
 -13  -8  -3   16.78    7.92   0
  13   8   3   20.51   12.12   0
 -14  -8  -3   -1.86   12.59   0
  14   8   3   -4.20    7.46   0
  15   8   3   19.58   11.19   0
 -15  -8  -3    7.92    9.79   0
 -16  -8  -3   18.64   12.12   0
  16   8   3    2.33   10.25   0
  17   8   3  296.91   21.91   0
 -17  -8  -3  303.44   34.49   0
 -18  -8  -3   50.81   20.51   0
  18   8   3   59.66   16.78   0
 -21  -9   3  -11.65    9.79   0
  21   9  -3    0.47   20.98   0
 -20  -9   3   25.17   13.98   0
  20   9  -3   16.31   29.83   0
 -19  -9   3   70.38   10.72   0
  19   9  -3   70.85   29.83   0
 -18  -9   3   92.76   16.78   0
  18   9  -3   77.37    8.86   0
 -17  -9   3   71.32   16.31   0
  17   9  -3   61.06    8.86   0
  16   9  -3    8.86    6.99   0
 -16  -9   3  -24.24   10.25   0
  15   9  -3  108.60    8.39   0
 -15  -9   3  134.24   10.72   0
 -14  -9   3   37.76    8.39   0
  14   9  -3   35.89    7.46   0
 -13  -9   3  123.05   10.72   0
  13   9  -3  121.66    8.39   0
 -12  -9   3   44.28    8.86   0
  12   9  -3   59.66    7.92   0
  11   9  -3  337.93   10.25   0
 -11  -9   3  327.21   10.25   0
  10   9  -3   34.96    6.99   0
 -10  -9   3   26.57    4.20   0
   9   9  -3   11.65    5.59   0
  -9  -9   3   11.65    4.66   0
   8   9  -3  416.24   11.19   0
  -8  -9   3  418.57   12.59   0
   7   9  -3   13.98    5.59   0
  -7  -9   3   14.92    6.53   0
  -6  -9   3  207.89    7.46   0
   6   9  -3  230.26    7.92   0
  -5  -9   3  147.76    6.06   0
   5   9  -3  156.15    6.53   0
   4   9  -3 2108.70   57.80   0
  -4  -9   3 2132.93   43.35   0
  -3  -9   3   91.82    6.99   0
   3   9  -3   68.52   10.72   0
  -2  -9   3  736.46   31.23   0
   2   9  -3  689.85   20.98   0
  -1  -9   3  768.15   18.64   0
   1   9  -3  732.73   20.98   0
   0   9   3   69.45    8.86   0
  -1  -9  -3  289.46    7.92   0
   1   9   3  260.56   12.12   0
  -2  -9  -3   55.00    5.59   0
   2   9   3   40.09   13.98   0
  -3  -9  -3   10.25    4.66   0
   3   9   3    1.40    9.32   0
  -4  -9  -3  406.45    9.32   0
   4   9   3  413.44   22.37   0
   5   9   3   59.20   11.19   0
  -5  -9  -3   67.59    4.66   0
   6   9   3   64.32   10.25   0
  -6  -9  -3   75.51    4.66   0
  -7  -9  -3   23.31    4.20   0
   7   9   3    7.92    8.86   0
   8   9   3   27.97   11.65   0
  -8  -9  -3   27.97    3.73   0
   9   9   3 1868.18   56.40   0
  -9  -9  -3 1821.57   36.36   0
  10   9   3  803.58   27.97   0
 -10  -9  -3  825.49   19.11   0
  11   9   3   61.99   13.98   0
 -11  -9  -3   66.19    7.92   0
 -12  -9  -3  282.46   12.59   0
  12   9   3  291.32   15.85   0
 -13  -9  -3   13.98    7.92   0
  13   9   3   19.11   11.65   0
 -14  -9  -3  117.46   13.98   0
  14   9   3  120.26   13.52   0
 -15  -9  -3  -13.52   12.12   0
  15   9   3    0.93   10.25   0
  16   9   3   11.65   12.12   0
 -16  -9  -3    8.86    8.86   0
  17   9   3   28.43   13.05   0
 -17  -9  -3   64.32   29.83   0
  18   9   3  -10.25   29.83   0
 -18  -9  -3    9.79   20.98   0
 -21 -10   3   18.18   21.44   0
  21  10  -3   46.61   23.77   0
  20  10  -3   61.53   34.03   0
 -20 -10   3   47.08   15.38   0
 -19 -10   3    8.86   10.72   0
  19  10  -3   13.52   20.04   0
  18  10  -3   11.65    9.32   0
 -18 -10   3   23.31   18.64   0
 -17 -10   3  505.27   24.24   0
  17  10  -3  457.26   14.92   0
 -16 -10   3   57.80    7.92   0
  16  10  -3   54.54    7.92   0
 -15 -10   3  110.00    9.79   0
  15  10  -3   94.62    8.86   0
 -14 -10   3   55.93    8.39   0
  14  10  -3   54.07    7.92   0
 -13 -10   3    3.73    7.92   0
  13  10  -3  -14.45    5.59   0
  12  10  -3  135.64    9.32   0
 -12 -10   3  110.47    6.06   0
 -11 -10   3   48.94    5.13   0
  11  10  -3   49.41    6.06   0
 -10 -10   3  419.97   11.19   0
  10  10  -3  432.55   13.05   0
   9  10  -3    3.73    5.59   0
  -9 -10   3   16.31    4.66   0
  -8 -10   3  337.93   10.25   0
   8  10  -3  351.45   10.25   0
  -7 -10   3  331.87   10.25   0
   7  10  -3  347.72    9.79   0
   6  10  -3   38.22    6.53   0
  -6 -10   3   37.29    5.13   0
  -5 -10   3   50.81    6.53   0
   5  10  -3   64.32    8.39   0
  -4 -10   3  876.76   20.98   0
   4  10  -3  902.40   30.30   0
   3  10  -3  340.73   24.24   0
  -3 -10   3  336.53   11.65   0
   2  10  -3  152.42    7.46   0
  -2 -10   3  157.55    9.32   0
   1  10  -3 2064.42   43.81   0
   0 -10  -3  296.45   17.25   0
   0  10   3  275.01   17.25   0
   1  10   3  508.06   18.18   0
  -1 -10  -3  548.15   13.52   0
  -2 -10  -3  509.46   12.12   0
   2  10   3  513.19   27.03   0
  -3 -10  -3  121.19    6.53   0
   3  10   3  142.16   14.92   0
  -4 -10  -3  126.32    6.53   0
   4  10   3  104.41   12.12   0
  -5 -10  -3  256.83    8.39   0
   5  10   3  189.24   15.38   0
  -6 -10  -3   25.64    4.66   0
   6  10   3   22.84    9.32   0
  -7 -10  -3  896.80   15.85   0
   7  10   3  939.22   28.90   0
  -8 -10  -3  418.57   10.25   0
   8  10   3  450.27   20.51   0
   9  10   3   70.38   13.98   0
  -9 -10  -3   50.34    4.20   0
  10  10   3  -27.03   11.19   0
 -10 -10  -3  -25.64    6.53   0
 -11 -10  -3 1444.95   29.83   0
  11  10   3 1494.82   47.08   0
  12  10   3  440.94   20.51   0
 -12 -10  -3  469.84   13.98   0
  13  10   3   67.59   13.05   0
 -13 -10  -3   52.67    9.79   0
  14  10   3   66.65   12.12   0
 -14 -10  -3   55.93    9.32   0
 -15 -10  -3   25.17    8.39   0
  15  10   3   16.31   11.19   0
 -16 -10  -3    4.66    9.79   0
  16  10   3    4.66   10.25   0
 -17 -10  -3   -1.40   15.85   0
  17  10   3   15.38   13.52   0
 -18 -10  -3   43.35   24.24   0
  18  10   3   82.97   37.29   0
  20  11  -3   -8.86   29.37   0
 -20 -11   3  -47.54   19.58   0
  19  11  -3  127.25   24.70   0
 -19 -11   3  136.57   22.84   0
  18  11  -3  134.71   19.58   0
 -18 -11   3  139.83   14.45   0
  17  11  -3   41.48    9.32   0
 -17 -11   3   30.30   13.05   0
 -16 -11   3    5.13    7.46   0
  16  11  -3   14.92    9.32   0
 -15 -11   3   18.18    6.99   0
  15  11  -3   11.19    7.92   0
 -14 -11   3  226.06   11.65   0
  14  11  -3  247.04   10.72   0
 -13 -11   3  309.03   10.25   0
  13  11  -3  285.73   11.19   0
  12  11  -3   24.70    7.92   0
 -12 -11   3   23.77    4.66   0
  11  11  -3   42.42    7.46   0
 -11 -11   3   40.09    5.13   0
 -10 -11   3   33.09    5.59   0
  10  11  -3   30.76    5.59   0
  -9 -11   3  300.64   10.25   0
   9  11  -3  284.80   11.19   0
   8  11  -3  284.33   10.25   0
  -8 -11   3  273.14    8.86   0
   7  11  -3  383.14   11.65   0
  -7 -11   3  362.64   10.25   0
  -6 -11   3  108.01    7.46   0
   6  11  -3  109.88    7.92   0
  -5 -11   3  455.39   16.78   0
   5  11  -3  476.37   16.78   0
   4  11  -3   15.38    7.46   0
  -4 -11   3   11.65    9.79   0
   3  11  -3  275.47   12.12   0
  -3 -11   3  291.79   11.19   0
   2  11  -3  -18.18    5.59   0
  -2 -11   3  -13.05    6.99   0
   1  11  -3  202.76    9.32   0
   0 -11  -3 1268.29   39.87   0
   0  11   3 1193.72   34.03   0
   1  11   3  123.05   10.72   0
  -1 -11  -3  107.67   15.38   0
   2  11   3 1901.28   39.41   0
  -2 -11  -3 1876.57   37.76   0
  -3 -11  -3   78.77   17.71   0
   3  11   3  159.41   18.64   0
   4  11   3  357.97   20.98   0
  -4 -11  -3  355.18    9.32   0
  -5 -11  -3  130.05    6.53   0
   5  11   3  150.09   19.11   0
   6  11   3  119.79   12.59   0
  -6 -11  -3  147.76    6.99   0
   7  11   3   56.87    5.25   0
  -7 -11  -3   42.88    5.13   0
   8  11   3  130.51    6.52   0
  -8 -11  -3  102.54    5.59   0
   9  11   3  234.45    7.85   0
  -9 -11  -3  234.45    7.46   0
  10  11   3   19.26    1.65   0
 -10 -11  -3   20.06    1.40   0
 -11 -11  -3  364.50   13.05   0
  11  11   3  389.67   20.04   0
 -12 -11  -3   -2.80    9.32   0
  12  11   3  -20.51    7.92   0
  13  11   3   32.16   11.65   0
 -13 -11  -3   27.97    7.92   0
 -14 -11  -3    7.92    6.99   0
  14  11   3  -12.59    8.86   0
 -15 -11  -3  138.44   11.65   0
  15  11   3  153.82   17.71   0
 -16 -11  -3   -7.46   16.78   0
  16  11   3    7.46   15.38   0
  17  11   3  -22.37   22.37   0
 -17 -11  -3   51.74   16.78   0
 -20 -12   3   -4.66   23.31   0
  20  12  -3   -3.26   22.37   0
  19  12  -3   -9.32   20.51   0
 -19 -12   3   -9.79   18.18   0
  18  12  -3   -7.46   18.18   0
 -18 -12   3   17.71   17.25   0
 -17 -12   3    9.32    7.46   0
  17  12  -3    2.33   11.19   0
 -16 -12   3    3.26    8.39   0
  16  12  -3    1.40   11.19   0
 -15 -12   3   -0.93    3.73   0
  15  12  -3   -3.26    7.46   0
 -14 -12   3   15.85    8.86   0
  14  12  -3   22.37    9.79   0
 -13 -12   3   -1.86    5.13   0
  13  12  -3   11.19    8.86   0
  12  12  -3    0.93    6.99   0
 -12 -12   3    9.32    4.66   0
 -11 -12   3  264.29    8.39   0
  11  12  -3  297.85   12.59   0
 -10 -12   3  350.52    9.32   0
  10  12  -3  337.93   12.59   0
   9  12  -3   13.52    6.99   0
  -9 -12   3    6.06    8.39   0
   8  12  -3 1338.68   30.76   0
  -8 -12   3 1350.80   26.10   0
  -7 -12   3    2.80    4.66   0
   7  12  -3    7.46    6.99   0
  -6 -12   3 1013.33   21.91   0
   6  12  -3 1034.31   22.84   0
   5  12  -3  542.09   13.52   0
  -5 -12   3  512.26   15.38   0
   4  12  -3  206.02   12.12   0
  -4 -12   3  182.72   11.19   0
  -3 -12   3    5.13    8.86   0
   3  12  -3   20.51    6.53   0
  -2 -12   3   87.63   10.25   0
   2  12  -3   91.82    7.92   0
   1  12  -3   29.37    6.99   0
  -1 -12   3   32.16    7.92   0
   0 -12  -3  162.21   15.85   0
   0  12   3  129.11   11.19   0
  -1 -12  -3   33.56    8.39   0
   1  12   3   29.83   10.25   0
  -2 -12  -3  144.03    5.59   0
   2  12   3  130.05   10.72   0
   3  12   3   58.26   17.25   0
  -3 -12  -3   40.09    5.13   0
   4  12   3   92.29   13.52   0
  -4 -12  -3  109.07    6.53   0
  -5 -12  -3   -2.80    5.13   0
   5  12   3   -1.40   11.19   0
  -6 -12  -3   57.33    6.06   0
   6  12   3   68.52   13.05   0
  -7 -12  -3  662.81   13.98   0
   7  12   3  704.76   25.17   0
   8  12   3   20.98   13.98   0
  -8 -12  -3    2.33    5.13   0
  -9 -12  -3   77.37    5.59   0
   9  12   3   51.74   10.25   0
 -10 -12  -3   22.84    3.73   0
  10  12   3    6.06   10.25   0
 -11 -12  -3  841.80   20.04   0
  11  12   3  907.06   29.83   0
 -12 -12  -3   -6.99    6.53   0
  12  12   3   51.74   17.71   0
  13  12   3  -10.25    8.86   0
 -13 -12  -3   21.91   10.72   0
 -14 -12  -3   41.02    7.92   0
  14  12   3   61.99   13.98   0
 -15 -12  -3  186.45   14.92   0
  15  12   3  148.22   16.78   0
  16  12   3   15.85   15.38   0
 -16 -12  -3   -7.46   16.31   0
  17  12   3   32.16   33.09   0
 -17 -12  -3   11.65   18.64   0
 -19 -13   3   37.29   19.58   0
  19  13  -3    9.79   28.43   0
 -18 -13   3  100.21   17.71   0
  18  13  -3  117.93   15.85   0
  17  13  -3  107.21   18.18   0
 -17 -13   3  117.93    9.79   0
  16  13  -3    3.26   10.25   0
 -16 -13   3    4.66    5.13   0
 -15 -13   3   72.25    9.79   0
  15  13  -3   58.26    9.32   0
 -14 -13   3   17.25    8.39   0
  14  13  -3   20.51   10.25   0
  13  13  -3   14.92    8.86   0
 -13 -13   3    8.86    4.20   0
 -12 -13   3  -16.31    3.73   0
  12  13  -3    6.06    8.86   0
  11  13  -3  432.55   14.92   0
 -11 -13   3  442.34   12.12   0
 -10 -13   3  175.26    6.99   0
  10  13  -3  173.86    9.32   0
   9  13  -3  149.16    9.32   0
  -9 -13   3  140.77    8.86   0
  -8 -13   3  134.71    8.39   0
   8  13  -3  125.85    8.86   0
   7  13  -3  109.54    7.92   0
  -7 -13   3  144.50    8.86   0
   6  13  -3  168.73    7.46   0
  -6 -13   3  144.50   11.19   0
   5  13  -3   52.67    5.13   0
  -5 -13   3   55.47    8.39   0
  -4 -13   3  165.94   10.25   0
   4  13  -3  163.61    9.79   0
  -3 -13   3    9.32    8.86   0
   3  13  -3   17.25    7.46   0
  -2 -13   3    6.99    9.32   0
   2  13  -3    7.92    5.59   0
   1  13  -3   26.57    6.99   0
  -1 -13   3   49.87    8.86   0
   0 -13  -3  149.62   10.25   0
   0  13   3  161.28   14.92   0
   1  13   3  118.86   11.65   0
  -1 -13  -3  106.74   10.72   0
  -2 -13  -3  110.93    9.79   0
   2  13   3  106.27   13.52   0
   3  13   3  124.45   19.58   0
  -3 -13  -3  102.54    5.59   0
  -4 -13  -3   71.32    5.59   0
   4  13   3   31.70   18.64   0
   5  13   3   -2.80   18.64   0
  -5 -13  -3    5.59    5.59   0
   6  13   3  184.11   12.59   0
  -6 -13  -3  225.13    8.39   0
   7  13   3    5.59    9.79   0
  -7 -13  -3    9.79    6.53   0
   8  13   3  106.74   12.59   0
  -8 -13  -3  122.59    6.06   0
   9  13   3   15.85   10.25   0
  -9 -13  -3   32.16    4.66   0
 -10 -13  -3  378.02   10.72   0
  10  13   3  354.25   16.78   0
  11  13   3    4.20   11.65   0
 -11 -13  -3    6.99    3.73   0
 -12 -13  -3    1.86    7.46   0
  12  13   3    6.53   13.52   0
 -13 -13  -3   66.65    8.86   0
  13  13   3   27.03   13.98   0
  14  13   3  210.68   16.78   0
 -14 -13  -3  167.80   13.05   0
 -15 -13  -3  170.13   12.12   0
  15  13   3  152.89   17.25   0
 -16 -13  -3   59.20   14.92   0
  16  13   3  142.63   33.56   0
 -19 -14   3   61.06   22.84   0
  19  14  -3   75.51   21.91   0
 -18 -14   3   37.29   20.98   0
  18  14  -3   81.10   27.97   0
  17  14  -3  270.35   18.18   0
 -17 -14   3  305.77   15.85   0
  16  14  -3   -1.40   14.92   0
 -16 -14   3   -0.93    5.59   0
 -15 -14   3   23.31    8.39   0
  15  14  -3   21.44   10.25   0
  14  14  -3   62.46    9.32   0
 -14 -14   3   44.28    4.66   0
 -13 -14   3   12.12    5.13   0
  13  14  -3    7.46    8.86   0
  12  14  -3 1112.61   27.50   0
 -12 -14   3 1118.21   23.77   0
  11  14  -3  625.52   18.64   0
 -11 -14   3  663.28   14.92   0
  10  14  -3  141.23   11.19   0
 -10 -14   3  139.37    7.92   0
  -9 -14   3  140.77    8.39   0
   9  14  -3  160.34    9.32   0
  -8 -14   3   46.15    8.86   0
   8  14  -3   12.12    7.46   0
  -7 -14   3  150.55    8.86   0
   7  14  -3  149.16    8.39   0
  -6 -14   3  490.35   15.38   0
   6  14  -3  476.37   13.52   0
  -5 -14   3   72.71    9.32   0
   5  14  -3   64.79    5.13   0
  -4 -14   3  295.52   12.12   0
   4  14  -3  292.72   14.45   0
   3  14  -3  284.33   14.92   0
  -3 -14   3  272.68   12.12   0
   2  14  -3   48.94    6.06   0
  -2 -14   3   55.00   11.19   0
   1  14  -3  289.92   12.12   0
  -1 -14   3  312.30   13.98   0
   0  14   3   18.18    6.99   0
   0 -14  -3   29.37    9.79   0
   1  14   3  107.67   10.72   0
  -1 -14  -3  145.43   10.72   0
  -2 -14  -3   74.11   10.25   0
   2  14   3   78.77   12.59   0
   3  14   3  429.29   23.77   0
  -3 -14  -3  423.23   10.72   0
  -4 -14  -3  673.07   15.38   0
   4  14   3  644.63   30.30   0
   5  14   3   65.26   14.45   0
  -5 -14  -3   54.07    6.53   0
  -6 -14  -3    2.33    6.06   0
   6  14   3  -25.64   13.05   0
  -7 -14  -3  139.83    7.92   0
   7  14   3  123.52   13.52   0
   8  14   3  -27.50   18.18   0
  -8 -14  -3  -12.59    4.20   0
  -9 -14  -3   42.88    5.59   0
   9  14   3   41.48   11.65   0
  10  14   3   14.92   13.52   0
 -10 -14  -3   12.59    5.13   0
  11  14   3   44.75   14.45   0
 -11 -14  -3   34.96    4.20   0
 -12 -14  -3   52.67    9.79   0
  12  14   3    7.92   13.52   0
  13  14   3    3.73   14.92   0
 -13 -14  -3    3.73    9.32   0
  14  14   3   32.16   14.45   0
 -14 -14  -3   23.31   10.25   0
 -15 -14  -3   24.70   19.11   0
  15  14   3   23.31   28.90   0
  16  14   3   25.17   29.83   0
 -16 -14  -3   14.92   30.76   0
 -18 -15   3   39.15   15.38   0
  18  15  -3   32.16   18.64   0
  17  15  -3   29.37   19.58   0
 -17 -15   3    0.00    6.06   0
 -16 -15   3    1.86    8.39   0
  16  15  -3    7.46   11.19   0
 -15 -15   3    9.79    8.86   0
  15  15  -3   28.43   15.85   0
 -14 -15   3   94.15    5.59   0
  14  15  -3  107.21   10.72   0
 -13 -15   3   13.05    4.20   0
  13  15  -3   27.50    9.32   0
 -12 -15   3   68.98    6.06   0
  12  15  -3  103.94   10.72   0
  11  15  -3   30.76   10.25   0
 -11 -15   3   40.09    5.59   0
 -10 -15   3   -2.33   10.72   0
  10  15  -3    7.92    6.53   0
  -9 -15   3   49.41    8.39   0
   9  15  -3   63.39    7.92   0
  -8 -15   3  285.26   10.25   0
   8  15  -3  267.08   12.12   0
   7  15  -3   44.75    6.06   0
  -7 -15   3   57.80   10.72   0
  -6 -15   3  268.95   12.59   0
   6  15  -3  286.19    9.79   0
   5  15  -3  131.91    6.06   0
  -5 -15   3  150.55   11.19   0
   4  15  -3  779.34   23.77   0
  -4 -15   3  729.93   20.04   0
   3  15  -3  308.10   14.45   0
  -3 -15   3  336.53   13.98   0
  -2 -15   3  124.92   12.12   0
   2  15  -3  128.18    9.32   0
   1  15  -3  180.39    9.79   0
  -1 -15   3  184.11   10.72   0
   0 -15  -3   59.20   11.19   0
   0  15   3   54.07    7.92   0
  -1 -15  -3   15.85    9.32   0
   1  15   3   13.05   10.25   0
   2  15   3   19.11   13.05   0
  -2 -15  -3   15.85   10.25   0
  -3 -15  -3   36.36    8.39   0
   3  15   3    6.06   13.98   0
   4  15   3  203.69   20.04   0
  -4 -15  -3  192.04    7.46   0
   5  15   3  197.17   14.92   0
  -5 -15  -3  206.02    8.86   0
  -6 -15  -3    0.47    4.20   0
   6  15   3   16.78   12.59   0
   7  15   3   65.72   13.98   0
  -7 -15  -3   96.95    6.53   0
  -8 -15  -3   94.15    6.99   0
   8  15   3  108.60   11.19   0
  -9 -15  -3   24.24    5.59   0
   9  15   3   38.22   11.65   0
 -10 -15  -3   75.04    6.53   0
  10  15   3   73.18   12.12   0
 -11 -15  -3  116.53    6.99   0
  11  15   3   82.97   13.52   0
 -12 -15  -3   20.04    3.73   0
  12  15   3   -6.99   13.52   0
  13  15   3  190.17   16.78   0
 -13 -15  -3  180.39   12.59   0
 -14 -15  -3   34.03   10.72   0
  14  15   3   59.66   17.25   0
 -15 -15  -3   -0.47   16.31   0
  15  15   3   39.62   23.31   0
  18  16  -3   -8.86   27.03   0
 -18 -16   3  -41.02   25.17   0
 -17 -16   3    6.53    8.39   0
  17  16  -3  -10.72   11.65   0
  16  16  -3   44.28   13.98   0
 -16 -16   3   76.44   10.72   0
  15  16  -3  123.05   16.31   0
 -15 -16   3  107.21   12.12   0
 -14 -16   3   12.12    8.39   0
  14  16  -3   36.82   13.98   0
  13  16  -3  120.72   12.12   0
 -13 -16   3  112.80    6.53   0
  12  16  -3   21.44    8.86   0
 -12 -16   3   32.63    6.53   0
  11  16  -3   33.09    9.79   0
 -11 -16   3   21.44    5.13   0
 -10 -16   3   44.28    7.92   0
  10  16  -3   21.91    8.39   0
  -9 -16   3  117.46    8.39   0
   9  16  -3  128.65    8.39   0
  -8 -16   3   -9.79    8.86   0
   8  16  -3   -8.86    7.92   0
   7  16  -3  331.41   11.19   0
  -7 -16   3  294.12   12.59   0
   6  16  -3   -2.80    8.86   0
  -6 -16   3   -1.40    6.99   0
  -5 -16   3   62.93   11.19   0
   5  16  -3   27.50    8.39   0
   4  16  -3    0.93    7.46   0
  -4 -16   3   -4.20    7.46   0
   3  16  -3  614.80   20.51   0
  -3 -16   3  589.17   18.18   0
   2  16  -3   36.36    7.46   0
  -2 -16   3   48.94   12.59   0
   1  16  -3   26.57    7.46   0
  -1 -16   3   27.97   10.25   0
   0  16   3   58.26    9.32   0
   0 -16  -3   55.47   10.25   0
   1  16   3    8.39    8.39   0
  -1 -16  -3    6.06   10.25   0
  -2 -16  -3  145.43    9.32   0
   2  16   3  117.93   14.45   0
   3  16   3  -12.59   13.98   0
  -3 -16  -3   -5.13    6.06   0
   4  16   3   -9.79   16.31   0
  -4 -16  -3  -18.18    6.99   0
  -5 -16  -3   33.09    5.59   0
   5  16   3   20.51   12.12   0
  -6 -16  -3   -5.59    4.20   0
   6  16   3   13.52   10.25   0
   7  16   3  130.05   13.98   0
  -7 -16  -3  139.37    7.92   0
  -8 -16  -3  147.76    7.46   0
   8  16   3  148.22   15.85   0
   9  16   3  194.37   14.45   0
  -9 -16  -3  197.63    7.46   0
  10  16   3  -10.72   13.52   0
 -10 -16  -3   -8.86    3.26   0
 -11 -16  -3    6.53    3.73   0
  11  16   3   15.38   12.59   0
  12  16   3  188.78   14.92   0
 -12 -16  -3  189.24    8.39   0
 -13 -16  -3   36.36   10.25   0
  13  16   3   48.94   17.25   0
 -14 -16  -3  105.34   15.85   0
  14  16   3  131.91   28.90   0
 -15 -16  -3    4.66   12.12   0
  15  16   3   13.05   31.70   0
 -17 -17   3  129.11   17.71   0
  17  17  -3   58.73   18.64   0
 -16 -17   3   65.26   11.65   0
  16  17  -3   69.92   17.25   0
  15  17  -3  172.00   15.38   0
 -15 -17   3  174.33   12.12   0
  14  17  -3   87.63   12.12   0
 -14 -17   3   82.50    9.79   0
  13  17  -3   13.05   12.12   0
 -13 -17   3   -7.46    5.13   0
 -12 -17   3   20.51    5.13   0
  12  17  -3    9.32    8.39   0
  11  17  -3   51.27    8.86   0
 -11 -17   3   61.06    6.53   0
  10  17  -3   34.96    7.46   0
 -10 -17   3   58.73    8.86   0
  -9 -17   3   26.57   10.72   0
   9  17  -3   12.12    6.06   0
   8  17  -3   62.46    6.99   0
  -8 -17   3   72.25    9.32   0
  -7 -17   3  250.77   13.05   0
   7  17  -3  275.47   10.25   0
   6  17  -3  -13.05   12.12   0
  -6 -17   3   -1.86    7.46   0
  -5 -17   3  520.18   20.98   0
   5  17  -3  573.32   20.51   0
   4  17  -3   56.40    8.39   0
  -4 -17   3   35.89   11.19   0
   3  17  -3  132.38    9.32   0
  -3 -17   3  100.21   12.59   0
  -2 -17   3  372.42   14.45   0
   2  17  -3  355.18   13.05   0
   1  17  -3   33.56    6.99   0
  -1 -17   3   39.62   11.19   0
   0  17   3  285.73   12.12   0
   0 -17  -3  253.57   14.45   0
  -1 -17  -3   29.83   10.25   0
   1  17   3   32.63    7.46   0
  -2 -17  -3   79.71    9.32   0
   2  17   3   82.97   16.31   0
   3  17   3 1036.64   46.15   0
  -3 -17  -3 1011.47   24.70   0
   4  17   3   48.01   10.72   0
  -4 -17  -3   71.32    9.32   0
   5  17   3  188.31   15.38   0
  -5 -17  -3  173.39    9.79   0
   6  17   3  184.11   13.52   0
  -6 -17  -3  150.09    7.46   0
  -7 -17  -3   99.75    7.46   0
   7  17   3   97.42   10.72   0
  -8 -17  -3   92.29    6.99   0
   8  17   3   99.28   14.45   0
   9  17   3  172.46   13.98   0
  -9 -17  -3  195.77    7.46   0
 -10 -17  -3  137.97    8.39   0
  10  17   3  144.03   20.98   0
 -11 -17  -3   92.29    7.46   0
  11  17   3  117.93   15.85   0
 -12 -17  -3   34.45    6.53   0
  12  17   3   35.93    5.17   0
  13  17   3   -9.32   17.25   0
 -13 -17  -3  -29.83   21.44   0
 -14 -17  -3    8.39   10.25   0
  14  17   3   22.37   20.04   0
  16  18  -3  -10.72   10.72   0
 -16 -18   3   13.98   10.72   0
  15  18  -3  121.19   14.45   0
 -15 -18   3  137.50   10.72   0
 -14 -18   3    0.00    8.39   0
  14  18  -3   13.52   13.05   0
 -13 -18   3    9.32   10.25   0
  13  18  -3   -4.66   10.25   0
 -12 -18   3  194.37    8.39   0
  12  18  -3  180.39   13.05   0
 -11 -18   3    4.66    5.13   0
  11  18  -3   14.92    6.99   0
  10  18  -3   74.58    7.92   0
 -10 -18   3   68.52    9.79   0
  -9 -18   3   29.83   11.19   0
   9  18  -3    9.32    6.53   0
  -8 -18   3  251.70   13.52   0
   8  18  -3  239.12    9.79   0
  -7 -18   3   11.19    9.32   0
   7  18  -3    4.66    5.13   0
   6  18  -3   23.31    7.92   0
  -6 -18   3    6.99    8.86   0
  -5 -18   3  294.12   13.52   0
   5  18  -3  252.17   13.98   0
   4  18  -3   10.72    8.39   0
  -4 -18   3  -15.85    8.86   0
  -3 -18   3  612.94   21.44   0
   3  18  -3  652.09   20.98   0
   2  18  -3   -0.93   13.05   0
  -2 -18   3   12.59   10.72   0
   1  18  -3   88.56    9.79   0
  -1 -18   3  110.00   10.72   0
   0 -18  -3   14.92    9.32   0
   0  18   3   12.59    6.99   0
  -1 -18  -3  -10.25    7.92   0
   1  18   3    2.80    9.32   0
  -2 -18  -3    4.20    9.79   0
   2  18   3    4.66    8.86   0
   3  18   3  223.73   27.50   0
  -3 -18  -3  241.91   11.65   0
  -4 -18  -3   57.33    8.86   0
   4  18   3   48.94   10.72   0
  -5 -18  -3    8.39    9.79   0
   5  18   3   11.19   11.65   0
  -6 -18  -3  415.31   15.38   0
   6  18   3  427.43   19.58   0
   7  18   3   -2.80   12.12   0
  -7 -18  -3    9.32    6.99   0
   8  18   3   97.42   13.52   0
  -8 -18  -3   93.22    6.53   0
   9  18   3   43.35   13.98   0
  -9 -18  -3   26.57    6.53   0
  10  18   3   59.20   13.52   0
 -10 -18  -3   50.81    6.53   0
 -11 -18  -3   -6.53    3.26   0
  11  18   3   -9.32   21.44   0
 -12 -18  -3    0.93   18.18   0
  12  18   3   47.08   24.24   0
 -13 -18  -3  -16.78   16.78   0
  13  18   3  -13.98   26.57   0
  15  19  -3   85.76   14.45   0
 -15 -19   3   64.32    9.79   0
  14  19  -3   32.16   14.92   0
 -14 -19   3   10.25    6.06   0
  13  19  -3   27.50   11.65   0
 -13 -19   3   14.45    9.32   0
  12  19  -3  187.38   14.45   0
 -12 -19   3  177.12   10.72   0
 -11 -19   3  126.32   12.59   0
  11  19  -3  150.09   11.65   0
  10  19  -3   25.17   10.72   0
 -10 -19   3   -1.40    9.79   0
   9  19  -3    5.59    6.99   0
  -9 -19   3   -5.13    6.53   0
   8  19  -3   12.12    6.06   0
  -8 -19   3   28.43   10.72   0
   7  19  -3  119.32    5.59   0
  -7 -19   3  129.58   16.31   0
  -6 -19   3  -11.65    8.39   0
   6  19  -3   -4.66   11.19   0
   5  19  -3   26.10    7.92   0
  -5 -19   3   35.42    9.32   0
   4  19  -3   66.19    8.39   0
  -4 -19   3   92.29   12.12   0
  -3 -19   3  265.22   13.52   0
   3  19  -3  245.18   12.59   0
  -2 -19   3   85.76   11.19   0
   2  19  -3   71.32    7.46   0
  -1 -19   3  217.67   13.98   0
   1  19  -3  211.15   10.25   0
   0  19   3   42.88    6.99   0
   0 -19  -3   46.61   10.25   0
  -1 -19  -3  134.71   10.25   0
   1  19   3  118.39    8.39   0
  -2 -19  -3   45.68   10.72   0
   2  19   3   30.30    7.46   0
  -3 -19  -3    0.93    8.86   0
   3  19   3   -3.73   16.78   0
  -4 -19  -3  -13.98    8.39   0
   4  19   3   -3.26   10.25   0
  -5 -19  -3    6.53    7.92   0
   5  19   3   13.98    8.39   0
  -6 -19  -3  243.78   13.05   0
   6  19   3  261.49   16.78   0
  -7 -19  -3  732.26   20.51   0
   7  19   3  758.37   27.50   0
   8  19   3   -6.99   17.25   0
  -8 -19  -3    0.47    5.13   0
   9  19   3    6.99   18.18   0
  -9 -19  -3    2.80    6.53   0
  10  19   3   29.83   16.78   0
 -10 -19  -3   -0.93    4.66   0
 -11 -19  -3   24.24    6.99   0
  11  19   3    1.86   17.25   0
  12  19   3  -10.25   25.64   0
 -12 -19  -3   -1.40   27.50   0
 -14 -20   3  -18.18   11.19   0
  14  20  -3   19.58   16.31   0
 -13 -20   3   21.44   13.52   0
  13  20  -3   47.08   12.12   0
  12  20  -3   10.72   10.72   0
 -12 -20   3   -7.92   11.19   0
  11  20  -3  110.47   10.72   0
 -11 -20   3   95.09   10.25   0
 -10 -20   3   20.04    9.79   0
  10  20  -3    6.06    7.46   0
   9  20  -3   37.29    7.92   0
  -9 -20   3   34.49    9.32   0
  -8 -20   3   81.10   11.19   0
   8  20  -3   96.49    7.46   0
   7  20  -3  208.82   12.59   0
  -7 -20   3  194.37   13.52   0
   6  20  -3   88.56   13.52   0
  -6 -20   3   24.70   10.72   0
  -5 -20   3   33.56   10.25   0
   5  20  -3   40.09    8.39   0
  -4 -20   3   44.75   10.25   0
   4  20  -3   32.63    6.99   0
   3  20  -3  288.06   13.52   0
  -3 -20   3  276.41   15.85   0
   2  20  -3   12.12    7.46   0
  -2 -20   3    8.86   10.25   0
  -1 -20   3  192.50   12.59   0
   1  20  -3  229.33   10.25   0
   0 -20  -3    6.53    8.86   0
   0  20   3   14.92    6.06   0
  -1 -20  -3   15.85   10.25   0
   1  20   3    6.53    6.53   0
   2  20   3   56.40    6.99   0
  -2 -20  -3   52.20    8.86   0
   3  20   3   -3.26   13.05   0
  -3 -20  -3    1.40    8.39   0
   4  20   3  157.08   14.45   0
  -4 -20  -3  151.49   10.72   0
  -5 -20  -3    5.13    8.39   0
   5  20   3   14.92   10.72   0
  -6 -20  -3  154.75   10.25   0
   6  20   3  145.43   13.05   0
  -7 -20  -3  283.06   11.65   0
   7  20   3  289.80   12.11   0
   8  20   3   61.53   20.04   0
  -8 -20  -3   23.31    7.46   0
  -9 -20  -3    7.92    7.92   0
   9  20   3    9.32   12.59   0
 -10 -20  -3   95.09    8.86   0
  10  20   3  141.70   17.71   0
  11  20   3   11.65   15.85   0
 -11 -20  -3   20.98   20.51   0
 -13 -21   3   35.89   13.98   0
  12  21  -3   47.54   13.52   0
 -12 -21   3    7.46   13.98   0
 -11 -21   3    1.86    7.46   0
  11  21  -3   21.44    8.39   0
 -10 -21   3   36.82   11.19   0
  10  21  -3   16.31    7.46   0
  -9 -21   3   28.90    9.79   0
   9  21  -3   34.03    6.53   0
   8  21  -3   59.20   10.72   0
  -8 -21   3   53.60   10.72   0
   7  21  -3    7.46    8.86   0
  -7 -21   3    0.93    8.86   0
  -6 -21   3  130.05   13.05   0
   6  21  -3  141.70   11.65   0
  -5 -21   3   94.15   11.65   0
   5  21  -3   94.62   10.25   0
   4  21  -3   10.25    7.46   0
  -4 -21   3    6.99   10.72   0
   3  21  -3   33.09    7.92   0
  -3 -21   3   39.15   10.72   0
   2  21  -3  132.84    9.32   0
  -2 -21   3  126.32   13.52   0
  -1 -21   3    0.47   13.52   0
   1  21  -3    6.53    9.79   0
   0  21   3    3.73   10.25   0
   0 -21  -3   -8.86    8.39   0
  -1 -21  -3    1.40    8.86   0
   1  21   3   11.19    4.66   0
   2  21   3   41.48    6.53   0
  -2 -21  -3   29.37    7.92   0
  -3 -21  -3   40.09    7.92   0
   3  21   3   31.23    6.99   0
   4  21   3   23.77    8.86   0
  -4 -21  -3   14.92    9.32   0
  -5 -21  -3    4.66    5.59   0
   5  21   3   23.77   12.12   0
  -6 -21  -3   28.90    7.46   0
   6  21   3   74.11   14.92   0
  -7 -21  -3   -8.39    7.92   0
   7  21   3  -11.19   17.25   0
  -8 -21  -3  261.96   13.98   0
   8  21   3  346.32   24.24   0
   9  21   3   49.87   20.04   0
  -9 -21  -3   15.38    7.46   0
 -10 -21  -3   36.82    7.46   0
  10  21   3   34.49   22.84   0
 -12 -22   3    2.33   14.45   0
 -11 -22   3   28.43   13.05   0
 -10 -22   3  288.99   16.78   0
  -9 -22   3   75.51   15.85   0
  -8 -22   3    3.73   14.92   0
   8  22  -3   33.09   12.59   0
  -7 -22   3  -23.31   12.59   0
  -6 -22   3  104.41   13.52   0
   6  22  -3  111.87   11.19   0
   5  22  -3  136.57   10.72   0
  -5 -22   3  136.11   12.59   0
   4  22  -3   82.04    9.32   0
  -4 -22   3   73.18   12.59   0
  -3 -22   3  493.15   18.64   0
   3  22  -3  494.08   22.37   0
  -2 -22   3   -6.06   10.25   0
   2  22  -3   24.24    6.53   0
   1  22  -3   74.58    8.39   0
  -1 -22   3   69.92   10.25   0
   0  22   3    6.06    5.59   0
   0 -22  -3  -11.65    8.86   0
  -1 -22  -3  229.33   14.45   0
   1  22   3  257.76   11.19   0
   2  22   3   18.64    6.53   0
  -2 -22  -3    7.46    6.99   0
  -3 -22  -3   48.94   13.05   0
   3  22   3   64.79    7.92   0
  -4 -22  -3    5.13    6.99   0
   4  22   3   -7.46    7.92   0
  -5 -22  -3   41.95    9.79   0
   5  22   3   42.42    8.86   0
  -6 -22  -3   12.12    7.46   0
   6  22   3   27.97   15.38   0
   7  22   3   71.32   17.25   0
  -7 -22  -3   18.64    7.46   0
  -8 -22  -3    5.59    6.53   0
   8  22   3   57.80   17.71   0
  -9 -22  -3   97.42   12.12   0
   9  22   3  165.00   25.17   0
 -10 -23   3  -10.25   12.59   0
  -9 -23   3  166.87   16.78   0
  -8 -23   3   11.19   12.12   0
  -7 -23   3   17.71   13.52   0
  -6 -23   3    5.59   10.72   0
  -5 -23   3   -8.39   14.92   0
  -4 -23   3    7.92   11.19   0
  -3 -23   3    7.92   10.72   0
  -2 -23   3   11.19   11.65   0
   1  23  -3  185.51    7.92   0
  -1 -23   3  170.60   13.05   0
   0 -23  -3    2.33    8.39   0
   0  23   3   35.42    4.66   0
   1  23   3   27.97    5.13   0
  -1 -23  -3   14.45    7.46   0
  -2 -23  -3   67.12   14.92   0
   2  23   3  100.21   11.65   0
  -3 -23  -3   11.65    9.32   0
   3  23   3   66.19   13.52   0
   4  23   3   48.01   11.65   0
  -4 -23  -3    1.86    7.46   0
   5  23   3   60.13   14.92   0
  -5 -23  -3    8.39    7.46   0
  -6 -23  -3    6.06    5.59   0
  -7 -23  -3    0.00    6.99   0
  -8 -24   3   52.20   12.12   0
  -7 -24   3  122.12   15.38   0
  -6 -24   3    6.99   12.59   0
  -5 -24   3   67.12   12.12   0
  -4 -24   3   17.25   11.65   0
  -3 -24   3   -5.13   10.25   0
  -2 -24   3  428.82   18.64   0
  -1 -24   3   22.37   13.98   0
   0 -24  -3   76.91   13.52   0
  -1 -24  -3    8.86    6.06   0
  -2 -24  -3  143.10   16.78   0
  -3 -24  -3  130.51   13.05   0
  -4 -24  -3   20.98    6.99   0
  -5 -24  -3   31.70   10.72   0
  -5 -25   3    7.92   12.12   0
  -4 -25   3   12.59   10.72   0
  -3 -25   3   92.76   13.05   0
  -2 -25   3    8.86   13.05   0
  -1 -25   3   24.24   13.05   0
   0 -25  -3   14.92   12.59   0
  -1 -25  -3   -5.59    9.79   0
  -2 -25  -3   -6.06    9.32   0
  23   0  -4  -22.37   24.24   0
  22   0  -4  183.18   16.31   0
  21   0  -4   46.61   10.72   0
  20   0  -4   -6.99    6.53   0
  19   0  -4    3.73    5.13   0
  18   0  -4   28.43    7.46   0
  17   0  -4  199.03    8.86   0
  16   0  -4  522.05   14.45   0
  15   0  -4  102.08    7.92   0
  14   0  -4  607.81   14.45   0
  13   0  -4  457.72   12.12   0
  12   0  -4   62.46    5.13   0
  11   0  -4  903.33   19.11   0
  10   0  -4 2381.37   47.54   0
   9   0  -4 1255.71   26.57   0
   8   0  -4   60.59    6.53   0
   7   0  -4  582.64   25.64   0
   3   0   4 1867.25   71.78   0
   4   0   4 9389.38  173.86   0
   5   0   4 1007.74   21.44   0
   6   0   4   -1.86    2.33   0
   7   0   4   -1.40    2.80   0
   8   0   4  117.93    6.06   0
   9   0   4  251.23    9.32   0
  10   0   4   49.87    4.20   0
  11   0   4   47.08    3.73   0
  12   0   4    4.20    3.73   0
  13   0   4   72.71    5.13   0
  14   0   4 1041.30   22.84   0
  15   0   4  394.80   11.19   0
  16   0   4   95.09    6.06   0
  17   0   4  199.50   14.45   0
  18   0   4  430.69   22.84   0
  19   0   4   94.15   40.09   0
  23   1  -4   11.19   22.84   0
 -23  -1   4   68.98   34.03   0
 -22  -1   4  -33.09   12.12   0
  22   1  -4   32.16   13.98   0
  21   1  -4  144.50   10.72   0
 -21  -1   4  132.84   11.65   0
 -20  -1   4   73.65   12.12   0
  20   1  -4   40.09    6.99   0
  19   1  -4   16.31    6.06   0
 -19  -1   4    9.32    6.53   0
  18   1  -4   10.72    6.99   0
 -18  -1   4    2.33    6.06   0
  17   1  -4    1.40    6.99   0
 -17  -1   4    4.20   11.65   0
 -16  -1   4   -0.47   10.72   0
  16   1  -4    1.40    6.99   0
  15   1  -4    9.79    6.53   0
 -15  -1   4   20.51    7.46   0
 -14  -1   4 1447.75   31.70   0
  14   1  -4 1467.79   38.22   0
  13   1  -4   13.98    5.59   0
 -13  -1   4   15.38    6.99   0
 -12  -1   4    6.99    4.66   0
  12   1  -4    9.79    5.59   0
 -11  -1   4   -3.26    6.53   0
  11   1  -4    4.66    4.66   0
 -10  -1   4   -5.59    6.06   0
  10   1  -4   -1.86    4.66   0
   9   1  -4  571.45   15.38   0
  -9  -1   4  591.03   12.59   0
   8   1  -4  -26.10    6.53   0
  -8  -1   4  -24.70    3.73   0
   7   1  -4  136.57    8.39   0
  -7  -1   4  152.42    8.39   0
  -3  -1  -4   34.96   18.64   0
   3   1   4   54.54    9.79   0
  -4  -1  -4   27.50    5.13   0
   4   1   4   26.57    2.80   0
  -5  -1  -4   -0.93    6.06   0
   5   1   4    4.66    2.33   0
   6   1   4 1152.70   21.44   0
  -6  -1  -4 1094.90   21.44   0
  -7  -1  -4  495.48   11.65   0
   7   1   4  484.29   11.19   0
   8   1   4    8.86    1.86   0
  -8  -1  -4    5.13    5.13   0
   9   1   4  215.34    6.06   0
  -9  -1  -4  214.41   11.19   0
  10   1   4  128.18    4.66   0
 -10  -1  -4  115.60   11.19   0
  11   1   4    9.32    2.80   0
 -11  -1  -4   10.25    5.59   0
 -12  -1  -4  419.97   11.19   0
  12   1   4  422.30   10.72   0
  13   1   4   86.70    3.73   0
 -13  -1  -4   82.50    6.06   0
  14   1   4   14.45    2.33   0
 -14  -1  -4   22.37    5.59   0
 -15  -1  -4   88.56    6.06   0
  15   1   4   40.09   10.25   0
  16   1   4  146.83   12.12   0
 -16  -1  -4  156.61    6.99   0
 -17  -1  -4   20.04   13.98   0
  17   1   4   39.62    9.79   0
 -18  -1  -4  223.27   18.18   0
  18   1   4  348.65   23.77   0
  19   1   4   73.65   28.90   0
 -19  -1  -4  148.69   26.10   0
 -23  -2   4   24.24   19.58   0
 -22  -2   4  151.02   15.85   0
  22   2  -4  164.07   16.31   0
  21   2  -4   21.91   11.65   0
 -21  -2   4   12.59    9.79   0
 -20  -2   4  115.60   11.65   0
  20   2  -4   83.90    7.46   0
 -19  -2   4   82.04    9.32   0
  19   2  -4   70.38    7.92   0
  18   2  -4  115.60    7.46   0
 -18  -2   4  115.60    8.39   0
 -17  -2   4  169.20    8.86   0
  17   2  -4  176.66    8.39   0
  16   2  -4 1232.87   26.10   0
 -16  -2   4 1194.18   24.70   0
  15   2  -4  648.83   15.85   0
 -15  -2   4  641.37   15.85   0
  14   2  -4  191.11    9.32   0
 -14  -2   4  195.30   10.25   0
 -13  -2   4   10.72    6.53   0
  13   2  -4    0.93    5.13   0
 -12  -2   4   34.03    7.46   0
  12   2  -4   36.36    5.59   0
  11   2  -4  135.64    7.46   0
 -11  -2   4  143.56    9.79   0
 -10  -2   4   -6.06    5.13   0
  10   2  -4   -4.66    4.66   0
  -9  -2   4  412.51   10.72   0
   9   2  -4  423.70   11.19   0
  -8  -2   4   64.79    5.13   0
   8   2  -4   72.25    4.20   0
   7   2  -4  388.27   19.11   0
  -7  -2   4  414.37   11.65   0
  -3  -2  -4 1666.35   62.46   0
   3   2   4 1615.55   39.15   0
  -4  -2  -4  259.16    9.32   0
   4   2   4  254.96   10.25   0
  -5  -2  -4    9.79    5.13   0
   5   2   4    1.86    3.73   0
   6   2   4  669.80   14.92   0
  -6  -2  -4  657.69   13.98   0
  -7  -2  -4  101.15    8.39   0
   7   2   4  105.34    6.99   0
  -8  -2  -4  372.42   15.85   0
   8   2   4  434.42   16.78   0
  -9  -2  -4   10.25    7.92   0
   9   2   4   23.31    6.99   0
  10   2   4   21.91    7.92   0
 -10  -2  -4   25.64    9.32   0
  11   2   4   18.64    8.86   0
 -11  -2  -4   48.01   11.19   0
 -12  -2  -4  178.99   11.19   0
  12   2   4  190.64   11.65   0
  13   2   4  151.02   11.19   0
 -13  -2  -4  163.61    8.39   0
 -14  -2  -4   29.83    5.59   0
  14   2   4   20.04    7.46   0
 -15  -2  -4   33.09    5.13   0
  15   2   4   52.20   11.65   0
 -16  -2  -4   19.79    5.13   0
  16   2   4   20.09    5.72   0
  17   2   4  279.67   20.51   0
 -17  -2  -4  267.08   22.84   0
  18   2   4   55.93   17.25   0
 -18  -2  -4   21.44   37.76   0
 -19  -2  -4   43.81   38.22   0
  19   2   4    5.13   27.03   0
 -23  -3   4   66.19   22.84   0
  22   3  -4   50.34   32.16   0
 -22  -3   4   11.19   15.38   0
 -21  -3   4   71.32   12.12   0
  21   3  -4   79.24   13.52   0
  20   3  -4   43.35    6.99   0
 -20  -3   4   61.53   10.25   0
  19   3  -4   50.34    5.59   0
 -19  -3   4   53.60    7.92   0
  18   3  -4    3.73    4.66   0
 -18  -3   4   -1.40    9.32   0
  17   3  -4   15.38    7.92   0
 -17  -3   4  -20.04    8.39   0
  16   3  -4  230.73    9.32   0
 -16  -3   4  225.60    9.79   0
  15   3  -4  256.36    9.79   0
 -15  -3   4  264.75   10.72   0
 -14  -3   4  103.01    7.46   0
  14   3  -4  103.48    6.06   0
 -13  -3   4   13.52    7.46   0
  13   3  -4   -7.92    5.59   0
  12   3  -4   49.41    5.13   0
 -12  -3   4   52.67    8.39   0
  11   3  -4   17.71    4.66   0
 -11  -3   4    6.99    5.13   0
  10   3  -4  462.38   12.59   0
 -10  -3   4  472.17   12.12   0
  -9  -3   4   48.48    4.66   0
   9   3  -4   52.67    3.73   0
  -8  -3   4  375.22   11.65   0
   8   3  -4  406.45   10.25   0
  -7  -3   4   33.09    5.13   0
   7   3  -4   41.95    5.59   0
   6   3  -4 1459.40   62.93   0
  -2  -3  -4  587.30   25.17   0
   3   3   4 1316.30   46.61   0
  -3  -3  -4 1298.59   27.03   0
   4   3   4   35.89    5.59   0
  -4  -3  -4   14.92    5.59   0
  -5  -3  -4 1465.46   27.50   0
   5   3   4 1450.08   49.87   0
  -6  -3  -4  261.02   10.72   0
   6   3   4  271.28   14.45   0
  -7  -3  -4  258.69    9.79   0
   7   3   4  243.78   13.05   0
  -8  -3  -4   65.26    8.86   0
   8   3   4   87.16   10.72   0
   9   3   4  456.32   19.58   0
  -9  -3  -4  435.35   14.45   0
  10   3   4  344.92   16.31   0
 -10  -3  -4  323.48   14.45   0
 -11  -3  -4   38.22    9.79   0
  11   3   4   33.56   11.19   0
  12   3   4  -19.11    6.99   0
 -12  -3  -4  -29.37    9.79   0
 -13  -3  -4  584.04   19.58   0
  13   3   4  650.23   23.31   0
 -14  -3  -4   59.20    9.32   0
  14   3   4   86.70   13.52   0
 -15  -3  -4   22.37    6.53   0
  15   3   4   14.45    9.32   0
 -16  -3  -4   46.15    6.53   0
  16   3   4   59.20   13.05   0
 -17  -3  -4   15.38   13.98   0
  17   3   4   39.62   12.12   0
  18   3   4    8.39   13.05   0
 -18  -3  -4  -11.65   22.84   0
 -19  -3  -4   46.61   41.48   0
 -22  -4   4   73.65   20.51   0
  22   4  -4   43.81   32.63   0
  21   4  -4   44.28   28.43   0
 -21  -4   4   -1.40    7.46   0
 -20  -4   4   17.25    9.32   0
  20   4  -4    9.79    7.92   0
  19   4  -4  165.47   10.25   0
 -19  -4   4  171.53   12.12   0
 -18  -4   4   61.06    7.92   0
  18   4  -4   61.06    5.59   0
 -17  -4   4  294.58   11.65   0
  17   4  -4  295.05    9.32   0
  16   4  -4   16.78    5.59   0
 -16  -4   4   16.31    6.53   0
 -15  -4   4  416.71   12.12   0
  15   4  -4  401.79   10.72   0
 -14  -4   4   36.36    7.46   0
  14   4  -4   19.11    5.13   0
 -13  -4   4   40.09   11.19   0
  13   4  -4   16.31    4.66   0
  12   4  -4   -1.40    3.73   0
 -12  -4   4    3.26    6.06   0
  11   4  -4   -0.47    3.26   0
 -11  -4   4    7.92    6.99   0
  10   4  -4  694.04   14.45   0
 -10  -4   4  718.75   18.64   0
   9   4  -4   30.30    5.13   0
  -9  -4   4   40.55    5.59   0
   8   4  -4   57.33    5.59   0
  -8  -4   4   58.26    6.53   0
  -7  -4   4  100.68    6.06   0
   7   4  -4   95.55    6.99   0
  -6  -4   4    5.13    4.66   0
   6   4  -4  -10.25    4.66   0
  -5  -4   4    4.20    7.92   0
  -2  -4  -4  259.63    7.46   0
  -3  -4  -4  143.56    5.59   0
   3   4   4  165.00    9.79   0
   4   4   4 2094.25   74.58   0
  -4  -4  -4 2076.53   35.89   0
  -5  -4  -4   29.37    6.99   0
   5   4   4   38.69    7.92   0
  -6  -4  -4  295.52   10.25   0
   6   4   4  285.73   13.98   0
  -7  -4  -4  -10.72    6.06   0
   7   4   4    6.53    6.06   0
  -8  -4  -4 1448.68   30.76   0
   8   4   4 1468.72   51.74   0
   9   4   4   33.56    7.92   0
  -9  -4  -4   32.63   10.72   0
 -10  -4  -4  282.00   11.65   0
  10   4   4  268.02   14.92   0
  11   4   4  441.41   17.71   0
 -11  -4  -4  397.59   13.98   0
 -12  -4  -4   -6.53    6.99   0
  12   4   4  -12.59   12.12   0
 -13  -4  -4   28.90    7.92   0
  13   4   4   13.52   11.19   0
 -14  -4  -4   26.57    7.92   0
  14   4   4   15.38   11.65   0
 -15  -4  -4   48.01    8.86   0
  15   4   4   46.15   10.72   0
  16   4   4  268.95   19.58   0
 -16  -4  -4  234.92    9.79   0
 -17  -4  -4   30.30    8.86   0
  17   4   4   32.63   11.65   0
 -18  -4  -4   22.84   23.77   0
  18   4   4    9.79   17.25   0
 -19  -4  -4   46.61   25.64   0
 -22  -5   4   12.12   11.19   0
  22   5  -4   25.17   23.31   0
 -21  -5   4   86.23   13.05   0
  21   5  -4   41.48   33.56   0
 -20  -5   4   54.54    9.79   0
  20   5  -4   72.25    7.92   0
  19   5  -4  165.94   10.72   0
 -19  -5   4  146.36   11.19   0
  18   5  -4   65.72    7.46   0
 -18  -5   4   59.66    7.92   0
 -17  -5   4  503.40   14.92   0
  17   5  -4  530.90   15.85   0
 -16  -5   4  254.50   11.19   0
  16   5  -4  261.96   10.72   0
 -15  -5   4    2.33    6.53   0
  15   5  -4   11.65    5.59   0
  14   5  -4  400.86   13.05   0
 -14  -5   4  381.75   15.85   0
 -13  -5   4   -1.86    6.99   0
  13   5  -4   10.72    6.99   0
  12   5  -4   19.58    5.13   0
 -12  -5   4   11.19    7.92   0
 -11  -5   4  490.82   14.45   0
  11   5  -4  481.96   13.05   0
 -10  -5   4  903.79   20.98   0
  10   5  -4  907.06   22.84   0
   9   5  -4  749.98   16.78   0
  -9  -5   4  795.66   19.58   0
  -8  -5   4  120.72    6.99   0
   8   5  -4  111.87    5.59   0
  -7  -5   4  189.24    7.46   0
   7   5  -4  183.18    9.32   0
   6   5  -4  352.85   13.05   0
  -6  -5   4  357.51    8.86   0
  -5  -5   4  421.83   12.12   0
   5   5  -4  428.36   16.78   0
   4   5  -4   15.85    6.06   0
  -1  -5  -4   40.09    5.59   0
   1   5   4   50.81    7.46   0
  -2  -5  -4  676.80   12.12   0
   2   5   4  687.98   27.03   0
   3   5   4   57.33    8.86   0
  -3  -5  -4   81.57    4.66   0
  -4  -5  -4  146.83    5.59   0
   4   5   4  123.05   10.25   0
  -5  -5  -4  168.27    7.92   0
   5   5   4  181.32   12.12   0
   6   5   4  386.41   19.11   0
  -6  -5  -4  419.50   12.59   0
  -7  -5  -4  267.55   10.72   0
   7   5   4  278.74   15.85   0
   8   5   4  120.72   11.19   0
  -8  -5  -4  108.60    8.39   0
  -9  -5  -4   -1.40    6.99   0
   9   5   4   -2.33    5.59   0
  10   5   4   75.51   10.72   0
 -10  -5  -4   62.93    8.86   0
  11   5   4  425.10   18.18   0
 -11  -5  -4  361.70   13.98   0
  12   5   4 1141.51   33.56   0
 -12  -5  -4 1075.32   27.50   0
 -13  -5  -4  112.33   12.12   0
  13   5   4   84.37   10.72   0
  14   5   4   -4.66    7.46   0
 -14  -5  -4  -19.58   11.65   0
  15   5   4  151.02   15.38   0
 -15  -5  -4  170.13   11.65   0
  16   5   4   -9.32   11.19   0
 -16  -5  -4  -13.05   13.52   0
  17   5   4   94.15   14.92   0
 -17  -5  -4   69.45   13.52   0
  18   5   4   -7.46   14.92   0
 -18  -5  -4   96.02   36.36   0
 -22  -6   4  113.27   15.38   0
  22   6  -4  148.22   26.10   0
  21   6  -4  -10.72   27.97   0
 -21  -6   4   26.10    9.79   0
  20   6  -4   48.48   20.04   0
 -20  -6   4   91.82   10.72   0
 -19  -6   4   -6.53    6.99   0
  19   6  -4   -4.66    4.66   0
 -18  -6   4  104.41    9.32   0
  18   6  -4  124.45    8.86   0
  17   6  -4    6.99    7.46   0
 -17  -6   4    8.39    6.99   0
 -16  -6   4   32.63    8.39   0
  16   6  -4   42.42    6.06   0
 -15  -6   4   38.22    7.92   0
  15   6  -4   44.28    6.99   0
  14   6  -4  183.18   11.19   0
 -14  -6   4  180.85   10.25   0
  13   6  -4   80.64    7.46   0
 -13  -6   4   59.20    6.53   0
 -12  -6   4  539.29   14.92   0
  12   6  -4  553.28   14.45   0
  11   6  -4    0.93    5.59   0
 -11  -6   4   15.85    6.99   0
 -10  -6   4 2031.79   42.88   0
  10   6  -4 2019.20   37.76   0
   9   6  -4  134.24    6.99   0
  -9  -6   4  121.66    7.92   0
  -8  -6   4  538.52   14.92   0
   8   6  -4  541.79   15.38   0
   7   6  -4   61.06    6.99   0
  -7  -6   4   50.81    5.59   0
  -6  -6   4 2077.47   31.70   0
   6   6  -4 2178.61   44.28   0
  -5  -6   4   22.84    3.26   0
   5   6  -4   15.85    5.59   0
   4   6  -4   -5.59    6.53   0
  -4  -6   4  -13.05    3.26   0
   3   6  -4  285.73   11.65   0
  -3  -6   4  282.46   15.38   0
   2   6  -4 1204.90   33.56   0
  -2  -6   4 1210.03   30.76   0
   1   6  -4 1196.05   25.17   0
  -1  -6   4 1233.80   26.10   0
   0  -6  -4 4997.66  174.33   0
   0   6   4 4886.26  112.33   0
  -1  -6  -4 1539.57   27.03   0
   1   6   4 1459.87   54.07   0
  -2  -6  -4  105.73    5.13   0
  -3  -6  -4  117.46    5.59   0
   3   6   4  110.93   10.25   0
  -4  -6  -4   50.34    5.13   0
   4   6   4   53.60    9.79   0
  -5  -6  -4  719.68   15.38   0
   5   6   4  719.21   28.90   0
  -6  -6  -4    0.93   24.24   0
   6   6   4    2.33   10.25   0
  -7  -6  -4   10.25    6.99   0
   7   6   4   -0.47   10.72   0
  -8  -6  -4  233.52   10.25   0
   8   6   4  229.79   13.52   0
  -9  -6  -4   30.30    7.92   0
   9   6   4   44.28    7.92   0
 -10  -6  -4   24.24    9.79   0
  10   6   4   20.98   10.72   0
  11   6   4  616.20   23.31   0
 -11  -6  -4  574.25   17.25   0
 -12  -6  -4   -7.92   11.19   0
  12   6   4   -7.46   12.59   0
 -13  -6  -4   43.81   10.25   0
  13   6   4   20.51    8.86   0
 -14  -6  -4   17.71   10.72   0
  14   6   4    7.92    8.86   0
  15   6   4  410.18   20.04   0
 -15  -6  -4  361.24   15.85   0
 -16  -6  -4   38.69   12.12   0
  16   6   4   72.25   14.45   0
 -17  -6  -4    8.39   14.45   0
  17   6   4   23.77   13.05   0
  18   6   4   37.76   37.29   0
 -18  -6  -4   26.10   34.03   0
  22   7  -4   75.51   25.64   0
 -22  -7   4  127.71   25.64   0
  21   7  -4   61.53   29.37   0
 -21  -7   4   62.93   10.25   0
 -20  -7   4   -7.92   10.72   0
  20   7  -4    6.53   20.51   0
  19   7  -4  218.61   10.72   0
 -19  -7   4  218.61   13.98   0
 -18  -7   4   21.44    8.86   0
  18   7  -4   -4.20    4.20   0
  17   7  -4  211.62   10.25   0
 -17  -7   4  225.13   12.59   0
  16   7  -4  519.25   14.45   0
 -16  -7   4  552.81   20.51   0
  15   7  -4  134.24    9.32   0
 -15  -7   4  113.27    9.32   0
 -14  -7   4 1677.54   46.15   0
  14   7  -4 1649.11   31.70   0
 -13  -7   4   25.17    7.92   0
  13   7  -4    9.79    6.06   0
 -12  -7   4  416.71   13.05   0
  12   7  -4  423.23   11.65   0
 -11  -7   4   13.52    8.39   0
  11   7  -4   11.65    5.59   0
 -10  -7   4 1103.76   27.03   0
  10   7  -4 1111.68   21.91   0
   9   7  -4  167.80    7.92   0
  -9  -7   4  197.63   10.25   0
   8   7  -4    8.39    4.66   0
  -8  -7   4   26.10    6.53   0
   7   7  -4 1764.24   33.09   0
  -7  -7   4 1778.69   31.70   0
   6   7  -4  882.82   20.51   0
  -6  -7   4  868.37   16.78   0
  -5  -7   4  209.75    6.99   0
   5   7  -4  226.53   10.25   0
  -4  -7   4 1059.94   22.84   0
   4   7  -4 1044.09   29.37   0
  -3  -7   4  459.59   10.72   0
   3   7  -4  454.46   13.52   0
  -2  -7   4  500.14   10.72   0
   2   7  -4  475.90   13.52   0
  -1  -7   4  -13.98    7.46   0
   1   7  -4    0.93    6.06   0
   0   7   4  761.16   30.76   0
   0  -7  -4  799.38   18.18   0
   1   7   4  504.80   24.70   0
  -1  -7  -4  509.46   12.59   0
   2   7   4  309.50   16.78   0
  -2  -7  -4  309.50    8.39   0
  -3  -7  -4 1378.76   24.70   0
   3   7   4 1422.58   53.60   0
  -4  -7  -4  398.53    8.39   0
   4   7   4  384.54   18.64   0
  -5  -7  -4  244.71    6.06   0
   5   7   4  239.12   14.45   0
   6   7   4  110.47   10.25   0
  -6  -7  -4  104.88    7.92   0
  -7  -7  -4   -2.80    5.13   0
   7   7   4  -29.83   11.19   0
  -8  -7  -4    6.99    6.99   0
   8   7   4   27.03    9.32   0
  -9  -7  -4   14.92    8.39   0
   9   7   4   -8.39    8.86   0
 -10  -7  -4   45.68    9.32   0
  10   7   4   56.40   12.12   0
 -11  -7  -4  194.37   12.12   0
  11   7   4  187.84   13.52   0
 -12  -7  -4   77.37   11.65   0
  12   7   4   94.62   12.12   0
 -13  -7  -4  168.73   10.25   0
  13   7   4  172.46   13.98   0
 -14  -7  -4   54.54    9.32   0
  14   7   4   62.93   13.98   0
  15   7   4  378.02   23.31   0
 -15  -7  -4  390.60   16.31   0
 -16  -7  -4  312.30   22.37   0
  16   7   4  295.05   20.51   0
  17   7   4   21.91   18.64   0
 -17  -7  -4   -2.80   12.59   0
 -18  -7  -4   76.91   33.09   0
  18   7   4  174.79   37.76   0
 -22  -8   4   38.69   23.77   0
  22   8  -4   35.42   21.91   0
 -21  -8   4  -19.58   13.52   0
  21   8  -4   56.40   33.09   0
 -20  -8   4   92.76   14.45   0
  20   8  -4   18.64   26.57   0
  19   8  -4   27.50    7.92   0
 -19  -8   4   19.11    9.32   0
  18   8  -4   33.56    6.99   0
 -18  -8   4   48.01   10.72   0
  17   8  -4   29.37    6.99   0
 -17  -8   4   22.37    8.86   0
  16   8  -4  343.99   10.72   0
 -16  -8   4  331.87   16.78   0
  15   8  -4   63.86    8.39   0
 -15  -8   4   68.98   10.25   0
 -14  -8   4  901.00   27.03   0
  14   8  -4  879.56   19.58   0
  13   8  -4   13.52    6.53   0
 -13  -8   4   18.18    6.99   0
  12   8  -4  145.89    7.46   0
 -12  -8   4  169.20    9.32   0
 -11  -8   4  682.86   19.11   0
  11   8  -4  711.75   15.38   0
 -10  -8   4  320.22   12.12   0
  10   8  -4  313.69    9.79   0
  -9  -8   4  198.10    7.92   0
   9   8  -4  206.02    7.92   0
   8   8  -4 2056.49   37.76   0
  -8  -8   4 2074.67   32.63   0
   7   8  -4    5.13    5.59   0
  -7  -8   4    3.26    4.66   0
  -6  -8   4  103.01    4.66   0
   6   8  -4   89.96    6.06   0
  -5  -8   4  256.83    6.99   0
   5   8  -4  276.41    9.32   0
   4   8  -4 1983.31   53.14   0
  -4  -8   4 2015.01   34.49   0
  -3  -8   4  247.97    6.53   0
   3   8  -4  267.08   12.12   0
   2   8  -4  686.12   22.37   0
  -2  -8   4  667.94   20.04   0
   1   8  -4    6.99    6.53   0
  -1  -8   4    6.06    1.40   0
   0   8   4  340.26   18.64   0
   0  -8  -4  380.81    9.79   0
  -1  -8  -4  368.23    8.39   0
   1   8   4  351.92   46.15   0
  -2  -8  -4    9.32    4.20   0
   2   8   4   24.24    8.86   0
   3   8   4  190.64   14.45   0
  -3  -8  -4  157.55    6.06   0
   4   8   4  363.10   18.64   0
  -4  -8  -4  390.60    8.86   0
  -5  -8  -4   21.91    3.73   0
   5   8   4   22.37    8.39   0
  -6  -8  -4  538.83   10.25   0
   6   8   4  502.94   24.24   0
  -7  -8  -4   45.68    6.99   0
   7   8   4   43.81    8.39   0
  -8  -8  -4  589.17   14.45   0
   8   8   4  583.11   23.77   0
   9   8   4  481.96   20.04   0
  -9  -8  -4  474.97   13.98   0
  10   8   4  337.47   16.31   0
 -10  -8  -4  293.19   11.65   0
 -11  -8  -4  -25.17    8.39   0
  11   8   4  -22.37    9.32   0
  12   8   4  343.06   16.31   0
 -12  -8  -4  339.33   14.45   0
 -13  -8  -4   -5.13    8.39   0
  13   8   4    4.66   12.12   0
  14   8   4   96.95   14.92   0
 -14  -8  -4   61.53    8.86   0
  15   8   4   80.64   13.52   0
 -15  -8  -4   65.72   10.72   0
  16   8   4  -14.92   12.59   0
 -16  -8  -4  -14.45   10.72   0
  17   8   4  183.18   20.98   0
 -17  -8  -4  156.61   20.51   0
 -18  -8  -4   -0.93   33.09   0
  18   8   4    6.53   34.96   0
 -21  -9   4    8.39   23.31   0
  21   9  -4  -32.16   31.70   0
 -20  -9   4  114.66   12.12   0
  20   9  -4  140.77   26.57   0
  19   9  -4   37.29   13.05   0
 -19  -9   4   12.12    9.79   0
 -18  -9   4  192.97   12.59   0
  18   9  -4  175.26    9.79   0
 -17  -9   4   75.98   13.05   0
  17   9  -4   33.56    7.46   0
 -16  -9   4   -6.53   15.38   0
  16   9  -4   -1.86    5.13   0
  15   9  -4   -9.32    3.73   0
 -15  -9   4  -28.90    6.99   0
 -14  -9   4   -4.20    5.13   0
  14   9  -4   -7.92    4.66   0
  13   9  -4   34.03    6.06   0
 -13  -9   4   23.31    9.32   0
 -12  -9   4   36.82    8.86   0
  12   9  -4   34.49    6.99   0
 -11  -9   4  802.18   22.84   0
  11   9  -4  808.24   17.25   0
  10   9  -4  123.52    7.92   0
 -10  -9   4  126.32    7.92   0
  -9  -9   4   12.59    2.80   0
   9   9  -4   13.98    6.06   0
  -8  -9   4   -0.47    6.06   0
   8   9  -4    2.33    6.06   0
  -7  -9   4   95.55    6.06   0
   7   9  -4  104.88    8.86   0
  -6  -9   4   13.52    4.66   0
   6   9  -4    4.20    6.06   0
  -5  -9   4  253.57    6.99   0
   5   9  -4  257.29    7.46   0
  -4  -9   4 1300.46   28.43   0
   4   9  -4 1251.98   24.24   0
   3   9  -4  196.23   13.98   0
  -3  -9   4  186.91    8.39   0
  -2  -9   4  547.22   16.78   0
   2   9  -4  562.13   18.64   0
   1   9  -4  260.56   11.65   0
   0  -9  -4  228.40    6.99   0
   0   9   4  211.62   10.25   0
   1   9   4 1598.30   40.55   0
  -1  -9  -4 1588.05   38.69   0
   2   9   4   51.27    8.39   0
  -2  -9  -4   42.42    6.53   0
   3   9   4  193.90   13.52   0
  -3  -9  -4  164.07    6.99   0
  -4  -9  -4    3.33    3.26   0
   4   9   4    3.86    2.98   0
  -5  -9  -4   13.05    3.73   0
   5   9   4   23.31   10.25   0
  -6  -9  -4   33.56    4.20   0
   6   9   4   14.45    9.79   0
  -7  -9  -4   33.56    3.26   0
   7   9   4   30.30    9.79   0
   8   9   4    4.20   11.65   0
  -8  -9  -4   16.31    8.39   0
   9   9   4    0.63    7.65   0
  -9  -9  -4    0.31    7.92   0
  10   9   4   15.38   11.19   0
 -10  -9  -4   15.38    8.39   0
  11   9   4  -40.09   10.25   0
 -11  -9  -4    1.86    7.46   0
  12   9   4  144.50   13.05   0
 -12  -9  -4  149.16    8.86   0
 -13  -9  -4  706.16   18.18   0
  13   9   4  767.69   28.43   0
 -14  -9  -4   16.31    7.46   0
  14   9   4   -6.99   11.65   0
  15   9   4   21.91   10.72   0
 -15  -9  -4   22.84   10.25   0
 -16  -9  -4   33.09    9.32   0
  16   9   4   10.72   11.19   0
 -17  -9  -4   73.65   15.38   0
  17   9   4   50.81   18.18   0
  21  10  -4   42.42   32.16   0
 -21 -10   4   62.93   34.49   0
 -20 -10   4  104.88   14.45   0
  20  10  -4   36.36   20.04   0
  19  10  -4  -12.59   26.10   0
 -19 -10   4   20.51   11.19   0
  18  10  -4   56.40    7.92   0
 -18 -10   4   65.72   15.85   0
  17  10  -4   26.10    6.99   0
 -17 -10   4   11.19    7.46   0
 -16 -10   4    0.00    6.53   0
  16  10  -4   12.59    6.53   0
 -15 -10   4   16.78    8.86   0
  15  10  -4   17.25    7.46   0
 -14 -10   4   97.88    8.86   0
  14  10  -4  105.34    7.92   0
  13  10  -4  519.25   13.98   0
 -13 -10   4  540.69   19.11   0
 -12 -10   4   82.97    9.32   0
  12  10  -4   69.45    7.46   0
  11  10  -4  360.31   11.19   0
 -11 -10   4  405.98   20.04   0
 -10 -10   4  268.48    8.39   0
  10  10  -4  284.80    9.79   0
  -9 -10   4    9.32    3.26   0
   9  10  -4   13.98    5.59   0
  -8 -10   4  161.28    7.46   0
   8  10  -4  161.28    7.46   0
  -7 -10   4   98.35    6.99   0
   7  10  -4  101.15    6.06   0
  -6 -10   4 1762.84   27.16   0
   6  10  -4 1776.82   29.15   0
   5  10  -4  156.15    9.32   0
  -5 -10   4  153.82    9.19   0
   4  10  -4  195.77    8.86   0
  -4 -10   4  195.17    8.25   0
   3  10  -4  128.65    9.52   0
  -3 -10   4  179.92    8.86   0
  -2 -10   4    0.47    6.53   0
   2  10  -4   14.92    6.06   0
   1  10  -4  426.49   14.92   0
  -1 -10   4  442.81   22.37   0
   0  10   4  356.58   16.78   0
   0 -10  -4  398.53   16.78   0
  -1 -10  -4   17.71    3.73   0
   1  10   4   -1.40   10.25   0
  -2 -10  -4   31.23    4.66   0
   2  10   4   40.55   10.72   0
  -3 -10  -4  182.25    6.99   0
   3  10   4  185.98   18.18   0
   4  10   4   13.52   10.25   0
  -4 -10  -4    4.66    4.20   0
   5  10   4  277.80   18.18   0
  -5 -10  -4  282.93    8.39   0
  -6 -10  -4   84.37    5.13   0
   6  10   4   89.96   13.05   0
  -7 -10  -4  620.40   12.12   0
   7  10   4  604.55   22.84   0
   8  10   4   62.46   13.52   0
  -8 -10  -4   41.48    7.92   0
  -9 -10  -4  324.41   11.19   0
   9  10   4  326.28   16.31   0
  10  10   4  -18.18   10.25   0
 -10 -10  -4  -16.31    6.53   0
 -11 -10  -4  104.41    7.92   0
  11  10   4  108.60   14.92   0
 -12 -10  -4    3.26    9.32   0
  12  10   4  -14.45    7.46   0
 -13 -10  -4    1.86    9.79   0
  13  10   4   30.76   14.45   0
 -14 -10  -4   10.72    8.39   0
  14  10   4   13.52   14.92   0
 -15 -10  -4    9.32   11.19   0
  15  10   4    1.40   11.65   0
 -16 -10  -4   38.22   10.72   0
  16  10   4   41.95   11.65   0
  17  10   4  -41.48   33.56   0
 -17 -10  -4  -19.11   11.19   0
  21  11  -4  -51.74   30.76   0
 -21 -11   4   27.50   30.30   0
 -20 -11   4  -10.25   13.05   0
  20  11  -4  -10.72   20.98   0
 -19 -11   4   68.05   19.11   0
  19  11  -4  137.04   30.30   0
 -18 -11   4   17.71   12.59   0
  18  11  -4   12.59    8.39   0
 -17 -11   4    6.53    8.39   0
  17  11  -4   20.98    8.39   0
 -16 -11   4    5.13    8.86   0
  16  11  -4   16.78    6.99   0
  15  11  -4   -1.40    3.73   0
 -15 -11   4   -1.40    7.46   0
 -14 -11   4  244.24   11.65   0
  14  11  -4  281.53   16.78   0
  13  11  -4  115.13    8.39   0
 -13 -11   4  109.07   11.65   0
  12  11  -4   56.87    6.99   0
 -12 -11   4   53.60   10.25   0
 -11 -11   4    7.92    2.80   0
  11  11  -4    7.92    7.46   0
 -10 -11   4  144.96    6.06   0
  10  11  -4  144.50    7.92   0
  -9 -11   4   29.83    7.46   0
   9  11  -4   20.98    6.99   0
  -8 -11   4   24.24    7.46   0
   8  11  -4   17.71    6.06   0
   7  11  -4  138.44    7.92   0
  -7 -11   4  109.07    7.92   0
   6  11  -4  343.53   10.25   0
  -6 -11   4  330.01   10.25   0
   5  11  -4 1189.99   34.03   0
  -5 -11   4 1216.56   37.29   0
   4  11  -4  480.10   18.18   0
  -4 -11   4  460.99   15.85   0
   3  11  -4  265.22   12.59   0
  -3 -11   4  267.08   11.65   0
   2  11  -4   13.98    6.06   0
  -2 -11   4   -1.86    9.32   0
   1  11  -4  -11.65   11.19   0
  -1 -11   4   13.98    6.99   0
   0  11   4  411.11   15.38   0
   0 -11  -4  408.32   16.78   0
   1  11   4    6.06    8.86   0
  -1 -11  -4  -21.91    7.46   0
   2  11   4   22.37   10.72   0
  -2 -11  -4   17.71    3.73   0
   3  11   4   28.43   11.65   0
  -3 -11  -4   17.25    5.13   0
  -4 -11  -4  137.50    6.06   0
   4  11   4  172.93   18.18   0
  -5 -11  -4    1.86    2.80   0
   5  11   4    4.20   15.38   0
  -6 -11  -4  119.79    6.06   0
   6  11   4  134.71   18.64   0
  -7 -11  -4  233.06    7.92   0
   7  11   4  199.96   14.45   0
  -8 -11  -4    6.53    3.73   0
   8  11   4   17.71   13.52   0
   9  11   4  252.17   17.25   0
  -9 -11  -4  259.63   10.72   0
  10  11   4    3.26   12.12   0
 -10 -11  -4    6.99    9.32   0
  11  11   4   74.58   14.45   0
 -11 -11  -4   34.96   11.65   0
 -12 -11  -4    9.79    7.92   0
  12  11   4    4.20    8.39   0
 -13 -11  -4  147.76   10.25   0
  13  11   4  180.85   16.78   0
 -14 -11  -4    6.06   10.72   0
  14  11   4    7.46   10.72   0
  15  11   4   66.65   15.38   0
 -15 -11  -4   57.80    9.79   0
 -16 -11  -4   -3.26   12.59   0
  16  11   4    5.13   15.38   0
  17  11   4  195.77   41.02   0
 -17 -11  -4  129.58   14.92   0
  20  12  -4  151.49   34.03   0
 -20 -12   4  158.94   33.56   0
  19  12  -4   -9.79   19.58   0
 -19 -12   4   26.10   37.29   0
  18  12  -4  159.88   20.98   0
 -18 -12   4  146.83   12.59   0
 -17 -12   4  -14.45    6.99   0
  17  12  -4   -4.20    7.92   0
  16  12  -4  101.61    8.86   0
 -16 -12   4  127.71   10.72   0
 -15 -12   4   27.03   10.25   0
  15  12  -4   20.04    6.53   0
  14  12  -4   30.30    7.46   0
 -14 -12   4   44.28   10.25   0
  13  12  -4  460.52   13.98   0
 -13 -12   4  428.82   15.38   0
  12  12  -4  302.97   11.19   0
 -12 -12   4  306.24    8.86   0
 -11 -12   4   17.25    3.73   0
  11  12  -4   33.56    6.53   0
  10  12  -4  166.87   10.72   0
 -10 -12   4  166.40    6.99   0
  -9 -12   4   -5.59    5.13   0
   9  12  -4   -1.86    7.46   0
   8  12  -4  508.53   14.92   0
  -8 -12   4  535.10   14.45   0
  -7 -12   4    8.86    7.92   0
   7  12  -4   12.12    6.53   0
  -6 -12   4   15.85    7.92   0
   6  12  -4   27.97   10.72   0
   5  12  -4  371.49   10.72   0
  -5 -12   4  349.58   11.65   0
   4  12  -4   41.48    8.39   0
  -4 -12   4   52.20   10.25   0
   3  12  -4   58.26    9.32   0
  -3 -12   4   44.75    8.86   0
  -2 -12   4  350.52   13.05   0
   2  12  -4  353.78   12.12   0
   1  12  -4   91.82    8.39   0
  -1 -12   4  136.11   10.25   0
   0 -12  -4    5.13    8.39   0
   0  12   4   22.84   12.12   0
   1  12   4   -3.26    8.86   0
  -1 -12  -4   -0.47   10.72   0
   2  12   4   68.98   10.72   0
  -2 -12  -4   71.32    4.66   0
   3  12   4  108.14   14.92   0
  -3 -12  -4   91.82    6.99   0
   4  12   4    1.86   11.19   0
  -4 -12  -4    0.47    6.06   0
   5  12   4   93.69   13.98   0
  -5 -12  -4   79.24    6.06   0
  -6 -12  -4 1053.42   19.58   0
   6  12   4 1071.13   51.74   0
  -7 -12  -4   74.58    5.59   0
   7  12   4  114.66   13.52   0
   8  12   4  141.70   13.98   0
  -8 -12  -4  174.33    6.06   0
  -9 -12  -4   77.84    4.66   0
   9  12   4   73.18   11.65   0
  10  12   4   50.34   10.72   0
 -10 -12  -4   44.75    8.39   0
 -11 -12  -4    9.79    8.39   0
  11  12   4   -9.79   12.12   0
 -12 -12  -4    9.79    9.32   0
  12  12   4   -0.47   12.59   0
 -13 -12  -4   20.04    7.92   0
  13  12   4   55.93   13.05   0
 -14 -12  -4   42.42    9.32   0
  14  12   4   70.85   14.45   0
 -15 -12  -4   17.71    9.32   0
  15  12   4   33.09   16.31   0
 -16 -12  -4   12.59    9.79   0
  16  12   4   -2.33    9.79   0
  20  13  -4   21.91   30.76   0
 -20 -13   4   21.44   28.90   0
 -19 -13   4   82.50   27.50   0
  19  13  -4   39.62   20.51   0
 -18 -13   4   51.74    9.79   0
  18  13  -4   89.96   24.24   0
  17  13  -4  -12.12    9.79   0
 -17 -13   4   20.04    8.39   0
  16  13  -4   97.42   10.25   0
 -16 -13   4  103.94   10.25   0
 -15 -13   4    0.93    7.92   0
  15  13  -4   11.19   11.19   0
  14  13  -4  151.49   11.19   0
 -14 -13   4  134.71   10.72   0
 -13 -13   4  144.96   10.72   0
  13  13  -4  144.50    9.79   0
 -12 -13   4   20.51    3.73   0
  12  13  -4   16.31   11.19   0
  11  13  -4   69.92    9.79   0
 -11 -13   4   64.32    5.13   0
 -10 -13   4  471.71   10.72   0
  10  13  -4  470.31   14.92   0
  -9 -13   4  106.27    8.86   0
   9  13  -4   95.09    8.86   0
   8  13  -4   40.09    6.99   0
  -8 -13   4   36.82    7.46   0
  -7 -13   4    9.79    8.39   0
   7  13  -4   19.11    6.06   0
   6  13  -4   60.59    9.79   0
  -6 -13   4  113.73   13.52   0
  -5 -13   4  153.82    9.79   0
   5  13  -4  157.08   11.65   0
   4  13  -4  228.40   11.19   0
  -4 -13   4  245.64   12.59   0
  -3 -13   4   21.44    7.92   0
   3  13  -4   -3.26    8.39   0
  -2 -13   4  865.57   21.44   0
   2  13  -4  834.81   20.51   0
   1  13  -4   34.49    6.53   0
  -1 -13   4   22.84    7.92   0
   0 -13  -4  206.49   11.65   0
   0  13   4  178.99   12.59   0
   1  13   4   29.37    9.32   0
  -1 -13  -4   26.10    7.92   0
  -2 -13  -4  175.72    6.06   0
   2  13   4  123.52   12.12   0
   3  13   4  105.81   19.11   0
  -3 -13  -4   95.55    6.06   0
   4  13   4  349.12   26.57   0
  -4 -13  -4  306.70    8.86   0
   5  13   4   24.70   19.11   0
  -5 -13  -4   35.89    5.59   0
  -6 -13  -4   32.63    5.59   0
   6  13   4   13.98   18.64   0
  -7 -13  -4   67.12    5.59   0
   7  13   4   54.07   11.65   0
  -8 -13  -4   74.58    5.59   0
   8  13   4   68.52   11.65   0
  -9 -13  -4  128.18    6.53   0
   9  13   4  114.20   12.12   0
 -10 -13  -4  302.51    8.39   0
  10  13   4  284.80   16.78   0
  11  13   4   60.13   11.19   0
 -11 -13  -4   53.60    8.39   0
 -12 -13  -4   64.79    9.32   0
  12  13   4   53.14   14.92   0
 -13 -13  -4   42.42    9.79   0
  13  13   4   17.71   13.05   0
 -14 -13  -4   78.77    9.32   0
  14  13   4   88.56   16.31   0
 -15 -13  -4   10.72   10.72   0
  15  13   4   45.68   15.85   0
  16  13   4   80.64   35.42   0
 -16 -13  -4   94.62   13.52   0
  19  14  -4   30.30   27.50   0
 -19 -14   4    3.26   18.18   0
  18  14  -4   33.56   13.98   0
 -18 -14   4    0.47    8.86   0
  17  14  -4   25.64   17.25   0
 -17 -14   4   15.38    7.46   0
 -16 -14   4    4.66    9.32   0
  16  14  -4   25.64   15.38   0
 -15 -14   4   22.84    9.32   0
  15  14  -4   43.81    9.79   0
 -14 -14   4   32.16    9.79   0
  14  14  -4   31.23    9.32   0
 -13 -14   4  137.04    9.79   0
  13  14  -4  153.82   12.12   0
  12  14  -4  135.17   10.25   0
 -12 -14   4  127.25    5.59   0
 -11 -14   4  -20.04    5.13   0
  11  14  -4  -14.45    9.32   0
 -10 -14   4    3.26    6.53   0
  10  14  -4   -8.86   12.12   0
  -9 -14   4   27.97    7.92   0
   9  14  -4    9.79    7.92   0
  -8 -14   4   17.71    8.39   0
   8  14  -4   12.59    6.53   0
  -7 -14   4  291.79   13.52   0
   7  14  -4  273.14   10.25   0
  -6 -14   4  977.44   24.24   0
   6  14  -4  972.31   23.31   0
  -5 -14   4  166.87   11.19   0
   5  14  -4  176.66   12.12   0
  -4 -14   4  564.93   16.78   0
   4  14  -4  524.84   20.51   0
  -3 -14   4   21.91    9.32   0
   3  14  -4   32.63    8.86   0
   2  14  -4   13.98    8.86   0
  -2 -14   4    5.13   10.25   0
   1  14  -4  104.41    8.86   0
  -1 -14   4  133.77   10.25   0
   0 -14  -4   13.52    8.86   0
   0  14   4    5.59   11.19   0
   1  14   4    8.86   13.98   0
  -1 -14  -4    0.00    6.99   0
  -2 -14  -4   97.88   10.72   0
   2  14   4  132.38   13.98   0
   3  14   4   32.63   18.18   0
  -3 -14  -4    3.73    4.20   0
  -4 -14  -4  179.45    8.39   0
   4  14   4  231.19   23.31   0
  -5 -14  -4    6.99    5.13   0
   5  14   4   -2.33   13.05   0
  -6 -14  -4  393.87   10.25   0
   6  14   4  398.99   18.18   0
   7  14   4  232.12   14.92   0
  -7 -14  -4  217.67    7.92   0
   8  14   4  333.74   17.71   0
  -8 -14  -4  323.95    8.86   0
   9  14   4   25.17   13.98   0
  -9 -14  -4   23.77    4.66   0
  10  14   4  243.78   17.25   0
 -10 -14  -4  237.25    7.92   0
 -11 -14  -4  159.41   10.72   0
  11  14   4  179.92   17.71   0
 -12 -14  -4    7.92   10.25   0
  12  14   4   -3.26    9.79   0
  13  14   4   75.51   16.78   0
 -13 -14  -4   60.59   10.72   0
  14  14   4  130.05   16.78   0
 -14 -14  -4  107.21   10.72   0
 -15 -14  -4   21.91   13.98   0
  15  14   4    0.93   19.58   0
  19  15  -4  206.95   25.64   0
 -19 -15   4  199.96   23.31   0
  18  15  -4  181.78   21.44   0
 -18 -15   4  166.87   13.52   0
 -17 -15   4   31.70   10.25   0
  17  15  -4   27.03   13.98   0
  16  15  -4    3.73   13.05   0
 -16 -15   4   -8.86    5.13   0
  15  15  -4  172.93   15.85   0
 -15 -15   4  196.70   13.52   0
 -14 -15   4  129.58   10.72   0
  14  15  -4  141.70   12.59   0
 -13 -15   4   -9.79    4.66   0
  13  15  -4    2.33    7.92   0
  12  15  -4  100.68   10.25   0
 -12 -15   4  110.00    5.59   0
 -11 -15   4   -2.80    5.13   0
  11  15  -4    9.32    8.39   0
  10  15  -4   98.82    8.39   0
 -10 -15   4   86.23    8.39   0
   9  15  -4   -8.86    7.92   0
  -9 -15   4   -0.93    7.92   0
   8  15  -4   10.25   12.59   0
  -8 -15   4   -2.80    7.92   0
   7  15  -4  -11.19    8.39   0
  -7 -15   4   20.98    8.39   0
   6  15  -4  303.44    9.32   0
  -6 -15   4  269.88   13.52   0
   5  15  -4  470.31   18.18   0
  -5 -15   4  472.64   18.18   0
  -4 -15   4  750.44   19.58   0
   4  15  -4  751.37   25.64   0
  -3 -15   4   24.70    9.79   0
   3  15  -4    9.32    6.99   0
  -2 -15   4  632.98   18.64   0
   2  15  -4  635.78   18.18   0
  -1 -15   4 1534.44   34.49   0
   1  15  -4 1519.53   35.42   0
   0 -15  -4   66.65   10.25   0
   0  15   4   45.68    8.39   0
   1  15   4   13.98   10.72   0
  -1 -15  -4   58.73   11.19   0
   2  15   4  187.38   14.92   0
  -2 -15  -4  236.32   13.98   0
   3  15   4   -9.79   19.58   0
  -3 -15  -4   24.70    8.39   0
   4  15   4  -13.05   19.58   0
  -4 -15  -4   17.25    4.66   0
  -5 -15  -4  141.70    6.99   0
   5  15   4  151.95   17.71   0
  -6 -15  -4   33.09    5.13   0
   6  15   4   37.76   10.72   0
  -7 -15  -4  553.74   12.59   0
   7  15   4  536.03   22.37   0
  -8 -15  -4   27.50    5.59   0
   8  15   4   40.55   12.59   0
  -9 -15  -4   -2.80    3.26   0
   9  15   4   13.52    9.79   0
 -10 -15  -4   19.11    4.66   0
  10  15   4   18.18   11.19   0
 -11 -15  -4   36.36    9.32   0
  11  15   4   26.10   10.72   0
 -12 -15  -4   48.94    9.32   0
  12  15   4   11.65   15.38   0
 -13 -15  -4   13.98   10.25   0
  13  15   4   26.57   13.52   0
 -14 -15  -4   63.86   11.19   0
  14  15   4   -1.86   21.91   0
 -15 -15  -4   55.47   11.65   0
  15  15   4   51.74   25.17   0
 -18 -16   4  128.65   16.78   0
  18  16  -4  270.35   31.70   0
 -17 -16   4   25.17   10.72   0
  17  16  -4   15.85   13.52   0
  16  16  -4  184.58   18.18   0
 -16 -16   4  139.37   16.31   0
  15  16  -4    0.47   14.45   0
 -15 -16   4   -6.06    7.46   0
 -14 -16   4   98.82   10.25   0
  14  16  -4  111.87   11.65   0
 -13 -16   4  109.07    5.13   0
  13  16  -4  138.90    6.12   0
 -12 -16   4   74.58    5.59   0
  12  16  -4   60.13    9.32   0
  11  16  -4  237.72    7.65   0
 -11 -16   4  259.63    8.39   0
  10  16  -4   34.03    7.92   0
 -10 -16   4   58.26    8.39   0
  -9 -16   4  178.52    8.25   0
   9  16  -4  175.72    8.39   0
   8  16  -4  228.86   10.25   0
  -8 -16   4  210.22   11.65   0
   7  16  -4  256.30    8.86   0
  -7 -16   4  251.11    9.12   0
  -6 -16   4   68.52   12.12   0
   6  16  -4   66.19   10.25   0
  -5 -16   4    8.39    9.12   0
   5  16  -4   16.31    6.53   0
  -4 -16   4  471.71   17.25   0
   4  16  -4  481.49   18.64   0
   3  16  -4  242.38   13.05   0
  -3 -16   4  272.21   13.05   0
   2  16  -4    9.32    7.46   0
  -2 -16   4   15.38    9.79   0
   1  16  -4   31.23    8.86   0
  -1 -16   4   18.18    9.79   0
   0 -16  -4 2294.21   30.94   0
   0  16   4 2197.72   30.34   0
  -1 -16  -4    6.99    8.86   0
   1  16   4    5.59   10.25   0
   2  16   4   98.82   13.98   0
  -2 -16  -4   97.88   13.05   0
   3  16   4   75.42    9.91   0
  -3 -16  -4   77.24    9.32   0
   4  16   4   27.50    4.98   0
  -4 -16  -4   22.37    4.66   0
   5  16   4  303.44    9.31   0
  -5 -16  -4  290.85    8.79   0
  -6 -16  -4    2.80    4.20   0
   6  16   4  -10.72   10.25   0
  -7 -16  -4   51.27    6.06   0
   7  16   4   59.66   14.45   0
  -8 -16  -4   24.70    6.06   0
   8  16   4   42.42   12.12   0
   9  16   4   13.52   17.71   0
  -9 -16  -4    0.93    2.33   0
  10  16   4   37.76   12.59   0
 -10 -16  -4   71.32    5.59   0
 -11 -16  -4   27.03    3.73   0
  11  16   4   13.05   15.38   0
  12  16   4    6.53   11.65   0
 -12 -16  -4    9.79   14.45   0
 -13 -16  -4   15.38    8.39   0
  13  16   4   16.31   28.43   0
 -14 -16  -4  -15.38   13.52   0
  14  16   4  -22.37   29.37   0
  17  17  -4  -13.52   16.78   0
 -17 -17   4    1.40    7.92   0
 -16 -17   4   27.03    9.79   0
  16  17  -4   36.82   13.52   0
 -15 -17   4    3.26    9.32   0
  15  17  -4   10.25   16.31   0
 -14 -17   4   -0.47    6.99   0
  14  17  -4   -6.06   11.19   0
 -13 -17   4    5.59    9.79   0
  13  17  -4    5.13   12.12   0
 -12 -17   4   10.25    4.66   0
  12  17  -4    1.40    7.46   0
 -11 -17   4   23.31    5.13   0
  11  17  -4   39.15    6.99   0
  10  17  -4    2.80    8.86   0
 -10 -17   4   12.59   11.19   0
  -9 -17   4   23.77    9.79   0
   9  17  -4    0.47    5.59   0
   8  17  -4    9.32    5.13   0
  -8 -17   4   -9.32    9.32   0
   7  17  -4   11.19    4.66   0
  -7 -17   4  -26.57   10.72   0
   6  17  -4  885.15   31.70   0
  -6 -17   4 1005.41   27.03   0
  -5 -17   4  -27.50   11.65   0
   5  17  -4   -1.40   11.19   0
  -4 -17   4   -6.06    8.86   0
   4  17  -4   -5.59   10.72   0
  -3 -17   4   -4.20   13.05   0
   3  17  -4    0.93    8.86   0
   2  17  -4  939.68   26.10   0
  -2 -17   4 1020.79   26.57   0
  -1 -17   4   59.20   10.72   0
   1  17  -4   50.34    8.39   0
   0 -17  -4  100.21   12.12   0
   0  17   4  135.64   10.72   0
  -1 -17  -4  -20.51   11.65   0
   1  17   4    0.47   11.65   0
  -2 -17  -4   11.19    7.46   0
   2  17   4   -2.33   10.72   0
  -3 -17  -4  153.82    9.32   0
   3  17   4  147.29   23.77   0
  -4 -17  -4   77.37    9.79   0
   4  17   4   63.86   15.85   0
  -5 -17  -4  125.38    6.53   0
   5  17   4  165.47   14.45   0
  -6 -17  -4   -6.06    5.13   0
   6  17   4  -20.98   10.25   0
  -7 -17  -4  215.34    7.92   0
   7  17   4  203.69   18.18   0
   8  17   4  126.32   13.05   0
  -8 -17  -4  100.68    6.53   0
  -9 -17  -4   37.76    5.13   0
   9  17   4   45.68   14.92   0
  10  17   4   75.04   13.98   0
 -10 -17  -4   61.53    5.59   0
 -11 -17  -4   64.32    5.59   0
  11  17   4   74.11   14.92   0
  12  17   4   50.34   33.56   0
 -12 -17  -4    4.66   10.25   0
 -13 -17  -4   33.56   13.98   0
  13  17   4  -28.43   19.11   0
  16  18  -4   23.77   16.31   0
 -16 -18   4   25.64    9.32   0
  15  18  -4   43.35   14.45   0
 -15 -18   4   39.62   11.19   0
 -14 -18   4   75.51   11.65   0
  14  18  -4   62.93   27.50   0
  13  18  -4  -16.78   12.12   0
 -13 -18   4   12.59   10.25   0
  12  18  -4   33.09    9.79   0
 -12 -18   4   15.38    4.66   0
 -11 -18   4   -2.33    8.39   0
  11  18  -4    0.93    7.46   0
  10  18  -4   -4.20   12.12   0
 -10 -18   4   -2.33    6.53   0
   9  18  -4  114.20   12.59   0
  -9 -18   4   89.03   11.65   0
   8  18  -4   50.34    5.59   0
  -8 -18   4   43.81   12.12   0
  -7 -18   4  253.10   13.98   0
   7  18  -4  237.25   15.38   0
  -6 -18   4    7.92   10.72   0
   6  18  -4   22.84    8.39   0
  -5 -18   4  125.38   13.52   0
   5  18  -4  136.11   11.19   0
  -4 -18   4  -15.38    9.32   0
   4  18  -4    8.39    7.92   0
  -3 -18   4  522.51   18.64   0
   3  18  -4  523.45   19.11   0
   2  18  -4  361.70   14.45   0
  -2 -18   4  379.88   16.78   0
   1  18  -4   62.93    7.92   0
  -1 -18   4   50.34   10.72   0
   0  18   4  159.41    9.79   0
   0 -18  -4  176.19   13.98   0
   1  18   4  202.76   11.65   0
  -1 -18  -4  196.23   13.05   0
   2  18   4  323.02   18.64   0
  -2 -18  -4  306.24   12.12   0
  -3 -18  -4   33.09    9.32   0
   3  18   4   48.48   16.78   0
  -4 -18  -4   79.24    8.86   0
   4  18   4   72.71   10.25   0
  -5 -18  -4   -8.86    7.46   0
   5  18   4   27.03   13.05   0
   6  18   4   53.14   13.52   0
  -6 -18  -4   45.21    5.59   0
  -7 -18  -4    9.32    4.20   0
   7  18   4   20.51   12.59   0
  -8 -18  -4   13.05    4.66   0
   8  18   4   26.57   14.92   0
   9  18   4   31.70   12.59   0
  -9 -18  -4   45.68    6.06   0
  10  18   4   96.02   14.92   0
 -10 -18  -4   99.28    7.46   0
 -11 -18  -4   27.03    6.53   0
  11  18   4   26.10   19.11   0
 -12 -18  -4   -9.79   24.24   0
  12  18   4   25.64   26.57   0
 -13 -18  -4   38.22   37.29   0
 -16 -19   4  -41.48   26.10   0
  15  19  -4   65.72   16.31   0
 -15 -19   4   48.94   10.25   0
 -14 -19   4    1.86    6.06   0
  14  19  -4   -6.53   11.19   0
  13  19  -4   23.31   11.19   0
 -13 -19   4   10.25   11.19   0
 -12 -19   4  423.23   21.91   0
  12  19  -4  394.80   18.18   0
 -11 -19   4    0.93    8.86   0
  11  19  -4   -7.46    8.39   0
  10  19  -4   11.19    7.92   0
 -10 -19   4   17.25   11.65   0
  -9 -19   4   20.51   12.12   0
   9  19  -4   18.18    6.06   0
   8  19  -4   32.16    4.66   0
  -8 -19   4    6.53   12.12   0
   7  19  -4   78.77   11.19   0
  -7 -19   4   79.24   12.59   0
   6  19  -4  207.89   12.59   0
  -6 -19   4  214.88   14.92   0
  -5 -19   4   41.48    9.32   0
   5  19  -4   42.42    9.32   0
  -4 -19   4   16.78   11.19   0
   4  19  -4    2.80    7.46   0
  -3 -19   4    5.13    9.79   0
   3  19  -4    1.86    7.46   0
  -2 -19   4  227.00   14.45   0
   2  19  -4  203.69   10.72   0
  -1 -19   4   -5.59   13.98   0
   1  19  -4    3.26    7.92   0
   0 -19  -4  268.95   13.52   0
   0  19   4  285.26   12.12   0
  -1 -19  -4   11.19    9.79   0
   1  19   4   38.22    8.86   0
  -2 -19  -4  313.69   13.52   0
   2  19   4  300.18   16.78   0
  -3 -19  -4   -4.66    8.39   0
   3  19   4   24.24   17.71   0
   4  19   4  162.21   14.92   0
  -4 -19  -4  168.73   10.72   0
  -5 -19  -4   28.43    8.39   0
   5  19   4   36.36   10.72   0
  -6 -19  -4  178.06   12.12   0
   6  19   4  144.96   14.45   0
  -7 -19  -4   25.64    4.66   0
   7  19   4   29.37   13.52   0
  -8 -19  -4    3.73    7.92   0
   8  19   4    2.33   12.12   0
   9  19   4   24.24   14.92   0
  -9 -19  -4   19.11    5.59   0
  10  19   4  -30.76   22.37   0
 -10 -19  -4    4.66    6.53   0
 -11 -19  -4    2.80   17.25   0
  11  19   4   -1.86   19.11   0
 -12 -19  -4   40.09   21.44   0
  12  19   4  165.00   24.24   0
  14  20  -4   27.03   14.45   0
 -14 -20   4   21.91   11.65   0
 -13 -20   4   82.50   13.52   0
  13  20  -4  111.40   12.59   0
  12  20  -4   14.92   10.25   0
 -12 -20   4    0.93   10.25   0
  11  20  -4   41.48    8.39   0
 -11 -20   4   38.69   10.72   0
 -10 -20   4   -4.66   10.72   0
  10  20  -4    7.46    6.99   0
   9  20  -4   -7.46    4.20   0
  -9 -20   4  -28.90   10.72   0
  -8 -20   4  215.34   14.92   0
   8  20  -4  274.07   20.51   0
  -7 -20   4   -1.40   12.59   0
   7  20  -4   12.12   23.77   0
   6  20  -4   39.15    9.32   0
  -6 -20   4   44.75   11.65   0
  -5 -20   4   21.91    9.79   0
   5  20  -4   40.55    8.86   0
   4  20  -4   23.77    8.86   0
  -4 -20   4   -4.20   13.98   0
   3  20  -4   14.45    8.39   0
  -3 -20   4   33.56   12.12   0
   2  20  -4   -2.33   15.38   0
  -2 -20   4   -2.33    9.32   0
   1  20  -4  333.74   14.45   0
  -1 -20   4  366.36   15.38   0
   0  20   4   13.52    8.86   0
   0 -20  -4   20.04    9.79   0
  -1 -20  -4    1.86   10.25   0
   1  20   4   -7.46    9.32   0
  -2 -20  -4  536.50   18.64   0
   2  20   4  577.51   24.24   0
  -3 -20  -4   82.04    9.32   0
   3  20   4   96.95    8.39   0
   4  20   4  100.21   13.52   0
  -4 -20  -4  113.27   11.65   0
   5  20   4   51.74   13.98   0
  -5 -20  -4   37.29    9.32   0
   6  20   4   67.12   12.12   0
  -6 -20  -4   45.21    8.39   0
   7  20   4   23.77   12.59   0
  -7 -20  -4   36.36    9.79   0
  -8 -20  -4  110.00   11.65   0
   8  20   4  117.93   17.25   0
   9  20   4    3.26   20.51   0
  -9 -20  -4    5.59    6.53   0
 -10 -20  -4    7.92    8.86   0
  10  20   4    8.86   22.84   0
 -11 -20  -4   23.31   19.58   0
  11  20   4   33.09   25.64   0
 -13 -21   4   16.78   16.31   0
 -12 -21   4   65.26   10.72   0
 -11 -21   4   49.49    9.98   0
  11  21  -4   53.05    9.72   0
  10  21  -4  211.15   11.19   0
 -10 -21   4  189.24   13.98   0
  -9 -21   4  151.02   13.05   0
   9  21  -4  154.75   18.64   0
   8  21  -4   33.09   11.19   0
  -8 -21   4   11.19   12.12   0
   7  21  -4  -17.71   11.19   0
  -7 -21   4    0.93   12.12   0
  -6 -21   4    8.39   11.19   0
   6  21  -4   12.59   11.19   0
  -5 -21   4   33.56   11.19   0
   5  21  -4    0.93    8.39   0
   4  21  -4    1.40    9.19   0
  -4 -21   4  -19.58    8.86   0
   3  21  -4  549.55   21.44   0
  -3 -21   4  509.00   18.64   0
  -2 -21   4   15.38   11.19   0
   2  21  -4   39.15    8.86   0
   1  21  -4  150.09   11.19   0
  -1 -21   4   95.09   11.65   0
   0  21   4   27.97    7.46   0
   0 -21  -4   12.12    7.92   0
  -1 -21  -4    3.26    8.39   0
   1  21   4   12.12    7.46   0
  -2 -21  -4  156.61   14.45   0
   2  21   4  160.34   10.72   0
  -3 -21  -4  -14.45   10.25   0
   3  21   4    3.26    7.46   0
  -4 -21  -4  359.37   18.18   0
   4  21   4  375.69   21.44   0
  -5 -21  -4   61.06   11.19   0
   5  21   4   43.35   19.11   0
  -6 -21  -4   19.58   10.25   0
   6  21   4   29.37   17.25   0
  -7 -21  -4  315.56   17.25   0
   7  21   4  231.19   24.24   0
  -8 -21  -4    6.53    6.53   0
   8  21   4   12.59   20.51   0
  -9 -21  -4  188.51   11.65   0
   9  21   4  187.75   12.22   0
 -12 -22   4   47.08   11.19   0
 -11 -22   4   65.72   13.05   0
 -10 -22   4   49.87   12.59   0
  -9 -22   4   26.10   11.65   0
   9  22  -4   65.26   13.98   0
  -8 -22   4   25.64   13.05   0
   8  22  -4   62.93   13.52   0
   7  22  -4   31.23   11.65   0
  -7 -22   4   13.98   10.25   0
  -6 -22   4    3.26    9.79   0
   6  22  -4   19.58    8.86   0
   5  22  -4    4.20   11.19   0
  -5 -22   4    0.00   13.52   0
   4  22  -4   28.90   11.65   0
  -4 -22   4   13.52   12.59   0
   3  22  -4   58.26   10.72   0
  -3 -22   4   21.91   10.72   0
   2  22  -4    2.33   10.25   0
  -2 -22   4    3.26   10.25   0
  -1 -22   4  428.82   16.78   0
   1  22  -4  489.88   28.43   0
   0  22   4  178.52   14.45   0
   0 -22  -4  178.99   11.19   0
   1  22   4   10.25    6.99   0
  -1 -22  -4    6.53    7.46   0
   2  22   4   -6.53    7.46   0
  -2 -22  -4  -12.59   10.72   0
  -3 -22  -4   14.45    6.99   0
   3  22   4    4.66    8.39   0
  -4 -22  -4  148.69   13.52   0
   4  22   4  123.99   10.72   0
  -5 -22  -4  -13.05   10.72   0
   5  22   4    6.53   14.92   0
   6  22   4   24.24   12.12   0
  -6 -22  -4    9.79    7.46   0
   7  22   4  -26.57   17.71   0
  -7 -22  -4   12.59    5.59   0
  -8 -22  -4   -2.80    7.46   0
   8  22   4   24.70   19.58   0
 -10 -23   4  -27.97   13.05   0
  -9 -23   4  -25.17   13.05   0
  -8 -23   4   86.70   13.52   0
  -7 -23   4   17.25   11.19   0
  -6 -23   4   15.38   14.45   0
  -5 -23   4   35.42   10.25   0
  -4 -23   4   35.89   15.38   0
   3  23  -4  178.06   14.92   0
  -3 -23   4  168.27   18.18   0
   2  23  -4   48.01   10.72   0
  -2 -23   4   -7.92   13.98   0
  -1 -23   4   16.53    5.13   0
   1  23  -4   13.35    4.72   0
   0 -23  -4   86.70   11.19   0
   0  23   4  118.86    8.86   0
  -1 -23  -4   12.59    9.32   0
   1  23   4   23.77    9.79   0
   2  23   4   85.30   13.05   0
  -2 -23  -4   81.10   12.12   0
  -3 -23  -4   59.31    7.46   0
   3  23   4   60.15    7.31   0
  -4 -23  -4   27.97    8.39   0
  -5 -23  -4   75.23    7.46   0
   6  23   4   40.85    6.64   0
  -6 -23  -4   42.12    6.06   0
  -8 -24   4   90.89   13.52   0
  -7 -24   4  206.49   18.18   0
  -6 -24   4    6.99   10.25   0
  -5 -24   4    3.26   16.31   0
  -4 -24   4   -0.93   11.65   0
  -3 -24   4   86.70   12.12   0
  -2 -24   4    5.59   11.65   0
  -1 -24   4   46.50    6.06   0
   0 -24  -4   11.65   10.72   0
  -1 -24  -4    4.66   13.52   0
  -2 -24  -4   -1.86   10.25   0
  -3 -24  -4   -8.39   11.65   0
  -4 -24  -4   16.31   14.92   0
  -5 -25   4  165.00   18.64   0
  -4 -25   4    5.59   12.12   0
  -3 -25   4   41.02   12.12   0
  -2 -25   4   38.22   13.52   0
  -1 -25   4  -19.11   16.78   0
   0 -25  -4   82.97   12.59   0
  -1 -25  -4    9.79   13.52   0
 -23  -1   5   95.09   12.59   0
  23   1  -5   42.88   25.17   0
 -22  -1   5   13.05   13.52   0
  22   1  -5   15.38   15.38   0
 -21  -1   5  -13.98    8.39   0
  21   1  -5    1.86    8.39   0
 -20  -1   5    8.86    8.86   0
  20   1  -5   20.04    8.86   0
 -19  -1   5  134.71    7.92   0
  19   1  -5  150.09    8.86   0
 -18  -1   5    0.00   11.65   0
  18   1  -5   20.98    7.46   0
 -17  -1   5  -10.25   11.19   0
  17   1  -5   -5.13    5.59   0
 -16  -1   5  359.84   10.72   0
  16   1  -5  353.31   11.65   0
 -15  -1   5  267.08    9.79   0
  15   1  -5  282.93   10.25   0
  14   1  -5   -4.66    6.06   0
 -14  -1   5    0.47    5.13   0
  13   1  -5    8.39    5.13   0
 -13  -1   5   13.98    6.06   0
 -12  -1   5  274.07   10.25   0
  12   1  -5  275.94    9.32   0
  11   1  -5   29.83    5.13   0
 -11  -1   5   23.77    8.86   0
  10   1  -5   -6.53   13.05   0
 -10  -1   5   -7.92    7.92   0
   9   1  -5 3563.43  129.58   0
  -9  -1   5 3571.36   61.99   0
   8   1  -5   10.13    3.46   0
  -8  -1   5   11.86    3.73   0
  -7  -1   5  813.83   17.71   0
   7   1  -5  798.92   25.17   0
  -1  -1  -5  721.08   31.70   0
   2   1   5 1667.75   33.09   0
  -2  -1  -5 1664.49   33.09   0
  -3  -1  -5  676.80   19.58   0
   3   1   5  702.43   13.98   0
   4   1   5  449.33    9.79   0
  -4  -1  -5  460.99   11.19   0
  -5  -1  -5  954.13   20.98   0
   5   1   5  930.83   20.51   0
  -6  -1  -5   67.59    6.06   0
   6   1   5   76.91    4.20   0
   7   1   5   66.19    3.73   0
  -7  -1  -5   69.92    6.53   0
  -8  -1  -5  122.12    6.53   0
   8   1   5  143.10    6.06   0
   9   1   5   22.84    2.33   0
  -9  -1  -5   21.44    5.13   0
 -10  -1  -5    9.79    6.06   0
  10   1   5    5.13    1.86   0
 -11  -1  -5   83.90    6.53   0
  11   1   5   80.17    3.26   0
 -12  -1  -5   11.19    3.73   0
  12   1   5   14.45    7.46   0
  13   1   5  286.66   12.59   0
 -13  -1  -5  302.97    9.32   0
  14   1   5  -10.25    7.92   0
 -14  -1  -5   14.45    4.20   0
 -15  -1  -5   -1.40    7.92   0
  15   1   5    3.26    8.39   0
  16   1   5   63.86   10.72   0
 -16  -1  -5   17.71   17.25   0
 -17  -1  -5   42.42   10.72   0
  17   1   5   56.87   16.78   0
 -18  -1  -5  -48.48   39.15   0
  18   1   5  -43.35   37.76   0
 -23  -2   5   71.78   12.12   0
  23   2  -5   55.47   31.70   0
 -22  -2   5   96.95   11.65   0
  22   2  -5  135.64   15.85   0
  21   2  -5    6.99    8.39   0
 -21  -2   5   -5.59    9.32   0
 -20  -2   5   27.50    7.46   0
  20   2  -5   10.25    6.06   0
  19   2  -5    9.32    6.53   0
 -19  -2   5   18.64    8.39   0
 -18  -2   5   -1.86   11.19   0
  18   2  -5   -6.99    5.59   0
 -17  -2   5   52.67    6.99   0
  17   2  -5   48.94    6.99   0
 -16  -2   5  711.75   17.25   0
  16   2  -5  690.78   16.31   0
  15   2  -5  233.06    8.86   0
 -15  -2   5  251.23   10.72   0
 -14  -2   5  146.83    8.39   0
  14   2  -5  160.81    7.92   0
  13   2  -5  144.03    7.46   0
 -13  -2   5  154.75   11.19   0
  12   2  -5  207.42    7.46   0
 -12  -2   5  220.01    9.32   0
  11   2  -5   41.48    4.66   0
 -11  -2   5   44.28    7.46   0
 -10  -2   5   12.12    4.66   0
  10   2  -5    9.32    4.66   0
  -9  -2   5  889.81   17.25   0
   9   2  -5  868.37   39.62   0
   8   2  -5   29.37   10.72   0
  -8  -2   5   46.15    5.13   0
  -7  -2   5  943.88   18.64   0
   7   2  -5  950.87   27.50   0
   6   2  -5   47.54    7.46   0
  -6  -2   5   47.54    8.86   0
   1   2   5  295.05   15.85   0
  -2  -2  -5    8.86    2.33   0
   2   2   5    0.47    3.26   0
   3   2   5 1457.54   29.37   0
  -3  -2  -5 1428.17   25.17   0
   4   2   5  505.27   11.19   0
  -4  -2  -5  508.53   12.59   0
  -5  -2  -5 2085.39   37.76   0
   5   2   5 2099.84   51.27   0
  -6  -2  -5   72.25    5.59   0
   6   2   5   89.03    6.99   0
   7   2   5  893.07   20.98   0
  -7  -2  -5  816.16   18.64   0
  -8  -2  -5   55.93    6.06   0
   8   2   5   66.19    6.06   0
   9   2   5   13.05    6.06   0
  -9  -2  -5   17.25    5.59   0
 -10  -2  -5    8.39    6.99   0
  10   2   5    0.93    6.53   0
  11   2   5   17.25    9.32   0
 -11  -2  -5    2.80    6.99   0
 -12  -2  -5   38.69    6.99   0
  12   2   5   44.28   10.25   0
 -13  -2  -5  168.73    6.99   0
  13   2   5  176.66   10.25   0
 -14  -2  -5   16.78    5.13   0
  14   2   5    3.26   11.19   0
  15   2   5  146.83   13.52   0
 -15  -2  -5  135.64    8.39   0
  16   2   5  270.35   18.18   0
 -16  -2  -5  247.04   18.18   0
 -17  -2  -5   72.71   17.71   0
  17   2   5   88.56   15.38   0
 -18  -2  -5   27.97   26.57   0
  18   2   5    8.86   25.64   0
 -23  -3   5   50.34   15.85   0
  23   3  -5   33.56   34.49   0
 -22  -3   5   72.25   12.59   0
  22   3  -5  100.68   23.77   0
  21   3  -5  198.10   12.12   0
 -21  -3   5  163.14   13.05   0
 -20  -3   5    0.93    6.53   0
  20   3  -5   -7.46    5.13   0
  19   3  -5   22.37    6.06   0
 -19  -3   5   13.05    7.46   0
  18   3  -5    8.86    5.59   0
 -18  -3   5   13.98    6.99   0
  17   3  -5   24.66    6.06   0
 -17  -3   5   25.20    5.59   0
  16   3  -5  250.30    8.86   0
 -16  -3   5  256.83    9.79   0
  15   3  -5  350.05   10.72   0
 -15  -3   5  349.58   13.05   0
 -14  -3   5  264.29   12.59   0
  14   3  -5  227.93    9.32   0
 -13  -3   5 1706.91   43.81   0
  13   3  -5 1664.02   30.76   0
 -12  -3   5  191.57    7.46   0
  12   3  -5  187.84    6.53   0
 -11  -3   5   18.64    6.53   0
  11   3  -5   37.29    4.66   0
 -10  -3   5   62.93    5.13   0
  10   3  -5   57.33    4.20   0
  -9  -3   5    3.73    4.20   0
   9   3  -5    7.46    2.80   0
  -8  -3   5  245.64    8.86   0
   8   3  -5  249.37   10.72   0
   7   3  -5  410.18   15.38   0
  -7  -3   5  388.27   10.72   0
   6   3  -5  144.03    7.92   0
  -6  -3   5  132.38    7.46   0
  -1  -3  -5  284.33    7.46   0
   1   3   5  298.31   18.18   0
  -2  -3  -5 6275.28   83.43   0
   2   3   5 6211.42  195.77   0
  -3  -3  -5   50.81    5.13   0
   3   3   5   47.08    6.53   0
  -4  -3  -5  130.51    6.53   0
   4   3   5  133.77    5.59   0
  -5  -3  -5  132.38    6.53   0
   5   3   5  138.44    6.53   0
  -6  -3  -5  315.56    9.79   0
   6   3   5  332.80   12.12   0
   7   3   5 1135.92   26.57   0
  -7  -3  -5 1148.04   23.31   0
  -8  -3  -5  840.87   17.25   0
   8   3   5  882.82   27.50   0
   9   3   5   43.81    9.79   0
  -9  -3  -5   27.50    7.46   0
 -10  -3  -5  137.50    7.46   0
  10   3   5  132.84   10.25   0
  11   3   5   17.71    7.92   0
 -11  -3  -5   29.37    6.99   0
 -12  -3  -5   22.37    6.53   0
  12   3   5   16.78   10.25   0
 -13  -3  -5  408.32   13.05   0
  13   3   5  452.13   20.51   0
 -14  -3  -5   23.77    7.92   0
  14   3   5   22.84    8.86   0
  15   3   5   27.50   12.12   0
 -15  -3  -5    5.59    5.13   0
 -16  -3  -5   69.92   10.25   0
  16   3   5   54.54   12.12   0
 -17  -3  -5   -3.26   34.49   0
  17   3   5   -7.46   11.65   0
  18   3   5   37.29   35.42   0
 -18  -3  -5   64.32   35.42   0
  23   4  -5    3.73   23.77   0
 -23  -4   5   -0.93   15.85   0
 -22  -4   5   51.27   10.72   0
  22   4  -5  152.89   33.09   0
 -21  -4   5   -5.59   14.45   0
  21   4  -5   -0.93   19.58   0
 -20  -4   5   16.31    6.99   0
  20   4  -5   11.65    7.92   0
 -19  -4   5    3.26    7.46   0
  19   4  -5    7.46    6.99   0
 -18  -4   5  428.82   13.98   0
  18   4  -5  430.22   11.65   0
 -17  -4   5  440.48   12.59   0
  17   4  -5  434.88   11.65   0
 -16  -4   5  124.45    8.39   0
  16   4  -5  115.13    6.99   0
  15   4  -5  306.24    9.32   0
 -15  -4   5  320.22   12.59   0
 -14  -4   5   96.49    8.86   0
  14   4  -5  104.41    6.06   0
 -13  -4   5  118.39    7.46   0
  13   4  -5  110.93    5.59   0
  12   4  -5    9.79    3.73   0
 -12  -4   5    3.26    5.13   0
 -11  -4   5 1433.30   28.43   0
  11   4  -5 1396.47   23.77   0
 -10  -4   5   38.69    6.06   0
  10   4  -5   65.72    3.73   0
   9   4  -5  103.61    9.32   0
  -9  -4   5  107.33    8.39   0
  -8  -4   5   14.45    5.59   0
   8   4  -5   -1.86    6.06   0
  -7  -4   5 1470.12   32.16   0
   7   4  -5 1450.08   32.16   0
   6   4  -5  164.54    9.32   0
  -6  -4   5  196.23    8.39   0
   5   4  -5  450.27   15.38   0
   4   4  -5  315.09   18.18   0
  -4  -4   5  337.47   17.25   0
   1   4  -5 1396.01   50.81   0
  -1  -4   5 1403.47   36.36   0
   0  -4  -5  706.63   13.98   0
   0   4   5  698.70   20.04   0
   1   4   5  162.21    7.46   0
  -1  -4  -5  164.07    5.59   0
  -2  -4  -5  143.10    4.20   0
   2   4   5  131.44    7.92   0
   3   4   5   18.64    3.73   0
  -3  -4  -5   18.18    3.26   0
   4   4   5  264.75   10.72   0
  -4  -4  -5  268.48    6.99   0
  -5  -4  -5  168.73    7.46   0
   5   4   5  167.80   11.65   0
  -6  -4  -5   98.82    6.53   0
   6   4   5  106.74    7.92   0
   7   4   5   24.70    8.86   0
  -7  -4  -5   18.18    6.06   0
  -8  -4  -5  410.18   11.19   0
   8   4   5  444.21   20.51   0
   9   4   5  518.78   19.58   0
  -9  -4  -5  517.85   14.45   0
  10   4   5   41.02    8.39   0
 -10  -4  -5   25.64    7.92   0
  11   4   5   21.44    7.46   0
 -11  -4  -5   14.92    7.46   0
 -12  -4  -5   87.63    8.39   0
  12   4   5   87.16   10.25   0
 -13  -4  -5    3.26    7.92   0
  13   4   5   21.91    8.39   0
 -14  -4  -5   23.77    7.92   0
  14   4   5   44.28   13.52   0
  15   4   5  471.71   20.51   0
 -15  -4  -5  477.30   18.64   0
 -16  -4  -5   15.85    9.79   0
  16   4   5  -25.17    7.46   0
 -17  -4  -5   68.05   25.64   0
  17   4   5   34.96   14.92   0
  18   4   5   -4.20   34.03   0
 -18  -4  -5   27.97   26.10   0
  23   5  -5   26.57   21.44   0
 -23  -5   5   20.04   13.98   0
  22   5  -5   44.75   32.63   0
 -22  -5   5   20.98   11.65   0
  21   5  -5   54.54   25.64   0
 -21  -5   5   23.77   11.65   0
  20   5  -5   14.92    7.92   0
 -20  -5   5    4.20    7.46   0
  19   5  -5   32.16    7.46   0
 -19  -5   5   42.88    6.99   0
 -18  -5   5   20.04    7.46   0
  18   5  -5   14.45    7.46   0
  17   5  -5   56.87    7.46   0
 -17  -5   5   49.41    7.92   0
 -16  -5   5   38.69    6.99   0
  16   5  -5   37.76    6.99   0
 -15  -5   5  451.20   16.31   0
  15   5  -5  495.94   14.45   0
  14   5  -5   48.48    6.06   0
 -14  -5   5   37.29    6.99   0
 -13  -5   5  141.23    7.92   0
  13   5  -5  144.03    6.99   0
 -12  -5   5   37.29    6.06   0
  12   5  -5   22.84    6.53   0
  11   5  -5  390.14   13.05   0
 -11  -5   5  430.69   12.59   0
  10   5  -5  120.26    7.92   0
 -10  -5   5  123.05    8.39   0
  -9  -5   5  581.71   15.85   0
   9   5  -5  609.21   19.58   0
  -8  -5   5  317.89    9.79   0
   8   5  -5  304.84   12.12   0
  -7  -5   5   -8.39    4.20   0
   7   5  -5   11.19    5.13   0
  -6  -5   5  -22.84    8.86   0
   6   5  -5  -36.82   10.72   0
  -5  -5   5 2181.41   34.49   0
   5   5  -5 2174.42   35.47   0
   4   5  -5  374.75   13.52   0
  -4  -5   5  416.71   13.52   0
   3   5  -5 2503.45   42.07   0
  -3  -5   5 2507.47   41.93   0
   2   5  -5  744.85   21.44   0
  -2  -5   5  750.91   19.58   0
   1   5  -5  394.33   11.19   0
  -1  -5   5  398.99    8.86   0
   0  -5  -5 1078.12   27.50   0
   0   5   5 1045.03   22.84   0
  -1  -5  -5  593.36   13.05   0
   1   5   5  593.83   17.25   0
  -2  -5  -5   27.50    3.26   0
   2   5   5   21.44    7.46   0
   3   5   5    0.93    6.99   0
  -3  -5  -5    3.26    2.33   0
  -4  -5  -5   35.89    4.66   0
   4   5   5   47.08    8.39   0
  -5  -5  -5  785.40   15.85   0
   5   5   5  768.62   33.56   0
   6   5   5    1.40    8.86   0
  -6  -5  -5    1.40    5.13   0
  -7  -5  -5  167.33    8.86   0
   7   5   5  186.91   11.19   0
   8   5   5  474.97   22.37   0
  -8  -5  -5  469.38   12.12   0
  -9  -5  -5   79.24    8.39   0
   9   5   5   80.64   11.19   0
  10   5   5  216.28   11.65   0
 -10  -5  -5  196.70    9.32   0
  11   5   5  198.10   13.98   0
 -11  -5  -5  153.35    9.79   0
 -12  -5  -5  -17.71    9.32   0
  12   5   5  -31.23    8.86   0
 -13  -5  -5    1.40    7.46   0
  13   5   5   -2.33    8.86   0
  14   5   5   60.13   12.59   0
 -14  -5  -5   46.15    6.99   0
  15   5   5    1.40   13.98   0
 -15  -5  -5    6.53    6.06   0
 -16  -5  -5  156.61   15.85   0
  16   5   5  110.93   13.05   0
 -17  -5  -5  100.21   27.03   0
  17   5   5  105.81   15.85   0
 -18  -5  -5   49.87   23.77   0
  18   5   5   33.56   25.64   0
  22   6  -5   63.86   32.16   0
 -22  -6   5   34.49   11.65   0
  21   6  -5   57.80   22.37   0
 -21  -6   5   87.63   10.72   0
  20   6  -5   16.31   10.25   0
 -20  -6   5   -4.66   10.72   0
  19   6  -5   72.25    8.39   0
 -19  -6   5   49.41    9.79   0
 -18  -6   5    5.59    6.53   0
  18   6  -5   18.18    6.06   0
 -17  -6   5    0.00    7.46   0
  17   6  -5    7.46    6.99   0
 -16  -6   5   11.65   10.25   0
  16   6  -5   -4.66    3.73   0
 -15  -6   5   -2.80    6.06   0
  15   6  -5    4.66    6.53   0
 -14  -6   5  187.84    8.86   0
  14   6  -5  183.65    8.86   0
  13   6  -5  127.71    8.39   0
 -13  -6   5  126.78    8.86   0
  12   6  -5  238.18    9.79   0
 -12  -6   5  228.40    9.32   0
  11   6  -5    7.92    6.06   0
 -11  -6   5    1.86    7.46   0
 -10  -6   5  131.44    8.86   0
  10   6  -5  100.21    6.53   0
   9   6  -5  204.62    9.32   0
  -9  -6   5  206.49    9.79   0
  -8  -6   5   69.45    6.06   0
   8   6  -5   49.87    6.99   0
   7   6  -5  991.89   27.50   0
  -7  -6   5  935.02   19.58   0
  -6  -6   5   -8.86    3.73   0
   6   6  -5   -0.93    8.39   0
  -5  -6   5   -6.99    4.66   0
   5   6  -5   10.72    7.46   0
   4   6  -5  -17.71    8.39   0
  -4  -6   5  -24.70    6.06   0
  -3  -6   5 2659.64   40.55   0
   3   6  -5 2636.34   64.79   0
   2   6  -5  135.17    8.39   0
  -2  -6   5  153.82    5.13   0
  -1  -6   5   61.99    5.13   0
   1   6  -5   39.15    6.53   0
   0   6   5   -2.33    4.66   0
   0  -6  -5  -20.04    7.46   0
  -1  -6  -5  216.28    7.92   0
   1   6   5  217.67    9.79   0
  -2  -6  -5  336.53    7.46   0
   2   6   5  313.23   15.85   0
  -3  -6  -5   16.31    2.80   0
   3   6   5   12.12    6.53   0
  -4  -6  -5    9.79    2.33   0
   4   6   5    8.39    8.39   0
  -5  -6  -5  414.84    9.79   0
   5   6   5  400.86   18.64   0
  -6  -6  -5  446.54   11.65   0
   6   6   5  378.48   20.04   0
  -7  -6  -5    8.39    5.59   0
   7   6   5   -0.93    7.46   0
   8   6   5    8.86    8.39   0
  -8  -6  -5    1.40    6.99   0
   9   6   5   25.64   10.25   0
  -9  -6  -5   37.76    7.46   0
 -10  -6  -5   46.61    8.86   0
  10   6   5   65.72   11.19   0
  11   6   5  -35.89    6.06   0
 -11  -6  -5   -3.73    8.39   0
 -12  -6  -5  379.88   13.98   0
  12   6   5  399.93   19.11   0
  13   6   5    6.06   12.59   0
 -13  -6  -5    3.26    6.99   0
 -14  -6  -5   57.80    7.92   0
  14   6   5  109.54   13.05   0
  15   6   5   17.25   13.98   0
 -15  -6  -5   15.85    7.46   0
  16   6   5   13.98   11.19   0
 -16  -6  -5    7.46   12.12   0
 -17  -6  -5   68.52   23.77   0
  17   6   5   31.70   15.85   0
 -18  -6  -5   -4.20   24.24   0
  22   7  -5   13.98   23.77   0
 -22  -7   5   23.31   10.25   0
 -21  -7   5   -7.92   10.72   0
  21   7  -5  -37.76   28.90   0
  20   7  -5   98.35   10.72   0
 -20  -7   5   94.62   11.19   0
  19   7  -5  159.88    9.79   0
 -19  -7   5  187.84   13.52   0
  18   7  -5   47.54    7.92   0
 -18  -7   5   35.89   10.72   0
  17   7  -5  233.06    9.79   0
 -17  -7   5  246.11   11.19   0
 -16  -7   5   82.97    7.46   0
  16   7  -5   81.10    7.92   0
 -15  -7   5  218.14    9.32   0
  15   7  -5  222.34    9.79   0
 -14  -7   5  110.47    9.32   0
  14   7  -5  101.61    7.46   0
 -13  -7   5    2.80   10.72   0
  13   7  -5   -8.39    3.73   0
  12   7  -5   26.57    6.53   0
 -12  -7   5   25.64    7.92   0
 -11  -7   5  199.50   10.72   0
  11   7  -5  192.04    8.39   0
 -10  -7   5   39.62    6.53   0
  10   7  -5   41.48    6.53   0
   9   7  -5   93.69    8.86   0
  -9  -7   5   87.63    6.53   0
  -8  -7   5  201.83    8.39   0
   8   7  -5  203.69    8.39   0
  -7  -7   5   -0.47    5.59   0
   7   7  -5   -8.39    6.53   0
  -6  -7   5   99.28    4.20   0
   6   7  -5  114.20    6.06   0
  -5  -7   5 1049.22   17.71   0
   5   7  -5 1033.84   27.50   0
   4   7  -5    5.59    3.73   0
  -4  -7   5  -14.92    4.20   0
  -3  -7   5   85.76    4.20   0
   3   7  -5  102.54    7.46   0
   2   7  -5  197.17    8.39   0
  -2  -7   5  187.38    5.59   0
  -1  -7   5  879.09   20.51   0
   1   7  -5  845.06   22.84   0
   0  -7  -5   -9.79    5.13   0
   0   7   5    8.39   11.19   0
  -1  -7  -5  133.31    5.59   0
   1   7   5  109.07    7.92   0
  -2  -7  -5 1254.31   20.51   0
   2   7   5 1259.44   47.54   0
  -3  -7  -5   75.04    5.59   0
   3   7   5   68.05    8.39   0
  -4  -7  -5  484.76    9.32   0
   4   7   5  421.37   19.58   0
  -5  -7  -5  585.44   10.72   0
   5   7   5  543.02   23.77   0
  -6  -7  -5  397.59   10.72   0
   6   7   5  419.97   20.98   0
  -7  -7  -5  348.65   10.72   0
   7   7   5  338.86   20.51   0
  -8  -7  -5  406.92   11.19   0
   8   7   5  382.21   17.25   0
  -9  -7  -5  145.89    7.92   0
   9   7   5  136.11   11.19   0
  10   7   5   29.83    8.39   0
 -10  -7  -5   19.11    6.99   0
 -11  -7  -5    9.32    6.99   0
  11   7   5   -5.13   12.59   0
  12   7   5   73.18    9.79   0
 -12  -7  -5   81.57    8.86   0
 -13  -7  -5   66.19    8.39   0
  13   7   5   64.32   15.85   0
 -14  -7  -5   11.19    7.92   0
  14   7   5   14.92   12.59   0
  15   7   5  -29.37   11.19   0
 -15  -7  -5   -9.32    7.92   0
 -16  -7  -5   25.17    9.32   0
  16   7   5   39.15   13.05   0
 -17  -7  -5   59.20   24.24   0
  17   7   5   28.43   13.98   0
  22   8  -5   87.16   26.57   0
 -22  -8   5   55.00   25.17   0
 -21  -8   5  173.39   13.98   0
  21   8  -5  130.98   31.70   0
 -20  -8   5   18.64   13.05   0
  20   8  -5   32.16   19.11   0
 -19  -8   5   14.45    9.32   0
  19   8  -5   25.17    6.06   0
 -18  -8   5   42.42    9.79   0
  18   8  -5   55.93    8.39   0
  17   8  -5  146.83    9.32   0
 -17  -8   5  167.33   14.45   0
  16   8  -5  186.45   10.25   0
 -16  -8   5  176.19   10.25   0
  15   8  -5  -16.78    5.59   0
 -15  -8   5  -17.25    6.53   0
  14   8  -5    9.79    7.46   0
 -14  -8   5    6.99    7.92   0
 -13  -8   5   56.40    8.86   0
  13   8  -5   32.63    7.46   0
 -12  -8   5   21.91    6.99   0
  12   8  -5    9.79    6.99   0
 -11  -8   5  116.53    8.39   0
  11   8  -5  125.38    7.46   0
  10   8  -5   28.90    5.59   0
 -10  -8   5   35.42    8.39   0
  -9  -8   5  447.93   13.05   0
   9   8  -5  460.52   11.65   0
  -8  -8   5  164.07    6.99   0
   8   8  -5  156.15    6.99   0
  -7  -8   5   87.16    3.73   0
   7   8  -5   76.91    6.53   0
  -6  -8   5  137.04    4.66   0
   6   8  -5  143.56    9.79   0
  -5  -8   5  348.19    7.46   0
   5   8  -5  339.80   13.05   0
   4   8  -5  513.19   13.98   0
  -4  -8   5  521.58   10.25   0
   3   8  -5  550.48   15.85   0
  -3  -8   5  548.15   11.65   0
  -2  -8   5  988.63   18.18   0
   2   8  -5 1029.18   29.37   0
   1   8  -5   94.15   11.65   0
  -1  -8   5   79.71    7.92   0
   0   8   5  693.11   61.53   0
   0  -8  -5  554.67   16.31   0
  -1  -8  -5 3541.06   59.20   0
   1   8   5 3352.75   79.24   0
  -2  -8  -5  157.08    6.99   0
   2   8   5  160.81   11.19   0
  -3  -8  -5   19.58    5.59   0
   3   8   5   14.92   11.19   0
   4   8   5  439.08   22.37   0
  -4  -8  -5  476.83    9.79   0
  -5  -8  -5    0.93    3.26   0
   5   8   5   11.65    9.79   0
   6   8   5    7.92    9.79   0
  -6  -8  -5    6.53    6.06   0
  -7  -8  -5  433.02   11.65   0
   7   8   5  392.00   19.11   0
   8   8   5  528.11   19.58   0
  -8  -8  -5  468.91   12.12   0
   9   8   5    0.00    9.32   0
  -9  -8  -5    1.40    6.99   0
  10   8   5   50.81   11.65   0
 -10  -8  -5   41.02    6.53   0
  11   8   5   13.05   12.59   0
 -11  -8  -5    9.32    6.99   0
 -12  -8  -5   55.00    7.46   0
  12   8   5   52.67   12.12   0
 -13  -8  -5    3.73    9.32   0
  13   8   5   29.83   10.25   0
  14   8   5  144.03   14.92   0
 -14  -8  -5  131.44   10.25   0
 -15  -8  -5   20.98    8.86   0
  15   8   5   20.04   14.45   0
 -16  -8  -5  107.67   11.65   0
  16   8   5  116.06   18.64   0
  17   8   5   40.09   36.36   0
 -17  -8  -5   32.63   21.91   0
 -22  -9   5   57.33   24.70   0
  22   9  -5  -22.37   30.76   0
  21   9  -5  230.73   27.50   0
 -21  -9   5  189.71   19.11   0
  20   9  -5  141.70   32.16   0
 -20  -9   5  110.47   15.38   0
  19   9  -5   12.12    4.66   0
 -19  -9   5   -7.92    8.39   0
 -18  -9   5  170.13   13.05   0
  18   9  -5  210.68   11.19   0
 -17  -9   5  175.72   13.05   0
  17   9  -5  180.39    9.32   0
 -16  -9   5   24.24    9.32   0
  16   9  -5    2.33    6.99   0
  15   9  -5  548.15   14.45   0
 -15  -9   5  560.73   21.91   0
  14   9  -5   -1.40    6.06   0
 -14  -9   5    0.47    6.53   0
  13   9  -5 1043.16   22.37   0
 -13  -9   5 1031.97   27.03   0
 -12  -9   5  103.01    7.92   0
  12   9  -5   99.28    7.92   0
 -11  -9   5   25.64    9.32   0
  11   9  -5   -6.99    6.99   0
 -10  -9   5  560.27   15.85   0
  10   9  -5  577.98   13.98   0
  -9  -9   5    9.79    7.46   0
   9   9  -5   17.25    6.06   0
   8   9  -5  187.38    9.32   0
  -8  -9   5  206.49    5.59   0
  -7  -9   5    3.26    2.80   0
   7   9  -5   -6.53    6.06   0
  -6  -9   5  217.21    5.59   0
   6   9  -5  183.65   11.19   0
   5   9  -5  113.27    4.66   0
  -5  -9   5  123.99    6.53   0
  -4  -9   5   67.12    4.66   0
   4   9  -5   58.73    7.46   0
  -3  -9   5  159.88    4.66   0
   3   9  -5  135.17   12.59   0
   2   9  -5   76.91    8.39   0
  -2  -9   5  101.61    3.73   0
  -1  -9   5  872.10   17.71   0
   1   9  -5  884.22   27.03   0
   0  -9  -5 1061.34   28.43   0
   0   9   5 1040.36   26.57   0
  -1  -9  -5  364.50    8.39   0
   1   9   5  393.87   13.98   0
   2   9   5   98.82    7.92   0
  -2  -9  -5  104.88    6.06   0
  -3  -9  -5  300.18    7.92   0
   3   9   5  300.18   18.18   0
  -4  -9  -5    7.46    4.20   0
   4   9   5   22.84   13.52   0
   5   9   5   47.54   10.72   0
  -5  -9  -5   59.20    4.20   0
   6   9   5   19.11   11.65   0
  -6  -9  -5   12.59    3.26   0
   7   9   5 1097.23   43.81   0
  -7  -9  -5 1141.51   22.84   0
   8   9   5   94.62   10.25   0
  -8  -9  -5   87.63    7.92   0
  -9  -9  -5  232.12    8.86   0
   9   9   5  282.46   16.31   0
 -10  -9  -5   55.47    6.53   0
  10   9   5   40.09   12.12   0
  11   9   5   95.55   11.19   0
 -11  -9  -5   65.26    7.46   0
 -12  -9  -5   55.93    7.92   0
  12   9   5   55.00   13.52   0
 -13  -9  -5   44.75    7.92   0
  13   9   5   35.89   11.19   0
 -14  -9  -5   57.80    8.39   0
  14   9   5   43.35   13.98   0
 -15  -9  -5   31.23    7.92   0
  15   9   5   35.42   14.45   0
 -16  -9  -5    2.80    8.86   0
  16   9   5   16.78   18.64   0
  17   9   5   28.43   34.49   0
 -17  -9  -5    0.47    7.92   0
  21  10  -5   17.71   21.91   0
 -21 -10   5   44.28   30.76   0
 -20 -10   5   55.47   17.71   0
  20  10  -5   39.62   27.03   0
 -19 -10   5  285.73   15.85   0
  19  10  -5  274.54   13.05   0
 -18 -10   5    7.46    8.86   0
  18  10  -5    4.20    7.92   0
 -17 -10   5  467.51   21.44   0
  17  10  -5  454.46   14.92   0
  16  10  -5   52.20    8.86   0
 -16 -10   5   40.55   10.72   0
  15  10  -5  121.66    8.86   0
 -15 -10   5  124.92   11.19   0
 -14 -10   5  100.68   16.31   0
  14  10  -5   99.28    7.92   0
  13  10  -5  454.93   13.52   0
 -13 -10   5  481.96   19.58   0
 -12 -10   5  391.07   14.45   0
  12  10  -5  415.31   13.05   0
 -11 -10   5   55.47    7.46   0
  11  10  -5   75.51    6.99   0
 -10 -10   5  299.24   10.72   0
  10  10  -5  283.40   10.25   0
  -9 -10   5  444.67    7.92   0
   9  10  -5  421.83   11.65   0
   8  10  -5  356.11    9.79   0
  -8 -10   5  349.58    9.32   0
   7  10  -5  176.66    6.99   0
  -7 -10   5  174.79    6.99   0
   6  10  -5   56.40    6.06   0
  -6 -10   5   56.40    5.59   0
  -5 -10   5  427.43   10.72   0
   5  10  -5  446.07   13.98   0
   4  10  -5   82.97    8.39   0
  -4 -10   5   73.65    7.92   0
   3  10  -5   47.54    7.46   0
  -3 -10   5   29.37    8.39   0
   2  10  -5   57.33    6.99   0
  -2 -10   5   41.95    9.32   0
   1  10  -5  -11.19   10.25   0
  -1 -10   5    9.79    5.59   0
   0  10   5   -7.92   10.72   0
   0 -10  -5    7.92    3.26   0
   1  10   5   30.76    9.32   0
  -1 -10  -5   37.76    4.20   0
   2  10   5  231.19   15.85   0
  -2 -10  -5  262.42    7.92   0
  -3 -10  -5   34.96    4.66   0
   4  10   5    0.00    9.79   0
  -4 -10  -5   -2.80    3.26   0
   5  10   5   59.20   10.25   0
  -5 -10  -5   35.89    4.66   0
  -6 -10  -5   49.87    4.20   0
   6  10   5   61.99   13.52   0
  -7 -10  -5  147.29    5.13   0
   7  10   5  153.35   17.25   0
  -8 -10  -5  108.14    7.92   0
   8  10   5   94.62   10.72   0
   9  10   5  281.07   15.38   0
  -9 -10  -5  257.76    9.32   0
 -10 -10  -5   26.57    7.92   0
  10  10   5   29.83   11.65   0
  11  10   5   64.79   11.19   0
 -11 -10  -5  112.80    8.86   0
 -12 -10  -5    0.00   11.19   0
  12  10   5    8.39    9.32   0
  13  10   5   22.37   14.45   0
 -13 -10  -5   10.25    7.46   0
 -14 -10  -5  113.27   10.72   0
  14  10   5  152.89   15.85   0
 -15 -10  -5   24.70    9.32   0
  15  10   5    1.86   13.98   0
 -16 -10  -5  107.21   12.12   0
  16  10   5   81.10   18.18   0
  21  11  -5   59.20   22.84   0
 -21 -11   5   47.54   32.16   0
  20  11  -5  123.05   30.30   0
 -20 -11   5   50.34   27.97   0
 -19 -11   5   38.69   10.72   0
  19  11  -5   69.45   20.51   0
  18  11  -5   44.28    7.92   0
 -18 -11   5   41.48   10.25   0
  17  11  -5   23.31    8.39   0
 -17 -11   5   10.72    7.46   0
 -16 -11   5   62.46    8.39   0
  16  11  -5   65.72    7.92   0
  15  11  -5   36.36    6.53   0
 -15 -11   5   19.11   10.25   0
  14  11  -5   82.97    7.92   0
 -14 -11   5   76.44   11.65   0
 -13 -11   5  107.67   11.19   0
  13  11  -5   99.28    8.39   0
 -12 -11   5  186.45   12.59   0
  12  11  -5  186.45    9.79   0
 -11 -11   5   19.58   11.19   0
  11  11  -5   14.92    7.92   0
 -10 -11   5  443.27   13.52   0
  10  11  -5  440.01   12.59   0
  -9 -11   5   38.69    7.92   0
   9  11  -5   33.09    5.59   0
  -8 -11   5  351.92   11.65   0
   8  11  -5  344.92   10.25   0
  -7 -11   5   81.57    7.92   0
   7  11  -5   71.78    6.06   0
   6  11  -5  346.32    9.79   0
  -6 -11   5  355.18   12.59   0
   5  11  -5   23.77    4.20   0
  -5 -11   5   21.91    7.46   0
   4  11  -5    2.80    6.53   0
  -4 -11   5   -9.79    6.99   0
  -3 -11   5  149.62    8.86   0
   3  11  -5  130.98    9.79   0
  -2 -11   5  600.35   21.44   0
   2  11  -5  578.45   20.04   0
   1  11  -5  706.16   23.31   0
  -1 -11   5  683.79   32.63   0
   0 -11  -5  119.32   11.65   0
   0  11   5  143.56   11.65   0
  -1 -11  -5  347.72    8.39   0
   1  11   5  293.65   12.12   0
   2  11   5  120.72   12.12   0
  -2 -11  -5  113.73    6.53   0
   3  11   5  330.01   20.04   0
  -3 -11  -5  345.39    9.32   0
   4  11   5  488.02   28.90   0
  -4 -11  -5  463.78    9.79   0
   5  11   5  155.22   19.11   0
  -5 -11  -5  152.42    6.53   0
   6  11   5   33.09   15.38   0
  -6 -11  -5   10.72    4.66   0
  -7 -11  -5   52.67    4.20   0
   7  11   5   45.21    9.79   0
  -8 -11  -5  161.28    8.86   0
   8  11   5  187.38   15.38   0
   9  11   5   -6.53   10.25   0
  -9 -11  -5  -34.03    9.79   0
 -10 -11  -5  165.94   10.25   0
  10  11   5  159.88   13.98   0
  11  11   5   20.51   13.52   0
 -11 -11  -5    9.32    6.53   0
 -12 -11  -5  127.71    8.86   0
  12  11   5  159.41   13.05   0
  13  11   5  116.53   16.31   0
 -13 -11  -5  124.45   11.19   0
 -14 -11  -5  151.95   10.25   0
  14  11   5  153.82   14.92   0
 -15 -11  -5    0.47   11.19   0
  15  11   5   30.76   15.38   0
  16  11   5   60.13   33.56   0
 -16 -11  -5   84.37   12.12   0
 -20 -12   5    6.99   20.98   0
  20  12  -5  -13.05   21.44   0
 -19 -12   5   37.29   18.64   0
  19  12  -5   55.00   27.03   0
 -18 -12   5   43.81   12.12   0
  18  12  -5   22.37    9.32   0
  17  12  -5    5.59    7.46   0
 -17 -12   5    9.32   10.25   0
  16  12  -5   49.41    8.39   0
 -16 -12   5  100.68   11.65   0
  15  12  -5   89.03    9.79   0
 -15 -12   5   87.63   11.65   0
 -14 -12   5   46.61   10.25   0
  14  12  -5   34.03    7.92   0
  13  12  -5   71.32    7.92   0
 -13 -12   5   59.66    9.32   0
  12  12  -5  -13.52    5.13   0
 -12 -12   5  -17.71    5.59   0
 -11 -12   5  434.42   14.92   0
  11  12  -5  432.55   13.98   0
 -10 -12   5  875.83   16.78   0
  10  12  -5  888.41   20.04   0
  -9 -12   5  404.59   12.59   0
   9  12  -5  407.38   11.65   0
   8  12  -5  630.18   15.38   0
  -8 -12   5  562.13   14.45   0
  -7 -12   5   17.71    9.32   0
   7  12  -5    5.59    9.32   0
   6  12  -5   57.80    5.59   0
  -6 -12   5   64.79    8.39   0
  -5 -12   5  338.86   12.59   0
   5  12  -5  350.98   16.31   0
   4  12  -5   82.50    9.32   0
  -4 -12   5   82.97   10.25   0
   3  12  -5  101.61    9.32   0
  -3 -12   5   99.28   10.25   0
  -2 -12   5  502.00   18.64   0
   2  12  -5  402.72   16.78   0
  -1 -12   5  295.98   15.85   0
   1  12  -5  265.68   13.05   0
   0 -12  -5  242.84   10.72   0
   0  12   5  242.84   13.05   0
   1  12   5  359.84   15.85   0
  -1 -12  -5  377.09    8.86   0
  -2 -12  -5  969.98   20.51   0
   2  12   5  958.79   28.90   0
  -3 -12  -5   22.37    5.13   0
   3  12   5   23.31   11.65   0
  -4 -12  -5  342.13    8.86   0
   4  12   5  377.09   21.44   0
   5  12   5   43.81   12.12   0
  -5 -12  -5   41.95    5.59   0
  -6 -12  -5   11.19    4.20   0
   6  12   5    3.26   15.85   0
   7  12   5  -11.65   11.65   0
  -7 -12  -5   26.57    4.20   0
  -8 -12  -5  232.12    6.99   0
   8  12   5  232.12   15.85   0
  -9 -12  -5   34.49    6.53   0
   9  12   5   62.93   11.65   0
 -10 -12  -5   13.05    7.46   0
  10  12   5   31.23   10.72   0
  11  12   5  132.84   14.45   0
 -11 -12  -5  122.12    7.92   0
 -12 -12  -5   70.38    7.92   0
  12  12   5  106.74   17.71   0
 -13 -12  -5  118.39   11.19   0
  13  12   5  129.58   15.38   0
  14  12   5   64.32   12.59   0
 -14 -12  -5   25.17    8.39   0
 -15 -12  -5    7.92    9.79   0
  15  12   5  -27.97   15.85   0
  16  12   5    3.26   24.24   0
 -16 -12  -5  -21.44   15.38   0
 -20 -13   5    3.26   19.58   0
  20  13  -5   -1.86   20.98   0
 -19 -13   5  114.66   12.12   0
  19  13  -5   66.19   20.04   0
 -18 -13   5   34.49   12.12   0
  18  13  -5   27.50   20.51   0
  17  13  -5   70.38   12.12   0
 -17 -13   5   53.14   12.12   0
 -16 -13   5  350.52   16.31   0
  16  13  -5  349.58   12.59   0
  15  13  -5   10.72    6.53   0
 -15 -13   5   26.57    8.86   0
  14  13  -5   -1.40    5.13   0
 -14 -13   5   21.91   10.72   0
  13  13  -5    3.73    6.99   0
 -13 -13   5    4.66    7.92   0
  12  13  -5   -9.32    5.13   0
 -12 -13   5  -11.65    8.86   0
 -11 -13   5   48.94    8.86   0
  11  13  -5   64.79    8.86   0
 -10 -13   5   13.05    6.99   0
  10  13  -5  -10.72   14.92   0
  -9 -13   5   60.59    8.86   0
   9  13  -5   34.03    6.99   0
   8  13  -5   36.36    6.99   0
  -8 -13   5   17.71    6.53   0
   7  13  -5   63.39    6.06   0
  -7 -13   5   64.32   10.25   0
  -6 -13   5   26.57   11.19   0
   6  13  -5   13.52    5.13   0
  -5 -13   5   28.90    8.86   0
   5  13  -5   -6.53   12.59   0
   4  13  -5  707.09   23.77   0
  -4 -13   5  723.41   20.51   0
   3  13  -5   13.05   10.72   0
  -3 -13   5   -9.79   13.98   0
  -2 -13   5   15.85   12.12   0
   2  13  -5   -7.92   11.19   0
  -1 -13   5   63.39    8.86   0
   1  13  -5   54.07   10.72   0
   0  13   5   62.93   10.72   0
   0 -13  -5   87.16   12.59   0
   1  13   5  141.23   14.92   0
  -1 -13  -5  147.76   11.65   0
  -2 -13  -5  451.20   11.19   0
   2  13   5  453.53   18.64   0
   3  13   5   26.57   13.05   0
  -3 -13  -5    7.46    4.20   0
  -4 -13  -5  175.72    6.99   0
   4  13   5  168.73   16.78   0
  -5 -13  -5  250.77    7.92   0
   5  13   5  302.97   24.70   0
  -6 -13  -5  140.77    6.53   0
  -7 -13  -5  447.93    9.79   0
   7  13   5  443.27   21.44   0
  -8 -13  -5   -1.40    1.86   0
   8  13   5  -13.52    8.39   0
  -9 -13  -5   96.49    8.39   0
   9  13   5   93.22   11.65   0
 -10 -13  -5   -5.59    8.86   0
  10  13   5    7.46   10.25   0
  11  13   5   28.43   11.19   0
 -11 -13  -5   24.70    6.99   0
 -12 -13  -5   11.19    7.92   0
  12  13   5   23.31   15.38   0
 -13 -13  -5   95.09    9.79   0
  13  13   5   85.76   13.52   0
  14  13   5    6.06   18.64   0
 -14 -13  -5   26.57   10.25   0
  15  13   5  104.88   24.24   0
 -15 -13  -5   65.72   11.19   0
  19  14  -5   25.17   27.97   0
 -19 -14   5   17.25   10.25   0
  18  14  -5  -19.11   10.72   0
 -18 -14   5  -21.44    6.99   0
 -17 -14   5   55.00    7.92   0
  17  14  -5   69.92   16.78   0
 -16 -14   5   10.72    9.79   0
  16  14  -5    1.40   27.03   0
  15  14  -5   83.90   10.72   0
 -15 -14   5  135.17   12.59   0
 -14 -14   5   29.83    9.79   0
  14  14  -5   -3.73   12.12   0
 -13 -14   5    6.06    9.79   0
  13  14  -5    5.59    9.79   0
  12  14  -5   87.63    9.79   0
 -12 -14   5   91.36    9.79   0
 -11 -14   5   84.83    4.20   0
  11  14  -5   72.25    8.86   0
 -10 -14   5  -12.12    5.59   0
  10  14  -5  -17.71   11.19   0
  -9 -14   5    4.20    8.39   0
   9  14  -5   -3.26   11.65   0
  -8 -14   5   25.64   10.25   0
   8  14  -5    4.20    5.59   0
  -7 -14   5 1348.93   31.70   0
   7  14  -5 1357.32   31.23   0
  -6 -14   5   26.10    8.39   0
   6  14  -5   14.45   11.19   0
   5  14  -5   28.90    9.32   0
  -5 -14   5   52.20    8.86   0
  -4 -14   5  341.19   13.52   0
   4  14  -5  328.61   14.92   0
  -3 -14   5  254.03   12.12   0
   3  14  -5  227.46   12.12   0
   2  14  -5  419.97   13.52   0
  -2 -14   5  467.51   15.38   0
   1  14  -5  162.21   11.65   0
  -1 -14   5  220.01   17.25   0
   0  14   5  305.30   17.25   0
   0 -14  -5  337.00   13.52   0
   1  14   5  502.47   19.11   0
  -1 -14  -5  524.38   16.78   0
  -2 -14  -5    2.80    2.33   0
   2  14   5    7.92   10.25   0
   3  14   5  337.47   22.37   0
  -3 -14  -5  342.13   10.25   0
  -4 -14  -5   13.52    4.66   0
   4  14   5   11.65   18.64   0
   5  14   5  170.13   21.44   0
  -5 -14  -5  180.85    6.99   0
  -6 -14  -5  -11.65    3.73   0
   6  14   5   13.05   12.59   0
  -7 -14  -5   62.93    5.59   0
   7  14   5   63.86   12.12   0
  -8 -14  -5  247.97    7.46   0
   8  14   5  207.42   15.38   0
  -9 -14  -5   65.26    4.66   0
   9  14   5   69.92   16.78   0
  10  14   5  -14.45   12.12   0
 -10 -14  -5   13.52    8.39   0
 -11 -14  -5   32.16    8.86   0
  11  14   5   42.88   15.38   0
 -12 -14  -5   84.83    8.86   0
  12  14   5   96.95   13.98   0
 -13 -14  -5   78.31   11.19   0
  13  14   5   99.28   18.64   0
 -14 -14  -5   13.98   11.65   0
  14  14   5   24.24   18.18   0
  15  14   5   95.09   26.10   0
 -15 -14  -5  144.50   14.45   0
  19  15  -5  170.34   26.57   0
 -19 -15   5  166.98   15.38   0
 -18 -15   5   24.70    9.79   0
  18  15  -5   30.76   17.25   0
  17  15  -5   16.78   13.05   0
 -17 -15   5   44.28   15.38   0
  16  15  -5   14.92   18.64   0
 -16 -15   5   61.06    9.79   0
 -15 -15   5   37.29    8.86   0
  15  15  -5   17.71   10.72   0
 -14 -15   5  249.84   13.05   0
  14  15  -5  249.84   14.92   0
 -13 -15   5  115.60   11.65   0
  13  15  -5   98.35   10.25   0
 -12 -15   5  127.25   10.72   0
  12  15  -5  131.91    9.79   0
  11  15  -5   97.88    9.32   0
 -11 -15   5   95.09    5.13   0
 -10 -15   5  -37.29    9.79   0
  10  15  -5  -16.78    7.92   0
   9  15  -5  -12.59   11.19   0
  -9 -15   5  -39.15    9.32   0
  -8 -15   5  -14.92   10.25   0
   8  15  -5  -10.25    8.39   0
   7  15  -5   85.30    6.06   0
  -7 -15   5  102.08   10.25   0
   6  15  -5   19.11    9.79   0
  -6 -15   5   38.69   11.19   0
  -5 -15   5   56.87   12.59   0
   5  15  -5   33.56    9.79   0
  -4 -15   5  905.19   28.90   0
   4  15  -5  918.24   28.43   0
  -3 -15   5  243.31   13.98   0
   3  15  -5  237.25   13.98   0
  -2 -15   5  152.42   11.19   0
   2  15  -5  164.07    9.79   0
  -1 -15   5 1059.94   26.10   0
   1  15  -5  998.88   26.10   0
   0 -15  -5  181.78   12.12   0
   0  15   5  136.57   13.98   0
  -1 -15  -5  107.21   10.72   0
   1  15   5   79.24   12.12   0
  -2 -15  -5   70.38    9.79   0
   2  15   5   70.38   10.72   0
  -3 -15  -5  292.25    7.92   0
   3  15   5  269.41   21.44   0
  -4 -15  -5   -6.99    3.73   0
   4  15   5   18.18   19.11   0
  -5 -15  -5  321.15    9.32   0
   5  15   5  307.17   20.98   0
   6  15   5   -8.39   17.71   0
  -6 -15  -5   -2.33    4.20   0
  -7 -15  -5  123.05    6.53   0
   7  15   5  156.15   13.98   0
  -8 -15  -5  316.02    8.86   0
   8  15   5  304.84   20.51   0
   9  15   5    4.66   10.25   0
  -9 -15  -5    1.86    4.66   0
  10  15   5   34.96   11.65   0
 -10 -15  -5   27.03    7.92   0
  11  15   5  -16.78    9.79   0
 -11 -15  -5    2.33    7.46   0
 -12 -15  -5   -6.99    9.32   0
  12  15   5  -13.05   15.38   0
  13  15   5   -8.39   12.12   0
 -13 -15  -5    9.79   14.92   0
 -14 -15  -5   45.68   14.92   0
  14  15   5   47.54   23.31   0
  18  16  -5   48.94   18.64   0
 -18 -16   5   10.72    8.39   0
  17  16  -5    0.93   13.05   0
 -17 -16   5   29.83   10.72   0
 -16 -16   5   13.52   10.25   0
  16  16  -5    6.99   10.25   0
  15  16  -5  142.16   18.64   0
 -15 -16   5  126.32   12.59   0
  14  16  -5  354.25   14.45   0
 -14 -16   5  363.57   15.38   0
 -13 -16   5   -5.13    8.39   0
  13  16  -5    3.73   17.25   0
  12  16  -5   17.25    8.39   0
 -12 -16   5   17.25    2.33   0
  11  16  -5   61.06    8.39   0
 -11 -16   5   64.32    5.59   0
 -10 -16   5    9.79    7.92   0
  10  16  -5   12.59    8.86   0
  -9 -16   5  -16.31   10.72   0
   9  16  -5  -12.59    7.92   0
  -8 -16   5  -49.87   10.72   0
   8  16  -5    6.06    7.92   0
   7  16  -5   41.95    3.73   0
  -7 -16   5   22.37    8.39   0
  -6 -16   5   -2.33   11.19   0
   6  16  -5   -9.79   15.38   0
  -5 -16   5  -18.18   11.19   0
   5  16  -5  -22.84   14.92   0
   4  16  -5   -8.39   10.25   0
  -4 -16   5    0.00    8.86   0
  -3 -16   5   23.77   11.19   0
   3  16  -5   45.21   10.72   0
   2  16  -5  217.21   12.12   0
  -2 -16   5  203.69   11.65   0
   1  16  -5   77.84    9.79   0
  -1 -16   5   88.56   12.12   0
   0  16   5   -7.46   12.12   0
   0 -16  -5   24.24    9.79   0
   1  16   5  249.37   19.11   0
  -1 -16  -5  234.92   15.38   0
   2  16   5    6.06   10.25   0
  -2 -16  -5  -11.65    6.53   0
   3  16   5   10.72   15.38   0
  -3 -16  -5   16.31    6.99   0
  -4 -16  -5   29.83    4.20   0
   4  16   5   36.82   20.98   0
  -5 -16  -5  -10.25    4.66   0
   5  16   5    1.40   14.45   0
  -6 -16  -5   95.55    6.53   0
   6  16   5  136.57   15.85   0
   7  16   5   21.44   14.45   0
  -7 -16  -5   29.83    6.53   0
   8  16   5   16.78   13.98   0
  -8 -16  -5   16.31    5.13   0
   9  16   5   85.76   14.45   0
  -9 -16  -5   82.97    5.13   0
  10  16   5   18.64   12.12   0
 -10 -16  -5   34.03    4.20   0
 -11 -16  -5  146.36   11.19   0
  11  16   5  127.25   18.64   0
 -12 -16  -5   -1.86   16.78   0
  12  16   5    6.99   13.05   0
 -13 -16  -5  163.61   12.12   0
  13  16   5  152.89   36.36   0
  17  17  -5  206.49   18.64   0
 -17 -17   5  219.54   14.92   0
 -16 -17   5   -3.73    9.32   0
  16  17  -5  -21.44   15.38   0
 -15 -17   5   26.10   12.59   0
  15  17  -5   22.84    9.79   0
  14  17  -5  154.75   14.92   0
 -14 -17   5  151.02   12.59   0
 -13 -17   5   11.19    7.92   0
  13  17  -5   -1.40    9.32   0
 -12 -17   5    1.86    2.80   0
  12  17  -5   -0.93    8.86   0
 -11 -17   5   90.43   11.65   0
  11  17  -5   71.32    7.92   0
  10  17  -5   30.30    7.92   0
 -10 -17   5   41.02   11.65   0
  -9 -17   5  260.56   13.98   0
   9  17  -5  256.36   10.25   0
  -8 -17   5   98.82   11.19   0
   8  17  -5  104.88    6.53   0
  -7 -17   5   18.18   12.12   0
   7  17  -5   26.10    9.79   0
  -6 -17   5  -27.03    7.92   0
   6  17  -5    6.06    9.32   0
   5  17  -5  165.00   12.59   0
  -5 -17   5  155.22   12.59   0
  -4 -17   5  244.71   13.05   0
   4  17  -5  258.69   15.38   0
  -3 -17   5  334.20   14.92   0
   3  17  -5  332.34   16.31   0
  -2 -17   5   86.23   10.72   0
   2  17  -5   91.36    9.79   0
  -1 -17   5  590.10   18.64   0
   1  17  -5  604.08   18.18   0
   0 -17  -5   17.71   10.72   0
   0  17   5   28.43    8.86   0
   1  17   5  -10.72   14.92   0
  -1 -17  -5    4.66   10.25   0
   2  17   5   55.00   20.51   0
  -2 -17  -5   27.97   11.65   0
  -3 -17  -5    0.47    7.46   0
   3  17   5    5.59   13.98   0
  -4 -17  -5   31.23    7.92   0
   4  17   5  -15.38   19.58   0
  -5 -17  -5  217.67    7.46   0
   5  17   5  257.29   21.91   0
  -6 -17  -5   94.15    6.06   0
   6  17   5  128.18   16.31   0
  -7 -17  -5  127.71    6.99   0
   7  17   5  120.26   14.45   0
  -8 -17  -5   28.90    5.59   0
   8  17   5   41.02   18.18   0
   9  17   5   -3.26   15.38   0
  -9 -17  -5    2.33    5.59   0
 -10 -17  -5   69.45    6.06   0
  10  17   5   48.94   14.92   0
 -11 -17  -5   88.10   11.65   0
  11  17   5  113.27   14.45   0
  12  17   5   -3.26   27.50   0
 -12 -17  -5    5.13   10.25   0
 -13 -17  -5    9.79   19.11   0
  13  17   5   38.69   24.24   0
 -17 -18   5   15.85   12.12   0
  17  18  -5   35.89   25.64   0
 -16 -18   5  -18.64    9.32   0
  16  18  -5   -0.93   13.52   0
  15  18  -5   80.17   13.98   0
 -15 -18   5   85.76   14.45   0
 -14 -18   5   -6.06    6.53   0
  14  18  -5   28.43   16.78   0
  13  18  -5   26.10   11.65   0
 -13 -18   5   11.19   16.78   0
  12  18  -5   10.72    9.79   0
 -12 -18   5   18.64   10.25   0
 -11 -18   5   23.31    9.79   0
  11  18  -5   27.03    8.86   0
  10  18  -5   42.42    6.99   0
 -10 -18   5   20.51    8.39   0
   9  18  -5   34.03    5.59   0
  -9 -18   5   31.23    9.32   0
   8  18  -5    2.80    6.99   0
  -8 -18   5   10.72   10.72   0
  -7 -18   5   -6.06    7.46   0
   7  18  -5    3.73   15.38   0
  -6 -18   5   77.37   11.65   0
   6  18  -5   67.12    9.79   0
  -5 -18   5    0.00   13.98   0
   5  18  -5  -25.64   15.85   0
  -4 -18   5   87.63    9.32   0
   4  18  -5   82.04   11.65   0
  -3 -18   5   14.92    9.79   0
   3  18  -5   38.22    8.86   0
   2  18  -5  151.95    9.79   0
  -2 -18   5  151.02   12.12   0
  -1 -18   5   31.70   11.19   0
   1  18  -5   14.92    9.32   0
   0  18   5   92.29   10.25   0
   0 -18  -5  103.01   10.25   0
  -1 -18  -5  334.20   16.78   0
   1  18   5  342.59   13.98   0
  -2 -18  -5   59.20    8.86   0
   2  18   5  137.97   29.83   0
  -3 -18  -5   24.70    6.99   0
   3  18   5   18.64   15.38   0
  -4 -18  -5  149.62    9.79   0
   4  18   5  157.08   24.70   0
  -5 -18  -5   41.95    6.99   0
   5  18   5   43.35   12.59   0
  -6 -18  -5    2.80    5.13   0
   6  18   5    7.92   12.12   0
   7  18   5   56.40   12.12   0
  -7 -18  -5   37.29    5.13   0
   8  18   5   17.71   17.71   0
  -8 -18  -5   -1.40    4.20   0
   9  18   5    7.46   12.59   0
  -9 -18  -5    5.59    6.06   0
  10  18   5   46.61   14.45   0
 -10 -18  -5   32.16    6.53   0
  11  18   5    6.53   19.11   0
 -11 -18  -5   44.75   13.98   0
 -12 -18  -5   81.57   18.64   0
  12  18   5   45.21   28.43   0
 -16 -19   5   38.69   11.19   0
  16  19  -5   29.83   11.19   0
  15  19  -5   25.64   14.92   0
 -15 -19   5   12.59   11.65   0
 -14 -19   5   83.43   13.05   0
  14  19  -5   84.37   13.05   0
 -13 -19   5  279.67   19.11   0
  13  19  -5  291.32   17.25   0
 -12 -19   5    9.79   13.05   0
  12  19  -5    8.39    9.32   0
 -11 -19   5  -13.52    6.99   0
  11  19  -5   -0.93    6.99   0
  10  19  -5   61.53    6.99   0
 -10 -19   5   63.86    9.32   0
  -9 -19   5   39.62   10.72   0
   9  19  -5   55.47    5.13   0
  -8 -19   5   58.26   10.72   0
   8  19  -5   51.27    9.79   0
  -7 -19   5   57.33   11.19   0
   7  19  -5   35.89    9.79   0
  -6 -19   5  -11.65    8.86   0
   6  19  -5   -4.66   13.52   0
  -5 -19   5  124.45   11.19   0
   5  19  -5  116.06   11.19   0
   4  19  -5  -14.45   15.85   0
  -4 -19   5   26.57    9.32   0
  -3 -19   5   48.01   10.72   0
   3  19  -5   43.81    9.79   0
  -2 -19   5   14.92   11.19   0
   2  19  -5   -2.33   15.85   0
  -1 -19   5  274.07   14.45   0
   1  19  -5  229.79   11.65   0
   0  19   5   24.24    7.92   0
   0 -19  -5   28.90   11.19   0
   1  19   5  176.66   12.12   0
  -1 -19  -5  195.77   12.12   0
  -2 -19  -5    5.59    6.99   0
   2  19   5    8.86   15.38   0
   3  19   5   78.31   24.70   0
  -3 -19  -5   42.88    8.39   0
  -4 -19  -5    5.59    6.99   0
   4  19   5   27.97   22.37   0
   5  19   5    6.99   12.12   0
  -5 -19  -5   -7.46    6.53   0
  -6 -19  -5    9.79    6.53   0
   6  19   5   -4.66   13.05   0
  -7 -19  -5    2.33    6.53   0
   7  19   5    4.20   10.25   0
  -8 -19  -5    7.92    6.53   0
   8  19   5   40.55   14.45   0
  -9 -19  -5  210.22   10.72   0
   9  19   5  188.31   21.44   0
 -10 -19  -5   22.84   14.92   0
  10  19   5   36.36   27.50   0
 -11 -19  -5   32.63   20.04   0
  11  19   5   -8.86   26.57   0
 -15 -20   5  -35.42   13.98   0
  15  20  -5   66.65   19.58   0
 -14 -20   5   29.83   13.05   0
  14  20  -5   66.19   12.12   0
 -13 -20   5   44.75   14.92   0
  13  20  -5   46.61   10.72   0
  12  20  -5   14.92    7.92   0
 -12 -20   5   14.92    6.99   0
  11  20  -5  100.21    9.79   0
 -11 -20   5   90.43   13.05   0
 -10 -20   5   24.70   11.19   0
  10  20  -5   26.10    6.06   0
   9  20  -5  -11.65   12.12   0
  -9 -20   5   28.43   12.12   0
   8  20  -5    9.79   12.12   0
  -8 -20   5    8.86   10.25   0
  -7 -20   5   -1.40    9.32   0
   7  20  -5   10.25    9.79   0
  -6 -20   5   50.81   11.65   0
   6  20  -5   52.20    9.79   0
  -5 -20   5  107.21   10.25   0
   5  20  -5   82.97   11.19   0
   4  20  -5  -31.23   15.85   0
  -4 -20   5   21.44   12.59   0
   3  20  -5   -1.86   12.59   0
  -3 -20   5   12.12   10.25   0
   2  20  -5   68.05   10.25   0
  -2 -20   5   58.26   11.19   0
  -1 -20   5   58.26   12.59   0
   1  20  -5   67.59    9.32   0
   0  20   5  216.74   12.12   0
   0 -20  -5  252.17   17.71   0
  -1 -20  -5   34.96    8.86   0
   1  20   5   58.26   10.25   0
  -2 -20  -5   -0.93    6.06   0
   2  20   5   11.19    9.79   0
   3  20   5    1.40   22.84   0
  -3 -20  -5   -7.46    5.59   0
  -4 -20  -5   33.09    6.99   0
   4  20   5   47.08   14.92   0
  -5 -20  -5   15.85    6.06   0
   5  20   5   29.83   13.05   0
   6  20   5  230.26   16.78   0
  -6 -20  -5  216.28   13.52   0
   7  20   5   13.05   18.64   0
  -7 -20  -5   27.50    9.79   0
  -8 -20  -5   37.76    6.99   0
   8  20   5   96.49   22.37   0
   9  20   5   30.30   18.18   0
  -9 -20  -5   70.38    8.86   0
 -10 -20  -5   79.24   13.52   0
  10  20   5  108.14   15.50   0
 -13 -21   5  137.04   17.25   0
 -12 -21   5    7.92    9.79   0
 -11 -21   5    0.55    5.59   0
  11  21  -5    0.50    6.99   0
 -10 -21   5   13.98   11.65   0
  10  21  -5   39.15   14.45   0
  -9 -21   5    0.00   12.12   0
   9  21  -5    2.33   13.05   0
  -8 -21   5   99.28   11.19   0
   8  21  -5  115.60   14.92   0
  -7 -21   5   96.49   12.12   0
   7  21  -5  107.21   15.85   0
  -6 -21   5  118.86   12.59   0
   6  21  -5  131.44   18.18   0
  -5 -21   5    6.53   10.25   0
   5  21  -5   11.19   12.59   0
   4  21  -5   55.47   14.45   0
  -4 -21   5   78.31   10.25   0
  -3 -21   5  336.53   17.25   0
   3  21  -5  384.54   16.78   0
  -2 -21   5  143.10   14.45   0
   2  21  -5   99.28   11.65   0
  -1 -21   5   22.37    8.86   0
   1  21  -5   61.99    9.79   0
   0 -21  -5  472.17   20.04   0
   0  21   5  541.62   19.58   0
   1  21   5   48.48    8.86   0
  -1 -21  -5   33.56    8.39   0
  -2 -21  -5   -6.99    6.99   0
   2  21   5   17.71    8.86   0
  -3 -21  -5   52.20    8.39   0
   3  21   5   61.99   10.25   0
   4  21   5   26.57   18.18   0
  -4 -21  -5  -17.71    8.39   0
  -5 -21  -5   27.50    9.79   0
   5  21   5   39.62   18.18   0
   6  21   5   61.99   23.31   0
  -6 -21  -5    6.06    6.99   0
   7  21   5  -10.25   20.04   0
  -7 -21  -5   -0.93    5.13   0
   8  21   5  -18.18   21.44   0
  -8 -21  -5    4.20    6.53   0
  -9 -21  -5    6.99    6.53   0
   9  21   5   -1.86   15.85   0
 -12 -22   5   34.03   13.52   0
 -11 -22   5   27.97   13.52   0
 -10 -22   5   49.41   12.12   0
  -9 -22   5   25.17   12.59   0
   9  22  -5   21.44   11.65   0
   8  22  -5   80.17   13.05   0
  -8 -22   5   20.98   13.05   0
  -7 -22   5   68.98   12.59   0
   7  22  -5  107.67   13.05   0
  -6 -22   5   53.60    9.79   0
   6  22  -5   71.78   12.59   0
  -5 -22   5  -12.59   14.92   0
   5  22  -5  -16.78    9.79   0
  -4 -22   5  125.38   11.19   0
   4  22  -5  180.39   13.05   0
  -3 -22   5    5.59   12.59   0
   3  22  -5   13.52   10.72   0
  -2 -22   5    7.46    6.99   0
   2  22  -5   20.98    9.79   0
  -1 -22   5  134.71   16.31   0
   1  22  -5  108.14   13.05   0
   0 -22  -5    9.32    6.99   0
   0  22   5   49.41   10.72   0
  -1 -22  -5    6.53    6.06   0
   1  22   5   46.61   17.71   0
  -2 -22  -5   -4.20    6.99   0
   2  22   5   -4.66    8.86   0
   3  22   5   12.12    9.79   0
  -3 -22  -5    3.26    6.06   0
   4  22   5    0.47    9.32   0
  -4 -22  -5    4.20    8.86   0
  -5 -22  -5    0.93    9.32   0
   5  22   5   16.78   17.25   0
  -6 -22  -5   11.65    7.46   0
   6  22   5   13.52   20.51   0
  -7 -22  -5  236.32   14.92   0
   7  22   5  328.61   28.43   0
 -10 -23   5   41.95   13.98   0
  -9 -23   5   49.87   12.12   0
  -8 -23   5   32.16   13.98   0
  -7 -23   5   69.92   14.92   0
  -6 -23   5   96.95   14.92   0
  -5 -23   5   83.90   13.98   0
  -4 -23   5   54.07   13.98   0
  -3 -23   5    9.79   12.59   0
  -2 -23   5    2.80    3.73   0
   2  23  -5    2.87    4.12   0
  -1 -23   5  237.72   18.64   0
   1  23  -5  276.41   18.64   0
   0 -23  -5   83.90   13.98   0
   0  23   5  160.34   14.92   0
  -1 -23  -5  112.80   10.72   0
   1  23   5  127.25   10.72   0
  -2 -23  -5    1.86    6.06   0
   2  23   5    1.79    5.52   0
   3  23   5    0.21    6.78   0
  -3 -23  -5    0.05    7.92   0
  -4 -23  -5    6.99    5.59   0
   4  23   5   21.44   17.25   0
  -5 -23  -5    1.86    6.53   0
  -6 -23  -5   30.30   15.85   0
  -8 -24   5  263.82   18.18   0
  -7 -24   5   -1.86   11.19   0
  -6 -24   5    6.53   12.12   0
  -5 -24   5   12.12   12.59   0
  -4 -24   5   52.67   13.52   0
  -3 -24   5   67.59   13.05   0
  -2 -24   5   18.64    6.53   0
  -1 -24   5  137.50   15.38   0
   0 -24  -5   11.19    6.53   0
  -1 -24  -5  135.17   15.38   0
  -2 -24  -5   17.71    8.39   0
  -3 -24  -5    1.86   12.12   0
  -4 -25   5   10.25   20.51   0
  -3 -25   5   -2.33   10.72   0
  -2 -25   5   -2.33   11.19   0
  -1 -25   5   34.03   13.05   0
  23   0  -6   60.59   12.59   0
  22   0  -6  336.53   15.85   0
  21   0  -6  220.47   12.12   0
  20   0  -6   12.12    7.92   0
  19   0  -6  546.75   17.25   0
  18   0  -6  152.42    8.86   0
  17   0  -6  134.71    8.39   0
  16   0  -6   14.45    6.06   0
  15   0  -6  382.21   12.59   0
  14   0  -6   14.45    5.59   0
  13   0  -6   27.97   12.12   0
  12   0  -6 1589.45   63.39   0
  11   0  -6  837.14   27.03   0
  10   0  -6  339.33   13.05   0
   9   0  -6  360.31   10.72   0
   8   0  -6   27.50    5.13   0
   7   0  -6  561.20   12.12   0
   6   0  -6 1447.28   61.99   0
   1   0   6 1336.81   24.24   0
   2   0   6 1654.24   30.30   0
   3   0   6 1690.13   36.82   0
   4   0   6 1420.71   29.83   0
   5   0   6  455.39   12.59   0
   6   0   6   21.91    4.66   0
   7   0   6  389.67   11.19   0
   8   0   6   85.76    5.59   0
   9   0   6   27.03    4.20   0
  10   0   6  525.78   13.05   0
  11   0   6  150.55    5.13   0
  12   0   6    3.73    2.80   0
  13   0   6  191.11    5.13   0
  14   0   6   62.93   11.65   0
  15   0   6   12.12   10.25   0
  16   0   6   58.26   13.98   0
  17   0   6   29.37   26.10   0
 -23  -1   6  171.53   15.85   0
  23   1  -6  220.94   27.97   0
  22   1  -6    3.73    9.79   0
 -22  -1   6    6.99    9.32   0
  21   1  -6   66.65    8.39   0
 -21  -1   6   66.19    9.79   0
  20   1  -6   -9.79    9.79   0
 -20  -1   6   -8.86   12.12   0
  19   1  -6   39.62    7.46   0
 -19  -1   6   35.42    7.92   0
 -18  -1   6  282.93   11.19   0
  18   1  -6  300.18   11.19   0
 -17  -1   6   30.76    7.46   0
  17   1  -6   24.70    6.99   0
 -16  -1   6   16.31    6.53   0
  16   1  -6   12.59    4.66   0
  15   1  -6   71.32    7.46   0
 -15  -1   6   60.59    6.53   0
  14   1  -6   49.41    6.06   0
 -14  -1   6   36.36    8.86   0
  13   1  -6   38.69    6.06   0
 -13  -1   6   39.15    9.79   0
 -12  -1   6   82.04    8.86   0
  12   1  -6   58.73    9.32   0
 -11  -1   6   11.19    6.06   0
  11   1  -6   20.51   11.19   0
 -10  -1   6  292.72   10.72   0
  10   1  -6  317.42   13.98   0
   9   1  -6  705.23   22.37   0
  -9  -1   6  749.51   18.18   0
  -8  -1   6  459.59   11.19   0
   8   1  -6  462.38   13.52   0
  -7  -1   6   44.75    5.59   0
   7   1  -6   51.27    6.06   0
  -6  -1   6  149.16    7.92   0
   6   1  -6  148.69    8.86   0
   0  -1  -6  279.20   10.25   0
   0   1   6  275.94   14.45   0
  -1  -1  -6  288.99    7.92   0
   1   1   6  306.70    9.32   0
  -2  -1  -6   41.48    2.80   0
   2   1   6   42.88    6.99   0
  -3  -1  -6   75.51    4.20   0
   3   1   6   74.58    4.20   0
  -4  -1  -6  124.45    6.53   0
   4   1   6  134.71    4.66   0
  -5  -1  -6    0.00    4.66   0
   5   1   6    6.53    2.80   0
  -6  -1  -6    0.46    1.92   0
   6   1   6    0.42    1.40   0
  -7  -1  -6   55.93    5.59   0
   7   1   6   40.55    3.26   0
  -8  -1  -6   70.38    6.06   0
   8   1   6   75.04    3.73   0
   9   1   6   94.15    2.80   0
  -9  -1  -6   97.42    6.53   0
 -10  -1  -6   71.78    6.06   0
  10   1   6   79.24    8.39   0
  11   1   6    9.79    6.99   0
 -11  -1  -6   -1.40    6.53   0
 -12  -1  -6  165.00    6.53   0
  12   1   6  170.60   10.25   0
 -13  -1  -6    6.99    3.26   0
  13   1   6   -7.92    7.46   0
  14   1   6   38.69   10.72   0
 -14  -1  -6   13.52    3.26   0
 -15  -1  -6   46.15   13.98   0
  15   1   6   38.69   12.59   0
 -16  -1  -6   12.59   11.19   0
  16   1   6  -25.64   10.72   0
 -17  -1  -6  235.85   44.75   0
  17   1   6  222.34   44.28   0
 -23  -2   6   28.90   16.31   0
  23   2  -6   29.83   22.37   0
 -22  -2   6   26.57   10.25   0
  22   2  -6   26.10    8.39   0
  21   2  -6  148.69    9.32   0
 -21  -2   6  146.36   12.12   0
  20   2  -6   34.96    7.46   0
 -20  -2   6   27.97    8.39   0
 -19  -2   6   16.78    7.46   0
  19   2  -6    3.26    6.99   0
 -18  -2   6   36.36    7.92   0
  18   2  -6   32.16    6.06   0
  17   2  -6   89.49    7.92   0
 -17  -2   6   92.76    8.86   0
 -16  -2   6  211.15    9.32   0
  16   2  -6  218.14    7.92   0
 -15  -2   6  111.87   11.65   0
  15   2  -6  125.38    7.92   0
 -14  -2   6   61.99   11.65   0
  14   2  -6   29.83    5.59   0
 -13  -2   6   23.31    8.39   0
  13   2  -6   13.05    5.59   0
 -12  -2   6   11.65    5.59   0
  12   2  -6   18.64    4.66   0
  11   2  -6   12.59    6.99   0
 -11  -2   6   -5.59    6.99   0
  10   2  -6  992.82   28.90   0
 -10  -2   6 1031.97   24.24   0
   9   2  -6   32.16    5.59   0
  -9  -2   6   32.16    4.66   0
   8   2  -6   96.02   12.59   0
  -8  -2   6  120.26    6.06   0
   7   2  -6   -3.73    7.92   0
  -7  -2   6  -20.98    4.20   0
   6   2  -6  273.14   15.38   0
  -6  -2   6  256.83    8.39   0
  -5  -2   6   48.48    9.32   0
   5   2  -6   41.02   11.65   0
   2   2  -6  670.27   29.37   0
   1   2  -6 3488.86   80.17   0
   0  -2  -6   49.87    5.59   0
   0   2   6   54.54    3.73   0
   1   2   6   -7.46    6.99   0
  -1  -2  -6   -6.53    2.80   0
  -2  -2  -6   67.12    3.73   0
   2   2   6   68.98    4.20   0
  -3  -2  -6  106.74    4.66   0
   3   2   6   99.28    4.20   0
  -4  -2  -6  921.97   20.51   0
   4   2   6  960.66   20.04   0
  -5  -2  -6 1244.06   26.10   0
   5   2   6 1272.49   25.64   0
  -6  -2  -6  159.41    7.92   0
   6   2   6  166.87    8.86   0
  -7  -2  -6   76.91    6.53   0
   7   2   6   87.63    7.46   0
   8   2   6  266.15   12.12   0
  -8  -2  -6  265.68    9.32   0
  -9  -2  -6   29.83    6.06   0
   9   2   6   27.97    6.99   0
 -10  -2  -6   -8.86    9.32   0
  10   2   6  -11.65    7.46   0
  11   2   6  -14.92    5.59   0
 -11  -2  -6   12.12    6.53   0
  12   2   6  130.98   13.52   0
 -12  -2  -6  106.27    7.46   0
 -13  -2  -6    0.47    4.20   0
  13   2   6   17.25   13.52   0
 -14  -2  -6   43.81    6.99   0
  14   2   6   50.81   17.71   0
 -15  -2  -6   31.23   13.52   0
  15   2   6   34.96   12.59   0
  16   2   6   53.60   14.92   0
 -16  -2  -6   89.96   19.58   0
 -17  -2  -6  151.70   20.97   0
  17   2   6  184.84   23.35   0
  23   3  -6   41.10   13.69   0
 -23  -3   6   40.72   14.45   0
 -22  -3   6  107.21   12.25   0
  22   3  -6   82.97   11.65   0
  21   3  -6   22.37    7.46   0
 -21  -3   6   34.03    8.19   0
  20   3  -6   36.36    6.99   0
 -20  -3   6   41.02    9.32   0
  19   3  -6   17.71    6.53   0
 -19  -3   6   21.44    7.46   0
 -18  -3   6   24.24    6.99   0
  18   3  -6   34.96    5.59   0
  17   3  -6  162.67    7.92   0
 -17  -3   6  160.81    8.86   0
  16   3  -6   -4.66    3.73   0
 -16  -3   6  -13.52    9.79   0
  15   3  -6   44.75    6.06   0
 -15  -3   6   49.87    9.32   0
 -14  -3   6  240.51    8.72   0
  14   3  -6  240.05    8.39   0
 -13  -3   6  434.42   11.52   0
  13   3  -6  424.63   10.65   0
  12   3  -6    9.49    4.66   0
 -12  -3   6    9.24    3.99   0
  11   3  -6  258.23    7.46   0
 -11  -3   6  258.69    8.39   0
 -10  -3   6 3915.82   67.37   0
  10   3  -6 3960.56   70.43   0
  -9  -3   6 1233.80   24.24   0
   9   3  -6 1235.67   25.21   0
  -8  -3   6 1045.03   20.51   0
   8   3  -6 1081.85   20.76   0
  -7  -3   6    4.25    3.20   0
   7   3  -6    4.20    3.59   0
  -6  -3   6 1727.42   31.70   0
   6   3  -6 1740.93   45.21   0
  -5  -3   6  541.16   27.97   0
   5   3  -6  479.63   12.12   0
  -4  -3   6 7083.99  132.12   0
   4   3  -6 7222.42  135.70   0
   3   3  -6 2880.11   96.40   0
  -3  -3   6 2821.85   95.09   0
  -2  -3   6   67.29    9.32   0
   2   3  -6   67.97    9.72   0
  -1  -3   6 1037.10   27.03   0
   1   3  -6 1021.25   26.10   0
   0  -3  -6  378.48    9.79   0
   0   3   6  357.51    7.92   0
   1   3   6   81.10    7.92   0
  -1  -3  -6  103.94    4.20   0
  -2  -3  -6  140.77    4.66   0
   2   3   6  137.50    6.06   0
  -3  -3  -6   97.42    3.73   0
   3   3   6   87.16    6.06   0
  -4  -3  -6 1190.92   26.10   0
   4   3   6 1204.90   31.23   0
  -5  -3  -6  343.06    9.32   0
   5   3   6  342.13   12.12   0
  -6  -3  -6   55.00    6.53   0
   6   3   6   59.66    6.53   0
  -7  -3  -6  445.14   11.65   0
   7   3   6  447.93   15.38   0
  -8  -3  -6  130.98    7.46   0
   8   3   6  148.22    9.32   0
   9   3   6  259.63   14.92   0
  -9  -3  -6  257.76    9.79   0
  10   3   6   19.58    6.53   0
 -10  -3  -6    6.06    6.53   0
  11   3   6   52.67    8.39   0
 -11  -3  -6   51.74    7.46   0
 -12  -3  -6   15.38    6.53   0
  12   3   6   23.77    8.39   0
 -13  -3  -6  110.00    8.39   0
  13   3   6  118.39   16.31   0
 -14  -3  -6   11.65    8.39   0
  14   3   6   33.56   14.92   0
 -15  -3  -6  115.13    9.79   0
  15   3   6  111.40   12.12   0
 -16  -3  -6   67.59   26.10   0
  16   3   6   45.21   16.78   0
 -17  -3  -6   30.30   25.64   0
  17   3   6   42.42   29.37   0
  23   4  -6   73.65   34.49   0
 -23  -4   6  -11.19   10.72   0
  22   4  -6  236.32   29.83   0
 -22  -4   6  231.19   13.05   0
 -21  -4   6  110.00   10.72   0
  21   4  -6  136.57   14.45   0
 -20  -4   6    3.26    9.32   0
  20   4  -6    5.59    7.46   0
  19   4  -6   14.45    6.06   0
 -19  -4   6   13.98    6.53   0
  18   4  -6   51.27    5.13   0
 -18  -4   6   40.09    6.99   0
  17   4  -6   47.54    5.59   0
 -17  -4   6   38.69    6.99   0
  16   4  -6  641.84   14.45   0
 -16  -4   6  632.05   18.18   0
 -15  -4   6  453.99   18.18   0
  15   4  -6  478.23   11.19   0
 -14  -4   6   16.31    6.53   0
  14   4  -6    4.66    4.66   0
 -13  -4   6  110.47    6.99   0
  13   4  -6  112.33    5.59   0
 -12  -4   6   16.78    6.53   0
  12   4  -6  -14.92    6.53   0
  11   4  -6   -8.39    4.20   0
 -11  -4   6   -7.92    4.20   0
  10   4  -6  338.40   14.45   0
 -10  -4   6  315.09   10.25   0
  -9  -4   6  864.64   22.84   0
   9   4  -6  845.06   26.10   0
  -8  -4   6   58.73    5.13   0
   8   4  -6   46.15    6.99   0
  -7  -4   6  491.28   11.65   0
   7   4  -6  498.74   16.31   0
  -6  -4   6  902.86   18.64   0
   6   4  -6  898.20   25.64   0
  -5  -4   6  -10.25    4.20   0
   5   4  -6  -14.45    3.73   0
  -4  -4   6 1348.47   28.90   0
   4   4  -6 1332.15   27.50   0
   3   4  -6  456.32   12.12   0
  -3  -4   6  468.91   10.72   0
   2   4  -6   28.90    4.20   0
  -2  -4   6   23.77    3.73   0
  -1  -4   6   88.56    3.73   0
   1   4  -6   81.57    7.46   0
   0  -4  -6 1252.91   20.04   0
   0   4   6 1234.27   25.64   0
  -1  -4  -6  983.50   19.11   0
   1   4   6 1006.80   43.35   0
  -2  -4  -6    3.73    2.80   0
   2   4   6    3.26    4.66   0
  -3  -4  -6   11.65    2.80   0
   3   4   6   12.12    5.13   0
  -4  -4  -6   -1.86    6.53   0
   4   4   6   -1.86    2.80   0
  -5  -4  -6 1030.11   20.04   0
   5   4   6 1029.64   28.43   0
  -6  -4  -6   82.97    7.92   0
   6   4   6   63.86    7.46   0
  -7  -4  -6  116.53    7.46   0
   7   4   6  136.57   11.19   0
  -8  -4  -6   87.63    6.99   0
   8   4   6   95.09   11.19   0
   9   4   6  112.80   10.72   0
  -9  -4  -6  131.91    9.79   0
 -10  -4  -6  105.81    8.39   0
  10   4   6   88.10    8.86   0
 -11  -4  -6   95.55    8.39   0
  11   4   6  114.66   12.12   0
 -12  -4  -6   69.45    8.39   0
  12   4   6   56.87   11.19   0
  13   4   6   63.39   15.38   0
 -13  -4  -6   52.67    7.92   0
 -14  -4  -6   34.96    7.46   0
  14   4   6   50.34   13.98   0
  15   4   6   10.25    8.86   0
 -15  -4  -6   39.62    7.92   0
  16   4   6   -9.79   13.05   0
 -16  -4  -6    3.26   33.09   0
 -17  -4  -6  138.90   40.09   0
  17   4   6   95.09   36.36   0
  23   5  -6    4.20   23.31   0
 -23  -5   6  -30.30   14.45   0
  22   5  -6   10.72   19.58   0
 -22  -5   6   30.76   12.59   0
 -21  -5   6    6.06    9.79   0
  21   5  -6   12.12   12.59   0
  20   5  -6   49.41    7.92   0
 -20  -5   6   63.39    8.86   0
 -19  -5   6    7.92    7.92   0
  19   5  -6    3.73    8.39   0
 -18  -5   6   11.65    6.99   0
  18   5  -6    2.80    6.06   0
  17   5  -6    1.40    7.46   0
 -17  -5   6  -25.64   12.12   0
 -16  -5   6  308.10   13.52   0
  16   5  -6  319.29   11.65   0
  15   5  -6  265.68   10.72   0
 -15  -5   6  261.49   10.72   0
 -14  -5   6  261.49   10.25   0
  14   5  -6  236.32   10.25   0
 -13  -5   6   80.17    6.99   0
  13   5  -6   98.35    7.46   0
  12   5  -6   83.90    6.99   0
 -12  -5   6   87.63    6.99   0
  11   5  -6   44.28    6.99   0
 -11  -5   6   34.96    6.06   0
 -10  -5   6   63.86    6.53   0
  10   5  -6   64.32    7.46   0
   9   5  -6   60.59    6.53   0
  -9  -5   6   61.06    7.46   0
   8   5  -6 1198.38   33.09   0
  -8  -5   6 1206.77   27.50   0
  -7  -5   6  357.97   10.25   0
   7   5  -6  331.87   12.12   0
  -6  -5   6   48.94    6.53   0
   6   5  -6   76.44    7.46   0
  -5  -5   6 1294.40   23.77   0
   5   5  -6 1322.83   24.36   0
  -4  -5   6 3638.48   60.13   0
   4   5  -6 3679.03   60.85   0
   3   5  -6  457.26    8.98   0
  -3  -5   6  463.78    9.32   0
  -2  -5   6 1818.77   29.37   0
   2   5  -6 1751.19   28.36   0
  -1  -5   6  206.95    5.59   0
   1   5  -6  186.91    7.46   0
   0  -5  -6  639.51   13.98   0
   0   5   6  601.29   13.05   0
   1   5   6  366.36   15.38   0
  -1  -5  -6  396.66    8.86   0
   2   5   6  558.87    9.84   0
  -2  -5  -6  520.65    9.32   0
   3   5   6  565.86    9.78   0
  -3  -5  -6  585.44    9.25   0
   4   5   6   18.64    5.25   0
  -4  -5  -6   12.12    4.20   0
  -5  -5  -6  666.54   12.59   0
   5   5   6  647.43   12.10   0
  -6  -5  -6   48.94    6.53   0
   6   5   6   38.69    8.86   0
   7   5   6  369.16   18.64   0
  -7  -5  -6  348.19   10.25   0
   8   5   6   10.25   10.25   0
  -8  -5  -6   36.82    8.86   0
  -9  -5  -6    9.96    7.92   0
   9   5   6    9.42    7.25   0
  10   5   6  -19.58    7.92   0
 -10  -5  -6   -9.79    6.06   0
 -11  -5  -6  151.95    8.86   0
  11   5   6  128.18    8.12   0
 -12  -5  -6   96.49    9.32   0
  12   5   6   98.82    8.72   0
 -13  -5  -6   42.88    7.46   0
  13   5   6   34.49    9.32   0
 -14  -5  -6   10.72    6.53   0
  14   5   6   21.91   10.25   0
 -15  -5  -6   21.91    8.39   0
  15   5   6   33.56   13.05   0
 -16  -5  -6    6.53   22.37   0
  16   5   6   35.89   14.45   0
 -17  -5  -6   97.42   35.89   0
  17   5   6  196.70   43.81   0
  23   6  -6    4.66   20.98   0
 -23  -6   6    3.26   40.55   0
 -22  -6   6   70.38   13.52   0
  22   6  -6   88.10   32.16   0
 -21  -6   6  263.82   16.78   0
  21   6  -6  208.82   15.38   0
  20   6  -6   67.59   10.25   0
 -20  -6   6   54.07    8.86   0
  19   6  -6   52.67    7.92   0
 -19  -6   6   54.07    8.39   0
  18   6  -6   55.47    7.46   0
 -18  -6   6   50.81    8.86   0
  17   6  -6  -11.65    6.53   0
 -17  -6   6    2.33   10.72   0
 -16  -6   6    4.66    9.79   0
  16   6  -6  -12.59    4.66   0
 -15  -6   6   59.66    8.39   0
  15   6  -6   68.52    6.99   0
 -14  -6   6   35.89    6.53   0
  14   6  -6   34.03    6.53   0
 -13  -6   6  376.15   11.65   0
  13   6  -6  352.38   11.65   0
 -12  -6   6  421.37   12.59   0
  12   6  -6  425.10   13.05   0
  11   6  -6    3.73    6.06   0
 -11  -6   6   36.36    7.92   0
  10   6  -6  200.43    7.92   0
 -10  -6   6  223.27    9.79   0
  -9  -6   6   64.32    6.99   0
   9   6  -6   65.72    6.53   0
   8   6  -6  219.07    8.86   0
  -8  -6   6  240.51    8.39   0
  -7  -6   6  261.49    8.86   0
   7   6  -6  268.02    9.32   0
  -6  -6   6   -4.20    5.59   0
   6   6  -6   -1.40    6.06   0
   5   6  -6   34.49    6.99   0
  -5  -6   6   20.98    3.73   0
   4   6  -6 1488.30   37.76   0
  -4  -6   6 1467.79   24.24   0
   3   6  -6  658.15   19.58   0
  -3  -6   6  681.92   12.59   0
  -2  -6   6  114.20    5.59   0
   2   6  -6  120.26    9.32   0
  -1  -6   6  995.15   18.18   0
   1   6  -6 1000.28   28.90   0
   0   6   6    1.86    5.13   0
   0  -6  -6   18.18    4.20   0
   1   6   6   41.95    7.46   0
  -1  -6  -6   49.87    3.73   0
  -2  -6  -6  230.73    6.06   0
   2   6   6  209.75   11.19   0
  -3  -6  -6   -7.46    1.40   0
   3   6   6   -6.53    9.79   0
   4   6   6  183.65   10.72   0
  -4  -6  -6  201.83    4.66   0
  -5  -6  -6   27.97    5.59   0
   5   6   6   17.25    6.99   0
  -6  -6  -6  990.02   18.64   0
   6   6   6 1006.80   39.15   0
  -7  -6  -6  412.51   11.19   0
   7   6   6  398.06   25.17   0
  -8  -6  -6 1494.82   27.50   0
   8   6   6 1507.41   47.08   0
  -9  -6  -6   37.76    6.53   0
   9   6   6   21.91    7.92   0
  10   6   6   32.16   10.25   0
 -10  -6  -6    8.39    7.46   0
 -11  -6  -6  -13.05    6.53   0
  11   6   6   19.58    9.79   0
  12   6   6  242.38   17.25   0
 -12  -6  -6  217.21   10.72   0
  13   6   6  176.66   15.38   0
 -13  -6  -6  140.30    9.79   0
 -14  -6  -6   82.50    8.39   0
  14   6   6   63.86   11.19   0
 -15  -6  -6  405.52   17.71   0
  15   6   6  442.81   24.70   0
 -16  -6  -6  208.82   32.63   0
  16   6   6  203.23   17.71   0
  17   6   6   33.09   28.90   0
 -17  -6  -6   16.78   23.77   0
 -23  -7   6   92.76   37.29   0
  23   7  -6  -28.90   22.37   0
 -22  -7   6   40.55   12.12   0
  22   7  -6   99.28   34.96   0
 -21  -7   6  110.93   11.65   0
  21   7  -6  137.04   26.10   0
  20   7  -6  -24.24    8.86   0
 -20  -7   6    0.47   10.72   0
  19   7  -6  -10.72    5.59   0
 -19  -7   6  -11.65    7.92   0
 -18  -7   6   30.30    9.32   0
  18   7  -6    5.13    7.46   0
 -17  -7   6  103.48    8.39   0
  17   7  -6  105.34    7.92   0
 -16  -7   6   58.26    8.86   0
  16   7  -6   54.54    6.99   0
  15   7  -6   83.43    7.46   0
 -15  -7   6   70.38    7.92   0
 -14  -7   6  943.41   21.44   0
  14   7  -6  948.07   22.37   0
 -13  -7   6   32.16    6.99   0
  13   7  -6   50.34    8.39   0
  12   7  -6  661.88   16.78   0
 -12  -7   6  634.38   17.25   0
  11   7  -6   34.49    6.06   0
 -11  -7   6   47.54   10.25   0
 -10  -7   6   90.43    8.39   0
  10   7  -6   97.88    6.53   0
   9   7  -6   71.78    6.06   0
  -9  -7   6   75.04    8.39   0
  -8  -7   6  154.75    7.92   0
   8   7  -6  165.00    6.99   0
  -7  -7   6 1374.10   22.84   0
   7   7  -6 1377.83   32.16   0
  -6  -7   6 2239.67   36.82   0
   6   7  -6 2201.45   56.40   0
  -5  -7   6  238.65    6.53   0
   5   7  -6  220.47   10.25   0
  -4  -7   6   14.45    2.80   0
   4   7  -6   22.84    6.06   0
   3   7  -6    7.46    9.32   0
  -3  -7   6   -0.93    6.53   0
   2   7  -6   14.45    6.53   0
  -2  -7   6    6.06    3.26   0
   1   7  -6  231.66   10.72   0
  -1  -7   6  226.06    8.39   0
   0  -7  -6   54.07    7.46   0
   0   7   6   37.76    6.53   0
  -1  -7  -6    1.86    5.13   0
   1   7   6  -10.25    6.99   0
  -2  -7  -6  268.02    6.53   0
  -3  -7  -6   -1.86    2.33   0
   3   7   6   -6.53    9.32   0
   4   7   6   43.81   10.25   0
  -4  -7  -6   48.48    3.26   0
  -5  -7  -6   25.64    6.06   0
   5   7   6    5.59    9.79   0
  -6  -7  -6   60.13    6.53   0
   6   7   6   75.51   12.59   0
  -7  -7  -6   13.98    6.53   0
   7   7   6   -3.73   11.65   0
   8   7   6  206.02   14.92   0
  -8  -7  -6  202.76    8.39   0
   9   7   6    7.92   11.19   0
  -9  -7  -6    9.79    7.92   0
 -10  -7  -6  237.72    9.79   0
  10   7   6  188.78   14.92   0
  11   7   6   60.13    9.79   0
 -11  -7  -6   45.68    6.99   0
 -12  -7  -6   16.31    7.92   0
  12   7   6    2.80   11.65   0
 -13  -7  -6   14.45    9.79   0
  13   7   6   21.44   13.05   0
 -14  -7  -6   15.38    8.86   0
  14   7   6   17.25   13.05   0
 -15  -7  -6   21.91   10.72   0
  15   7   6   20.04   14.92   0
 -16  -7  -6   93.69   15.85   0
  16   7   6   89.96   28.43   0
  17   7   6  -47.08   24.70   0
 -17  -7  -6   18.64   21.44   0
  22   8  -6    9.32   31.23   0
 -22  -8   6   18.18   13.05   0
 -21  -8   6   -2.33   13.52   0
  21   8  -6   -4.66   19.58   0
  20   8  -6   36.36    8.86   0
 -20  -8   6   30.30   11.19   0
 -19  -8   6    9.32    7.92   0
  19   8  -6    1.86    7.46   0
  18   8  -6  364.50   14.45   0
 -18  -8   6  380.81   16.31   0
  17   8  -6  107.67    8.39   0
 -17  -8   6   92.76    8.86   0
  16   8  -6    2.33    5.59   0
 -16  -8   6   -3.73    6.53   0
  15   8  -6   30.76    6.53   0
 -15  -8   6   28.90    8.86   0
 -14  -8   6   15.85    7.92   0
  14   8  -6    0.93    4.66   0
 -13  -8   6   13.05    6.99   0
  13   8  -6   34.03    7.92   0
 -12  -8   6  -11.19    5.13   0
  12   8  -6   -7.46    7.46   0
 -11  -8   6  186.45    9.79   0
  11   8  -6  206.95    9.79   0
  10   8  -6  308.10    9.79   0
 -10  -8   6  302.04   13.05   0
   9   8  -6   -0.47    5.13   0
  -9  -8   6   14.45    6.53   0
   8   8  -6  443.27   11.65   0
  -8  -8   6  424.16   13.05   0
  -7  -8   6   14.92    2.80   0
   7   8  -6   14.45    4.66   0
  -6  -8   6  125.85    4.66   0
   6   8  -6  124.45    5.59   0
   5   8  -6  270.35   11.19   0
  -5  -8   6  261.02    6.53   0
   4   8  -6  246.57   12.12   0
  -4  -8   6  289.46    6.99   0
  -3  -8   6  504.80    9.79   0
   3   8  -6  479.16   18.18   0
  -2  -8   6  502.00   10.72   0
   2   8  -6  428.82   21.91   0
  -1  -8   6  544.89   16.78   0
   1   8  -6  515.99   15.85   0
   0   8   6  364.03   13.05   0
   0  -8  -6  377.09   14.92   0
   1   8   6  429.29   14.45   0
  -1  -8  -6  424.63   10.25   0
  -2  -8  -6  668.87   12.59   0
  -3  -8  -6   56.87    4.66   0
   3   8   6   55.00    8.39   0
  -4  -8  -6   14.45    3.26   0
   4   8   6   -3.73   11.19   0
  -5  -8  -6  292.25    6.53   0
   5   8   6  278.74   17.71   0
  -6  -8  -6  354.71   10.25   0
   6   8   6  355.18   20.98   0
  -7  -8  -6  246.57    9.79   0
   7   8   6  238.65   17.71   0
   8   8   6    0.00    8.39   0
  -8  -8  -6   26.10    7.46   0
  -9  -8  -6   37.76    6.53   0
   9   8   6   45.21    9.32   0
  10   8   6   19.58    8.86   0
 -10  -8  -6   10.25    6.53   0
  11   8   6   35.89   12.12   0
 -11  -8  -6   26.57    6.53   0
 -12  -8  -6   73.65    7.92   0
  12   8   6  100.68   13.05   0
 -13  -8  -6   31.23    7.46   0
  13   8   6   65.26   14.45   0
  14   8   6    3.73   14.45   0
 -14  -8  -6   13.05    7.46   0
 -15  -8  -6   11.65    8.86   0
  15   8   6   20.51   11.65   0
 -16  -8  -6   23.31   12.12   0
  16   8   6  -26.57   23.77   0
 -22  -9   6   61.53   25.17   0
  22   9  -6   98.35   30.30   0
 -21  -9   6   14.45   11.19   0
  21   9  -6   52.67   29.83   0
 -20  -9   6   18.64    9.79   0
  20   9  -6    4.20    7.92   0
  19   9  -6    0.47    7.46   0
 -19  -9   6   -9.32    7.46   0
  18   9  -6   22.37    8.86   0
 -18  -9   6   40.55    9.79   0
 -17  -9   6   23.31    7.92   0
  17   9  -6   29.83    7.92   0
  16   9  -6  290.85   10.25   0
 -16  -9   6  308.10   14.45   0
  15   9  -6  309.50   10.25   0
 -15  -9   6  282.93   13.52   0
 -14  -9   6  377.55   13.98   0
  14   9  -6  352.38   12.12   0
  13   9  -6  673.07   15.38   0
 -13  -9   6  703.36   20.51   0
 -12  -9   6    0.93    7.46   0
  12   9  -6    3.26    7.46   0
 -11  -9   6  105.34    8.39   0
  11   9  -6  106.27    7.46   0
  10   9  -6    0.22    5.59   0
 -10  -9   6   -0.51    4.39   0
  -9  -9   6   27.50    6.06   0
   9   9  -6   31.23    5.13   0
  -8  -9   6    3.73    2.33   0
   8   9  -6   13.05    5.13   0
  -7  -9   6  -13.98    5.59   0
   7   9  -6  -25.17    5.13   0
  -6  -9   6   24.24    3.73   0
   6   9  -6    8.86    5.59   0
  -5  -9   6   -7.92    4.20   0
   5   9  -6  -13.05    5.59   0
  -4  -9   6  522.98   10.25   0
   4   9  -6  515.05   14.92   0
  -3  -9   6   99.75    3.73   0
   3   9  -6  100.21   12.59   0
  -2  -9   6  791.93   17.25   0
   2   9  -6  770.02   34.03   0
  -1  -9   6  740.19   17.71   0
   1   9  -6  760.70   22.84   0
   0  -9  -6   36.36    4.66   0
   0   9   6   29.37    6.99   0
  -1  -9  -6  988.16   17.25   0
   1   9   6  945.28   26.10   0
  -2  -9  -6   60.13    5.13   0
  -3  -9  -6  267.55    7.92   0
   3   9   6  274.07   18.64   0
   4   9   6   40.55    9.79   0
  -4  -9  -6   35.89    5.13   0
  -5  -9  -6  141.70    4.20   0
   5   9   6  154.75   16.78   0
  -6  -9  -6   86.23    9.32   0
   6   9   6   66.65   13.05   0
  -7  -9  -6   15.38    6.53   0
   7   9   6   37.29   14.45   0
  -8  -9  -6  223.27    8.86   0
   8   9   6  213.48   15.38   0
  -9  -9  -6   89.49    7.92   0
   9   9   6   88.10   11.65   0
 -10  -9  -6  206.02    9.32   0
  10   9   6  207.89   12.59   0
 -11  -9  -6  216.74    9.79   0
  11   9   6  207.89   15.85   0
  12   9   6    1.86    9.79   0
 -12  -9  -6   -6.53    6.53   0
 -13  -9  -6   13.52    6.99   0
  13   9   6   30.30   14.45   0
 -14  -9  -6   22.84   11.19   0
  14   9   6   -5.13    8.39   0
  15   9   6  110.00   15.85   0
 -15  -9  -6  108.14   11.65   0
 -16  -9  -6   27.97   10.72   0
  16   9   6    1.86   23.77   0
 -22 -10   6  142.63   24.70   0
  22  10  -6  165.47   27.97   0
  21  10  -6   71.32   28.90   0
 -21 -10   6    4.66   20.51   0
 -20 -10   6  126.32   12.59   0
  20  10  -6  134.71   23.31   0
 -19 -10   6   82.50   16.31   0
  19  10  -6   78.31    8.86   0
  18  10  -6    7.92    7.92   0
 -18 -10   6    0.47    6.99   0
 -17 -10   6   31.70    9.32   0
  17  10  -6   -5.59    4.66   0
 -16 -10   6  181.78   12.59   0
  16  10  -6  201.36   10.25   0
  15  10  -6   -0.47    6.99   0
 -15 -10   6   18.18    7.46   0
  14  10  -6  748.58   19.11   0
 -14 -10   6  739.26   20.98   0
  13  10  -6    2.33    5.13   0
 -13 -10   6    0.93    6.99   0
  12  10  -6  859.51   20.04   0
 -12 -10   6  883.75   21.44   0
  11  10  -6  362.64   10.72   0
 -11 -10   6  369.63   13.52   0
 -10 -10   6   61.53    7.46   0
  10  10  -6   68.98    7.46   0
  -9 -10   6   48.48    5.13   0
   9  10  -6   46.61    7.46   0
  -8 -10   6  135.17    4.66   0
   8  10  -6  126.78    6.99   0
   7  10  -6   26.57    7.46   0
  -7 -10   6   17.25    3.73   0
  -6 -10   6  -12.59    6.99   0
   6  10  -6   -4.20    6.53   0
  -5 -10   6   -4.20    7.92   0
   5  10  -6    4.66    6.99   0
  -4 -10   6  103.94    5.13   0
   4  10  -6   93.69    6.53   0
  -3 -10   6  670.74   14.45   0
   3  10  -6  681.92   23.77   0
  -2 -10   6   25.64    2.33   0
   2  10  -6   24.03    2.38   0
   1  10  -6  610.61   20.51   0
  -1 -10   6  608.28   11.19   0
   0  10   6 1445.42   38.69   0
   0 -10  -6 1521.86   24.70   0
  -1 -10  -6  275.01    8.39   0
   1  10   6  268.02   13.05   0
  -2 -10  -6  125.38    6.53   0
   2  10   6   81.10   14.92   0
  -3 -10  -6   35.89    5.13   0
   3  10   6   30.76   10.25   0
  -4 -10  -6   56.40    6.06   0
   4  10   6   78.77   18.64   0
  -5 -10  -6  171.53    6.06   0
   5  10   6  185.98   18.18   0
  -6 -10  -6   18.64    2.80   0
   6  10   6   24.24   14.92   0
  -7 -10  -6   23.77    7.46   0
   7  10   6  -23.31   14.45   0
   8  10   6  -28.90    7.92   0
  -8 -10  -6   -2.33    6.06   0
  -9 -10  -6   -5.59    8.86   0
   9  10   6  -15.38    6.99   0
 -10 -10  -6    0.47    6.53   0
  10  10   6    5.13    9.32   0
 -11 -10  -6   30.30    7.92   0
  11  10   6   16.78   13.05   0
 -12 -10  -6   31.23    6.99   0
  12  10   6   25.64   13.98   0
 -13 -10  -6   -2.80    6.99   0
  13  10   6   -0.93    8.86   0
 -14 -10  -6  -10.72   10.72   0
  14  10   6  -10.72    9.32   0
 -15 -10  -6   65.72   10.25   0
  15  10   6   43.81   17.71   0
 -16 -10  -6   28.90   10.72   0
  16  10   6   27.03   27.03   0
 -21 -11   6    3.73   20.51   0
  21  11  -6   -3.73   32.63   0
 -20 -11   6   46.61   17.71   0
  20  11  -6   15.85   27.50   0
 -19 -11   6  185.51   11.65   0
  19  11  -6  201.83   13.52   0
 -18 -11   6   12.12    7.92   0
  18  11  -6   17.25    7.92   0
 -17 -11   6   30.76   12.12   0
  17  11  -6   -6.53    8.39   0
 -16 -11   6   62.46   13.05   0
  16  11  -6   90.43   10.72   0
 -15 -11   6  223.73   13.52   0
  15  11  -6  181.32   10.25   0
  14  11  -6  -25.17    6.53   0
 -14 -11   6  -20.51    9.79   0
  13  11  -6  294.12   11.19   0
 -13 -11   6  290.39   15.38   0
 -12 -11   6  165.94   10.25   0
  12  11  -6  174.33    8.39   0
 -11 -11   6  204.16   13.98   0
  11  11  -6  210.22    9.32   0
 -10 -11   6  113.27    7.46   0
  10  11  -6  103.48    7.46   0
  -9 -11   6  134.71    4.66   0
   9  11  -6  133.31    7.92   0
  -8 -11   6   39.15    4.20   0
   8  11  -6   31.23    6.06   0
  -7 -11   6  178.99    6.53   0
   7  11  -6  172.93    8.86   0
   6  11  -6 1633.73   32.16   0
  -6 -11   6 1693.86   27.50   0
  -5 -11   6  625.52   11.65   0
   5  11  -6  602.68   17.25   0
  -4 -11   6   56.87    8.39   0
   4  11  -6   71.78    8.86   0
   3  11  -6  102.54   14.92   0
  -3 -11   6  112.33    7.46   0
   2  11  -6   99.75   12.59   0
  -2 -11   6   92.76    6.06   0
  -1 -11   6   16.31    7.46   0
   1  11  -6    7.92    8.86   0
   0 -11  -6  740.65   13.98   0
   0  11   6  743.92   23.31   0
   1  11   6  394.80   14.92   0
  -1 -11  -6  397.13   10.72   0
  -2 -11  -6   92.76    6.53   0
   2  11   6   90.89   15.38   0
  -3 -11  -6  289.46    7.92   0
   3  11   6  268.48   19.11   0
  -4 -11  -6   14.92    4.20   0
   4  11   6   14.45   11.65   0
   5  11   6  105.34   17.71   0
  -5 -11  -6  111.40    5.59   0
  -6 -11  -6  167.33    6.06   0
   6  11   6  151.95   14.92   0
  -7 -11  -6   75.51    6.06   0
   7  11   6   86.70   16.78   0
  -8 -11  -6  171.53    8.86   0
   8  11   6  177.12   13.52   0
  -9 -11  -6  197.63    9.32   0
   9  11   6  207.42   16.31   0
 -10 -11  -6    4.66    6.53   0
  10  11   6  -15.85    7.92   0
  11  11   6   13.05    9.32   0
 -11 -11  -6   13.52    7.46   0
 -12 -11  -6    9.79    8.39   0
  12  11   6  -11.65   10.72   0
 -13 -11  -6    5.59    8.39   0
  13  11   6  -20.04    8.39   0
 -14 -11  -6   87.63    9.79   0
  14  11   6   68.05   17.71   0
 -15 -11  -6   34.49   10.25   0
  15  11   6   29.37   36.36   0
 -21 -12   6   70.38   21.44   0
  21  12  -6   19.11   20.98   0
 -20 -12   6   42.42   19.11   0
  20  12  -6   25.64   27.97   0
 -19 -12   6   23.31   17.71   0
  19  12  -6   62.46   26.57   0
 -18 -12   6  158.48   13.05   0
  18  12  -6  174.33   12.59   0
  17  12  -6   30.30    7.46   0
 -17 -12   6   21.44   10.25   0
  16  12  -6   76.91    7.92   0
 -16 -12   6   77.37   12.12   0
 -15 -12   6   16.78    6.53   0
  15  12  -6    1.86    7.92   0
 -14 -12   6   75.51   10.25   0
  14  12  -6   71.32    7.92   0
 -13 -12   6  -16.31    7.46   0
  13  12  -6   -6.53    5.13   0
  12  12  -6   13.98    7.92   0
 -12 -12   6   -4.66    8.86   0
 -11 -12   6 2032.25   44.75   0
  11  12  -6 2025.26   38.69   0
  10  12  -6  157.55    8.39   0
 -10 -12   6  128.18    8.39   0
   9  12  -6  500.61   13.05   0
  -9 -12   6  514.59   12.12   0
  -8 -12   6   20.04    4.20   0
   8  12  -6   10.72    5.13   0
  -7 -12   6  195.77    8.86   0
   7  12  -6  191.11    7.46   0
  -6 -12   6 1277.62   24.70   0
   6  12  -6 1272.49   28.90   0
   5  12  -6  344.46   13.52   0
  -5 -12   6  370.56   10.72   0
  -4 -12   6  253.10    8.86   0
   4  12  -6  261.02   12.12   0
  -3 -12   6  198.56    8.39   0
   3  12  -6  245.64   19.11   0
   2  12  -6   27.03   11.65   0
  -2 -12   6    6.99    6.99   0
  -1 -12   6    1.40    9.79   0
   1  12  -6    3.73   12.12   0
   0 -12  -6    8.39    6.53   0
   0  12   6   11.65    8.39   0
  -1 -12  -6   17.25    3.73   0
   1  12   6    8.39    9.79   0
  -2 -12  -6  150.55    6.53   0
   2  12   6  125.38   17.71   0
  -3 -12  -6   -1.86    6.53   0
   3  12   6   18.64   12.12   0
   4  12   6    6.53   12.59   0
  -4 -12  -6   21.44    5.59   0
  -5 -12  -6   22.84    4.66   0
   5  12   6    1.40   11.65   0
  -6 -12  -6  288.52    7.92   0
   6  12   6  332.34   24.70   0
   7  12   6  112.80   14.45   0
  -7 -12  -6   98.35    3.73   0
  -8 -12  -6   -9.79    6.06   0
   8  12   6  -13.05   10.25   0
   9  12   6   31.70   11.65   0
  -9 -12  -6   28.43    7.92   0
  10  12   6  117.93   15.38   0
 -10 -12  -6  108.14    7.92   0
  11  12   6  142.16   15.38   0
 -11 -12  -6  113.27    9.32   0
 -12 -12  -6  106.27    9.32   0
  12  12   6  103.01   14.92   0
 -13 -12  -6  240.98   13.52   0
  13  12   6  266.15   19.58   0
 -14 -12  -6   77.37   11.19   0
  14  12   6   41.48   20.51   0
 -15 -12  -6   88.56   10.72   0
  15  12   6   56.40   27.50   0
 -20 -13   6   87.16   11.65   0
  20  13  -6  109.54   21.44   0
  19  13  -6   74.11   27.97   0
 -19 -13   6   63.86   13.52   0
 -18 -13   6   41.48   10.72   0
  18  13  -6   34.03    9.32   0
  17  13  -6  237.25   17.25   0
 -17 -13   6  223.27   14.45   0
 -16 -13   6  150.09   11.65   0
  16  13  -6  151.02   10.72   0
 -15 -13   6    6.06    8.86   0
  15  13  -6   -5.59    5.13   0
 -14 -13   6   17.71    9.79   0
  14  13  -6   25.64    6.53   0
 -13 -13   6   14.92    7.46   0
  13  13  -6   13.05    8.39   0
 -12 -13   6  -46.61    8.86   0
  12  13  -6  -14.92    7.46   0
  11  13  -6   -7.46    6.06   0
 -11 -13   6  -13.05   10.72   0
 -10 -13   6   31.23    3.73   0
  10  13  -6   27.03    7.46   0
  -9 -13   6  159.41    6.53   0
   9  13  -6  136.11    7.92   0
   8  13  -6   36.82    6.99   0
  -8 -13   6   28.43    5.13   0
  -7 -13   6  263.82    9.32   0
   7  13  -6  255.90   10.25   0
  -6 -13   6   19.11    5.13   0
   6  13  -6   24.24   12.12   0
  -5 -13   6  178.06    8.39   0
   5  13  -6  164.54   10.25   0
  -4 -13   6   48.48    6.06   0
   4  13  -6   44.28    9.79   0
   3  13  -6  138.44    9.79   0
  -3 -13   6  142.16    8.39   0
  -2 -13   6   68.05    7.92   0
   2  13  -6   41.48    8.86   0
   1  13  -6  116.53   11.65   0
  -1 -13   6  106.74    8.39   0
   0  13   6   87.63   13.52   0
   0 -13  -6   82.04    7.92   0
  -1 -13  -6   27.97    3.26   0
   1  13   6   35.42   13.52   0
   2  13   6  173.39   18.64   0
  -2 -13  -6  160.34    6.53   0
  -3 -13  -6   76.91    6.06   0
   3  13   6   60.13   14.92   0
  -4 -13  -6   19.58    5.59   0
   4  13   6   27.50   13.05   0
  -5 -13  -6  -11.19    3.26   0
   5  13   6  -37.29   17.71   0
   6  13   6  698.24   35.89   0
  -6 -13  -6  732.26   13.98   0
   7  13   6  -14.45   15.38   0
  -7 -13  -6    0.00    1.86   0
  -8 -13  -6  138.90    4.66   0
   8  13   6  110.00   12.59   0
  -9 -13  -6  161.28    8.86   0
   9  13   6  133.31   12.12   0
  10  13   6  113.27   13.05   0
 -10 -13  -6   99.28    8.39   0
  11  13   6   51.74   15.85   0
 -11 -13  -6   68.98    9.79   0
 -12 -13  -6  155.22   11.65   0
  12  13   6  147.76   15.85   0
 -13 -13  -6   28.90    8.86   0
  13  13   6    8.39   17.71   0
 -14 -13  -6   14.92   11.65   0
  14  13   6    5.59   12.59   0
 -20 -14   6   75.04   12.12   0
  20  14  -6   57.33   28.43   0
 -19 -14   6   34.49   10.72   0
  19  14  -6   -0.47   15.85   0
  18  14  -6    8.39   13.05   0
 -18 -14   6   14.45   12.12   0
 -17 -14   6  196.23   13.52   0
  17  14  -6  195.77   14.92   0
  16  14  -6   28.90   12.12   0
 -16 -14   6   31.23   10.25   0
 -15 -14   6   -3.73    8.86   0
  15  14  -6   28.90   11.65   0
 -14 -14   6  660.95   21.44   0
  14  14  -6  657.22   20.51   0
 -13 -14   6  136.57    9.32   0
  13  14  -6  172.00   11.19   0
  12  14  -6   57.33    8.39   0
 -12 -14   6   40.09   10.72   0
 -11 -14   6   42.42    8.39   0
  11  14  -6   61.99    8.39   0
 -10 -14   6  212.55    6.99   0
  10  14  -6  202.76   10.25   0
  -9 -14   6   -6.06    6.06   0
   9  14  -6    5.59    6.53   0
  -8 -14   6   42.88    5.59   0
   8  14  -6   34.03    6.53   0
  -7 -14   6 1687.80   37.76   0
   7  14  -6 1603.43   36.36   0
  -6 -14   6  405.52   14.92   0
   6  14  -6  396.20   18.18   0
  -5 -14   6  232.12   12.12   0
   5  14  -6  240.51   13.05   0
   4  14  -6  375.69   15.85   0
  -4 -14   6  397.13   13.98   0
  -3 -14   6  287.13   14.45   0
   3  14  -6  265.68   14.45   0
  -2 -14   6  382.21   12.12   0
   2  14  -6  386.41   15.38   0
  -1 -14   6  153.35    8.86   0
   1  14  -6  116.99   11.19   0
   0 -14  -6  147.76    9.32   0
   0  14   6  107.21   12.12   0
  -1 -14  -6   31.23    7.92   0
   1  14   6    4.20   11.65   0
  -2 -14  -6  257.29    7.92   0
   2  14   6  245.18   20.04   0
  -3 -14  -6   91.36    5.59   0
   3  14   6   75.04   15.38   0
  -4 -14  -6  215.81    6.99   0
   4  14   6  206.95   21.91   0
  -5 -14  -6   37.78    4.66   0
   5  14   6   36.90    4.71   0
  -6 -14  -6  -11.19    3.26   0
   6  14   6    2.80   12.12   0
  -7 -14  -6  242.38    7.92   0
   7  14   6  226.53   14.92   0
   8  14   6  216.74   16.78   0
  -8 -14  -6  181.32    5.13   0
  -9 -14  -6   14.92    6.53   0
   9  14   6   10.25   13.98   0
 -10 -14  -6   -0.47    6.99   0
  10  14   6  -13.52   16.78   0
 -11 -14  -6    3.73   12.12   0
  11  14   6   12.59   11.19   0
 -12 -14  -6   69.45    9.79   0
  12  14   6   52.20   18.64   0
 -13 -14  -6   20.98    9.32   0
  13  14   6   33.09   20.98   0
 -14 -14  -6   75.98   13.05   0
  14  14   6  106.27   27.97   0
 -19 -15   6   20.51   11.19   0
  19  15  -6   -5.13   24.24   0
 -18 -15   6    3.73    8.39   0
  18  15  -6   36.82   14.92   0
 -17 -15   6   18.64   12.12   0
  17  15  -6    9.32   16.31   0
 -16 -15   6    5.13   15.38   0
  16  15  -6    9.79   12.12   0
  15  15  -6   35.42    9.79   0
 -15 -15   6   46.61   10.25   0
 -14 -15   6   -3.26    8.39   0
  14  15  -6  -19.58   12.12   0
 -13 -15   6  322.55   14.45   0
  13  15  -6  291.32   13.05   0
  12  15  -6   69.45    8.86   0
 -12 -15   6   81.10    9.32   0
 -11 -15   6   34.96    2.33   0
  11  15  -6   42.88    6.99   0
  10  15  -6   -6.53    7.46   0
 -10 -15   6  -10.25    9.32   0
   9  15  -6  214.41    8.86   0
  -9 -15   6  201.83    8.86   0
  -8 -15   6  966.72   25.17   0
   8  15  -6  962.52   23.77   0
  -7 -15   6  543.95   16.31   0
   7  15  -6  517.39   21.44   0
   6  15  -6  439.08   19.58   0
  -6 -15   6  488.02   15.85   0
  -5 -15   6   64.79    9.79   0
   5  15  -6   64.79   10.25   0
   4  15  -6   36.36   12.12   0
  -4 -15   6   44.75    8.86   0
  -3 -15   6  199.50   14.45   0
   3  15  -6  165.94   12.12   0
   2  15  -6  121.66   10.72   0
  -2 -15   6  124.92    8.86   0
  -1 -15   6  159.88   10.72   0
   1  15  -6  103.01    9.32   0
   0 -15  -6   94.15    7.92   0
   0  15   6   83.43   14.92   0
  -1 -15  -6  172.46    9.79   0
   1  15   6  181.78   14.45   0
   2  15   6    0.00   13.52   0
  -2 -15  -6    6.06    6.99   0
   3  15   6   41.02   15.85   0
  -3 -15  -6   55.00    5.13   0
   4  15   6  -30.30   18.18   0
  -4 -15  -6  -10.25    5.13   0
  -5 -15  -6  133.31    6.53   0
   5  15   6  158.94   16.78   0
  -6 -15  -6   22.37    4.66   0
   6  15   6   34.03   17.71   0
   7  15   6   13.52   12.12   0
  -7 -15  -6   20.98    4.66   0
  -8 -15  -6    1.40    4.20   0
   8  15   6  -29.37    9.32   0
  -9 -15  -6   44.28    7.46   0
   9  15   6   36.36   10.72   0
 -10 -15  -6  -10.72   13.05   0
  10  15   6    2.80    9.79   0
  11  15   6   52.20   17.25   0
 -11 -15  -6   10.25    8.86   0
 -12 -15  -6   15.38    8.86   0
  12  15   6   19.11   17.71   0
 -13 -15  -6   20.98   10.25   0
  13  15   6   35.42   27.97   0
 -18 -16   6   78.77   12.12   0
  18  16  -6   56.40   24.24   0
 -17 -16   6   28.43   11.19   0
  17  16  -6   34.49   13.52   0
 -16 -16   6   72.71   11.65   0
  16  16  -6  102.54   15.85   0
 -15 -16   6   38.69   12.59   0
  15  16  -6   53.60   13.52   0
 -14 -16   6  741.59   22.84   0
  14  16  -6  737.39   21.44   0
 -13 -16   6   29.37   11.65   0
  13  16  -6   23.77   10.25   0
  12  16  -6   61.53    8.39   0
 -12 -16   6   33.09    9.32   0
 -11 -16   6   18.18    3.73   0
  11  16  -6   -3.26   12.12   0
  10  16  -6  374.75   14.45   0
 -10 -16   6  384.54   11.19   0
  -9 -16   6   41.02    6.06   0
   9  16  -6   58.26    7.46   0
  -8 -16   6    1.40    8.86   0
   8  16  -6   15.38    4.66   0
   7  16  -6   16.78    8.39   0
  -7 -16   6   -9.32    7.92   0
  -6 -16   6   60.13    9.32   0
   6  16  -6   43.81    9.79   0
  -5 -16   6   10.25    8.86   0
   5  16  -6   -4.20   14.45   0
   4  16  -6  172.00   13.52   0
  -4 -16   6  181.32   11.19   0
  -3 -16   6  116.99   12.12   0
   3  16  -6  115.13    9.79   0
  -2 -16   6   15.85    9.32   0
   2  16  -6    8.86   10.72   0
  -1 -16   6   -0.47    8.86   0
   1  16  -6   -3.73   11.65   0
   0 -16  -6   93.22    9.32   0
   0  16   6  110.93   12.59   0
  -1 -16  -6   90.43    9.32   0
   1  16   6   74.58   14.92   0
  -2 -16  -6  352.85   13.52   0
   2  16   6  328.61   27.03   0
  -3 -16  -6   89.49    8.39   0
   3  16   6  114.20   16.31   0
  -4 -16  -6  219.54    7.92   0
   4  16   6  254.03   25.17   0
  -5 -16  -6    4.66    4.66   0
   5  16   6   36.82   16.31   0
  -6 -16  -6   55.47    5.59   0
   6  16   6   79.71   31.23   0
   7  16   6  -26.57   13.52   0
  -7 -16  -6   -0.93    3.73   0
   8  16   6  113.73   13.05   0
  -8 -16  -6  115.13    6.06   0
  -9 -16  -6   22.86    2.80   0
   9  16   6   23.29    3.31   0
 -10 -16  -6   18.64    6.99   0
  10  16   6    4.20   16.31   0
 -11 -16  -6    5.13    9.32   0
  11  16   6   -8.39   14.45   0
 -12 -16  -6   48.94   10.72   0
  12  16   6  103.48   19.58   0
 -13 -16  -6   96.49   19.11   0
  13  16   6   19.11   32.16   0
  18  17  -6   34.49   18.64   0
 -18 -17   6   56.40   12.59   0
  17  17  -6   85.76   16.31   0
 -17 -17   6  111.40   13.52   0
  16  17  -6   56.87   12.59   0
 -16 -17   6   67.12   13.98   0
  15  17  -6   18.18   13.05   0
 -15 -17   6   26.10   11.19   0
  14  17  -6    5.13   12.59   0
 -14 -17   6    8.39   12.59   0
  13  17  -6   11.65    9.32   0
 -13 -17   6   -6.53    9.32   0
 -12 -17   6  573.32   19.58   0
  12  17  -6  536.03   19.11   0
 -11 -17   6   -0.93    6.06   0
  11  17  -6    7.46    6.99   0
  10  17  -6   46.15    6.53   0
 -10 -17   6   50.34    6.53   0
  -9 -17   6   39.62    6.53   0
   9  17  -6   56.40    6.53   0
   8  17  -6  204.16   13.98   0
  -8 -17   6  204.16   13.52   0
  -7 -17   6   68.98    9.79   0
   7  17  -6   77.37   11.65   0
  -6 -17   6  161.28   11.19   0
   6  17  -6  129.11   11.19   0
  -5 -17   6  -27.50   12.59   0
   5  17  -6   14.92    9.79   0
   4  17  -6  105.81   11.19   0
  -4 -17   6   68.98   10.25   0
   3  17  -6  194.84   12.59   0
  -3 -17   6  162.21   14.45   0
   2  17  -6   95.55    9.32   0
  -2 -17   6  117.93   12.12   0
  -1 -17   6  -12.12   12.12   0
   1  17  -6   14.45   10.25   0
   0 -17  -6   25.17    8.86   0
   0  17   6   35.89   10.25   0
  -1 -17  -6  133.77    9.79   0
   1  17   6  119.79   13.05   0
  -2 -17  -6   89.96    8.86   0
   2  17   6   57.80   21.44   0
   3  17   6    7.92   15.85   0
  -3 -17  -6   12.59    6.53   0
  -4 -17  -6    8.86    3.26   0
   4  17   6    8.48    3.37   0
  -5 -17  -6  306.24    8.39   0
   5  17   6  344.46    9.10   0
  -6 -17  -6    5.59    5.59   0
   6  17   6    5.25    4.52   0
  -7 -17  -6    6.53    5.13   0
   7  17   6   10.72   11.65   0
   8  17   6  146.36   17.71   0
  -8 -17  -6  131.91    6.53   0
   9  17   6   42.42   17.71   0
  -9 -17  -6   35.42    5.13   0
  10  17   6   40.09   15.85   0
 -10 -17  -6   38.69   10.25   0
 -11 -17  -6   32.63   12.59   0
  11  17   6   27.97   16.78   0
 -12 -17  -6   83.90   13.98   0
  12  17   6  147.29   25.17   0
  17  18  -6   12.59   19.58   0
 -17 -18   6    6.99   10.72   0
  16  18  -6   30.76   12.59   0
 -16 -18   6   47.08   11.19   0
  15  18  -6  352.38   20.98   0
 -15 -18   6  413.44   19.58   0
 -14 -18   6   28.43   10.72   0
  14  18  -6   30.30   13.05   0
  13  18  -6  260.56   15.85   0
 -13 -18   6  308.10   17.25   0
  12  18  -6   21.91    8.86   0
 -12 -18   6    7.46   10.72   0
 -11 -18   6   -1.86    8.86   0
  11  18  -6    8.39    6.99   0
  10  18  -6   -3.73   12.59   0
 -10 -18   6    3.73    5.59   0
  -9 -18   6   20.04    6.06   0
   9  18  -6   -1.40    7.92   0
  -8 -18   6    8.39   12.12   0
   8  18  -6   -0.47   10.72   0
  -7 -18   6   33.09   11.65   0
   7  18  -6   34.03   11.19   0
  -6 -18   6    8.86   10.72   0
   6  18  -6   22.37    9.32   0
  -5 -18   6   -6.53   12.59   0
   5  18  -6   13.52    9.79   0
  -4 -18   6  185.98   11.65   0
   4  18  -6  207.89   13.52   0
  -3 -18   6   64.79   10.72   0
   3  18  -6   54.54   11.65   0
   2  18  -6  356.58   17.25   0
  -2 -18   6  347.25   17.25   0
  -1 -18   6  145.43    9.79   0
   1  18  -6  153.82    9.79   0
   0  18   6  288.99   13.05   0
   0 -18  -6  280.60   12.12   0
  -1 -18  -6   11.19    7.92   0
   1  18   6    6.06   14.45   0
  -2 -18  -6   20.04    9.32   0
   2  18   6   -3.73   13.98   0
  -3 -18  -6   27.03    7.46   0
   3  18   6    7.92   22.37   0
  -4 -18  -6    0.47    6.53   0
   4  18   6    0.47   13.52   0
   5  18   6  294.58   22.84   0
  -5 -18  -6  343.53    9.32   0
  -6 -18  -6   -0.93    4.66   0
   6  18   6    2.80   12.12   0
   7  18   6   46.61   15.85   0
  -7 -18  -6    4.20    5.13   0
  -8 -18  -6   10.25    6.53   0
   8  18   6    8.39   16.31   0
  -9 -18  -6   70.85    6.53   0
   9  18   6   51.27   14.45   0
 -10 -18  -6    0.93   13.98   0
  10  18   6  -22.84   25.64   0
 -11 -18  -6   63.39   15.38   0
  11  18   6  115.60   23.77   0
 -16 -19   6   13.98   11.19   0
  16  19  -6   32.63   13.98   0
 -15 -19   6  148.69   12.59   0
  15  19  -6  171.06   14.92   0
 -14 -19   6   65.26   13.05   0
  14  19  -6   70.85   12.59   0
 -13 -19   6   17.71   15.38   0
  13  19  -6   27.03   11.65   0
 -12 -19   6  128.65   13.98   0
  12  19  -6  105.34   11.19   0
 -11 -19   6   37.29   10.72   0
  11  19  -6   42.88    8.39   0
  10  19  -6   90.89    7.46   0
 -10 -19   6   75.51    6.99   0
  -9 -19   6   34.49    6.99   0
   9  19  -6   34.96   11.19   0
  -8 -19   6   -4.66   12.12   0
   8  19  -6    6.06   11.19   0
  -7 -19   6   71.78   11.65   0
   7  19  -6   75.51   12.12   0
  -6 -19   6   37.76    9.32   0
   6  19  -6   28.90   12.59   0
  -5 -19   6   17.25   11.65   0
   5  19  -6   68.52   12.59   0
  -4 -19   6   16.31   10.25   0
   4  19  -6   12.12   10.25   0
  -3 -19   6   21.44   10.25   0
   3  19  -6   24.70   10.72   0
  -2 -19   6  148.69   10.72   0
   2  19  -6  171.53   13.98   0
   1  19  -6   55.93   10.25   0
  -1 -19   6   43.35    7.92   0
   0 -19  -6  383.14   13.98   0
   0  19   6  391.07   16.31   0
  -1 -19  -6  428.82   17.25   0
   1  19   6  416.71   18.18   0
  -2 -19  -6  250.30   11.65   0
   2  19   6  278.27   24.24   0
  -3 -19  -6   -2.80    5.13   0
   3  19   6   38.69   22.84   0
  -4 -19  -6    9.32    6.06   0
   4  19   6   17.25   21.44   0
  -5 -19  -6    6.53    6.99   0
   5  19   6   -2.33   11.65   0
  -6 -19  -6    6.99    7.46   0
   6  19   6   -0.47   11.65   0
   7  19   6   11.65    6.85   0
  -7 -19  -6    5.59    6.53   0
  -8 -19  -6   61.95    7.46   0
   8  19   6   65.76    7.71   0
  -9 -19  -6   20.04   10.25   0
   9  19   6   19.11   18.18   0
 -10 -19  -6   60.13   15.38   0
  10  19   6   65.72   15.63   0
  15  20  -6   29.37   15.85   0
 -15 -20   6   14.45   12.59   0
 -14 -20   6    1.66    8.52   0
  14  20  -6    1.78    8.59   0
 -13 -20   6    9.32   13.05   0
  13  20  -6   22.37    9.32   0
  12  20  -6   18.64    7.92   0
 -12 -20   6   14.45   10.25   0
  11  20  -6    5.13    5.59   0
 -11 -20   6  -10.25    7.92   0
 -10 -20   6   48.94   10.25   0
  10  20  -6   41.48   16.78   0
   9  20  -6    1.40   13.98   0
  -9 -20   6    2.33    6.99   0
  -8 -20   6   54.07    5.59   0
   8  20  -6   41.48   13.52   0
  -7 -20   6   -2.80   12.12   0
   7  20  -6   14.92    9.32   0
  -6 -20   6  368.23   15.38   0
   6  20  -6  413.91   18.64   0
  -5 -20   6   35.89   13.98   0
   5  20  -6   36.82    9.79   0
  -4 -20   6  310.90   15.38   0
   4  20  -6  266.15   16.31   0
  -3 -20   6   55.93   10.72   0
   3  20  -6   53.60   11.65   0
  -2 -20   6  109.54    9.79   0
   2  20  -6  117.46   12.12   0
  -1 -20   6  203.23   10.72   0
   1  20  -6  203.69   12.59   0
   0  20   6   57.80    9.79   0
   0 -20  -6   31.23    7.92   0
  -1 -20  -6   16.31    7.46   0
   1  20   6    6.06    8.39   0
  -2 -20  -6   51.27    6.99   0
   2  20   6   70.85   13.05   0
   3  20   6   30.30   26.57   0
  -3 -20  -6   22.84    7.46   0
  -4 -20  -6    3.73    6.06   0
   4  20   6   13.52   17.71   0
  -5 -20  -6  104.41   12.12   0
   5  20   6  142.63   16.78   0
  -6 -20  -6   12.12    8.39   0
   6  20   6   13.05   15.85   0
   7  20   6   10.72   24.70   0
  -7 -20  -6    0.47    5.59   0
  -8 -20  -6   17.71    6.53   0
   8  20   6   49.41   27.03   0
  -9 -20  -6   46.61   13.05   0
   9  20   6   14.45   17.25   0
 -14 -21   6   49.41   22.37   0
 -13 -21   6   48.48   13.05   0
  12  21  -6  122.59   20.04   0
 -12 -21   6   61.53   10.72   0
 -11 -21   6   44.75   12.59   0
  11  21  -6   16.78   17.71   0
 -10 -21   6   11.65   10.25   0
  10  21  -6   31.23   24.24   0
  -9 -21   6  122.59   12.12   0
   9  21  -6  111.87   16.31   0
  -8 -21   6   31.23   12.59   0
   8  21  -6   25.64   13.05   0
  -7 -21   6    8.39    5.59   0
   7  21  -6    6.06   12.12   0
   6  21  -6   25.64   11.65   0
  -6 -21   6   19.11   10.25   0
   5  21  -6  -12.59   10.25   0
  -5 -21   6  -16.78    9.32   0
  -4 -21   6   40.09   10.25   0
   4  21  -6   39.62   11.19   0
   3  21  -6    4.20   11.19   0
  -3 -21   6   -1.40   12.59   0
  -2 -21   6   85.76    8.86   0
   2  21  -6  121.19   11.19   0
  -1 -21   6   11.65    8.39   0
   1  21  -6   36.82   10.25   0
   0  21   6  118.86   11.65   0
   0 -21  -6  125.85   11.19   0
  -1 -21  -6   27.97    6.99   0
   1  21   6   50.34   11.65   0
  -2 -21  -6    9.32   12.59   0
   2  21   6   10.72   12.12   0
  -3 -21  -6    7.92    7.92   0
   3  21   6   18.18   16.78   0
   4  21   6  -10.72   13.05   0
  -4 -21  -6    4.20    8.39   0
  -5 -21  -6    3.26    6.06   0
   5  21   6   12.12   21.44   0
  -6 -21  -6   33.56    8.39   0
   6  21   6   50.34   23.31   0
  -7 -21  -6   14.45    5.59   0
   7  21   6   11.19   18.18   0
  -8 -21  -6   -6.06   11.19   0
   8  21   6   -3.73   25.64   0
 -12 -22   6   34.96   13.52   0
 -11 -22   6   16.31   13.98   0
 -10 -22   6   55.93   10.72   0
  10  22  -6  107.21   20.04   0
  -9 -22   6   43.81   12.12   0
   9  22  -6   85.76   16.31   0
  -8 -22   6  101.61   15.38   0
   8  22  -6   98.82   15.38   0
  -7 -22   6   19.11   11.65   0
   7  22  -6   13.98   12.12   0
  -6 -22   6  -12.59   12.12   0
   6  22  -6   -2.33   12.59   0
  -5 -22   6  127.46    8.86   0
   5  22  -6  136.83    9.85   0
  -4 -22   6   15.47    8.39   0
   4  22  -6   15.30    8.05   0
   3  22  -6   53.04    5.38   0
  -3 -22   6   54.70    5.13   0
  -2 -22   6   35.79    6.53   0
   2  22  -6   35.99    6.92   0
  -1 -22   6   10.39    3.73   0
   1  22  -6   10.89    3.52   0
   0  22   6   90.43   14.45   0
   0 -22  -6  101.15   10.25   0
  -1 -22  -6   36.82    8.39   0
   1  22   6   90.43   17.71   0
  -2 -22  -6   11.19    6.99   0
   2  22   6  -19.11   13.05   0
  -3 -22  -6   -5.13   12.12   0
   3  22   6   -5.59   11.65   0
  -4 -22  -6   -7.92    6.99   0
   4  22   6   -5.13    7.11   0
  -5 -22  -6   38.40    5.59   0
   5  22   6   39.04    5.37   0
  -6 -22  -6  143.56   17.25   0
   6  22   6  209.28   25.64   0
 -10 -23   6  -10.25   10.25   0
  -9 -23   6   55.47   12.59   0
  -8 -23   6   -3.73   13.98   0
  -7 -23   6   26.10   11.65   0
  -6 -23   6    7.92   11.65   0
  -5 -23   6  282.93   18.64   0
   5  23  -6  238.18   20.51   0
  -4 -23   6    2.33    9.32   0
   4  23  -6   70.38   13.05   0
  -3 -23   6  137.50   15.85   0
   3  23  -6  191.11   16.78   0
  -2 -23   6   -3.73    3.26   0
   1  23  -6   51.76    8.52   0
  -1 -23   6   50.92    7.92   0
   0 -23  -6   91.36   11.19   0
  -1 -23  -6   12.59    6.53   0
  -2 -23  -6   23.77    7.46   0
   2  23   6    0.47   16.78   0
  -3 -23  -6   40.55   13.98   0
   3  23   6   53.60   17.71   0
  -4 -23  -6  -15.85   10.25   0
   4  23   6   53.60   20.04   0
  -5 -23  -6   -5.13   17.25   0
  -8 -24   6   -0.47   11.65   0
  -7 -24   6   -2.80   15.38   0
  -6 -24   6  191.11   14.92   0
  -5 -24   6   37.29   15.38   0
  -4 -24   6  -17.25   17.71   0
  -3 -24   6   56.19    6.99   0
  -2 -24   6   48.82    6.53   0
  -1 -24   6  130.98   13.98   0
   0 -24  -6  -11.65    9.32   0
  -1 -24  -6   11.19    5.13   0
  -2 -24  -6   15.85   12.59   0
  23   1  -7   45.68   32.16   0
 -23  -1   7    8.39   12.59   0
 -22  -1   7   17.25    7.46   0
  22   1  -7   34.96   10.25   0
 -21  -1   7   -4.20    7.92   0
  21   1  -7    6.99    7.92   0
 -20  -1   7    6.06    8.86   0
  20   1  -7   26.57    7.46   0
  19   1  -7   44.28    7.46   0
 -19  -1   7   30.30    7.92   0
 -18  -1   7  153.35    9.32   0
  18   1  -7  159.41    8.86   0
  17   1  -7   38.22    6.06   0
 -17  -1   7   43.35    6.99   0
 -16  -1   7   40.55    6.99   0
  16   1  -7   51.74    6.99   0
  15   1  -7   16.31    5.59   0
 -15  -1   7   15.38   10.72   0
 -14  -1   7    2.80    7.46   0
  14   1  -7    4.66    6.06   0
  13   1  -7   28.43    9.32   0
 -13  -1   7   19.58    9.79   0
 -12  -1   7   24.70    6.06   0
  12   1  -7   20.98    6.99   0
  11   1  -7  736.92   25.64   0
 -11  -1   7  766.76   20.04   0
 -10  -1   7   17.25    5.13   0
  10   1  -7   -8.39   11.19   0
  -9  -1   7 1701.31   34.96   0
   9   1  -7 1644.91   45.68   0
   8   1  -7   71.78    6.99   0
  -8  -1   7   76.91    5.59   0
  -7  -1   7 2401.88   67.12   0
   7   1  -7 2454.09   65.26   0
  -6  -1   7   35.89    6.06   0
   6   1  -7   23.77    8.39   0
  -5  -1   7 1672.41   36.82   0
   5   1  -7 1647.24   41.48   0
   4   1  -7  624.13   16.31   0
  -4  -1   7  594.76   16.78   0
  -3  -1   7   81.10    7.92   0
   3   1  -7   78.77    8.86   0
  -2  -1   7 1740.00   59.66   0
   2   1  -7 1769.83   31.70   0
  -1  -1   7   93.69    6.06   0
   1   1  -7  107.21    6.06   0
   0   1   7    6.99    4.20   0
   0  -1  -7   -3.26    4.20   0
   1   1   7  277.80    8.86   0
  -1  -1  -7  271.74    5.59   0
  -2  -1  -7 1972.59   31.23   0
   2   1   7 1935.30   34.96   0
  -3  -1  -7 1823.43   33.09   0
   3   1   7 1907.33   39.15   0
  -4  -1  -7   14.92    5.59   0
   4   1   7   22.84    3.26   0
  -5  -1  -7   29.37    5.13   0
   5   1   7   28.90    3.26   0
  -6  -1  -7  770.02   18.18   0
   6   1   7  761.63   16.31   0
  -7  -1  -7   11.65    5.13   0
   7   1   7    9.79    2.80   0
  -8  -1  -7  103.48    6.99   0
   8   1   7   96.95    4.20   0
  -9  -1  -7   34.96    5.13   0
   9   1   7   30.30    7.46   0
 -10  -1  -7  -27.97    3.73   0
  10   1   7  -13.98    5.13   0
 -11  -1  -7   22.37    5.59   0
  11   1   7   35.89    7.46   0
 -12  -1  -7   50.81    4.20   0
  12   1   7   45.21    8.39   0
 -13  -1  -7   13.98    2.80   0
  13   1   7   25.64    7.92   0
  14   1   7   82.97   27.03   0
 -14  -1  -7   17.71   12.59   0
 -15  -1  -7  128.65   12.12   0
  15   1   7  110.93   15.38   0
 -16  -1  -7  -20.51   28.90   0
  16   1   7   59.66   27.03   0
  17   1   7   24.70   28.43   0
 -17  -1  -7   38.69   27.50   0
  23   2  -7  -45.68   22.84   0
 -23  -2   7   -5.13   10.25   0
 -22  -2   7   18.64   11.19   0
  22   2  -7    3.26    8.86   0
  21   2  -7    1.40    8.86   0
 -21  -2   7   11.65    9.79   0
  20   2  -7    3.26    8.86   0
 -20  -2   7    7.92    7.46   0
  19   2  -7  319.29   11.19   0
 -19  -2   7  346.32   13.52   0
 -18  -2   7   31.70    6.99   0
  18   2  -7   13.98    6.06   0
 -17  -2   7  -10.25    8.39   0
  17   2  -7   -9.79    6.53   0
  16   2  -7   18.18    6.06   0
 -16  -2   7   10.72    8.39   0
 -15  -2   7   59.66    9.32   0
  15   2  -7   58.26    6.53   0
  14   2  -7   15.85    5.59   0
 -14  -2   7    5.13    9.79   0
  13   2  -7   12.59    5.13   0
 -13  -2   7   11.65    6.99   0
  12   2  -7   -4.66    8.39   0
 -12  -2   7   13.52    7.92   0
 -11  -2   7    7.46    6.53   0
  11   2  -7    1.40   10.25   0
  10   2  -7  688.45   14.91   0
 -10  -2   7  725.74   15.85   0
   9   2  -7  194.75    8.05   0
  -9  -2   7  192.42    7.92   0
  -8  -2   7   51.27    5.13   0
   8   2  -7   41.48   11.65   0
  -7  -2   7  212.08    7.92   0
   7   2  -7  213.48   12.59   0
  -6  -2   7   31.70    6.06   0
   6   2  -7   -0.93   11.65   0
  -5  -2   7  305.77   11.19   0
   5   2  -7  317.89    8.39   0
   4   2  -7  309.50    9.79   0
  -4  -2   7  290.39    9.79   0
  -3  -2   7 5087.16   98.06   0
   3   2  -7 5338.86   95.81   0
  -2  -2   7  898.67   20.51   0
   2   2  -7  909.39   20.51   0
  -1  -2   7  369.63    8.39   0
   1   2  -7  355.18   10.25   0
   0   2   7  760.23   17.71   0
   0  -2  -7  779.81   13.98   0
   1   2   7  463.78    9.32   0
  -1  -2  -7  471.71    9.32   0
  -2  -2  -7 1397.87   22.37   0
   2   2   7 1351.26   24.24   0
  -3  -2  -7  651.63   12.12   0
   3   2   7  662.81   14.92   0
  -4  -2  -7   82.97    7.92   0
   4   2   7   89.96    4.20   0
  -5  -2  -7  155.68    8.39   0
   5   2   7  152.42    5.13   0
   6   2   7   30.30    5.59   0
  -6  -2  -7   40.55    5.59   0
   7   2   7  176.66    9.32   0
  -7  -2  -7  188.78    7.46   0
  -8  -2  -7  218.61    8.86   0
   8   2   7  216.74    9.79   0
   9   2   7  162.67    9.32   0
  -9  -2  -7  148.22    7.92   0
  10   2   7   45.68    9.79   0
 -10  -2  -7   31.70    6.53   0
  11   2   7   16.78   16.78   0
 -11  -2  -7   20.04    5.59   0
 -12  -2  -7  144.96    8.39   0
  12   2   7  113.73   12.12   0
  13   2   7   39.62   11.65   0
 -13  -2  -7   28.90    4.66   0
 -14  -2  -7   52.20    6.06   0
  14   2   7   56.87   20.04   0
  15   2   7  144.96   14.92   0
 -15  -2  -7  130.98   17.71   0
  16   2   7   36.82   34.49   0
 -16  -2  -7   48.01   44.75   0
 -17  -2  -7  -31.23   45.21   0
  17   2   7  -14.92   27.97   0
  23   3  -7   34.49   25.64   0
 -23  -3   7   45.21   10.25   0
 -22  -3   7    7.92    7.92   0
  22   3  -7  -17.71    8.86   0
  21   3  -7   64.79    6.99   0
 -21  -3   7   67.12   10.72   0
 -20  -3   7    0.00   12.12   0
  20   3  -7   10.25    7.46   0
  19   3  -7  175.26    7.46   0
 -19  -3   7  155.68    9.79   0
  18   3  -7   10.25    4.20   0
 -18  -3   7   26.57    7.46   0
 -17  -3   7  511.33   13.98   0
  17   3  -7  530.44   13.98   0
 -16  -3   7  173.86   11.19   0
  16   3  -7  166.87    7.46   0
 -15  -3   7  495.01   16.31   0
  15   3  -7  514.12   13.05   0
  14   3  -7    3.26    5.13   0
 -14  -3   7   -0.47    5.13   0
 -13  -3   7   94.62    9.32   0
  13   3  -7  103.48    5.59   0
  12   3  -7   51.27    4.66   0
 -12  -3   7   45.68    6.53   0
  11   3  -7  470.31   20.04   0
 -11  -3   7  469.84   13.98   0
 -10  -3   7   15.38    5.13   0
  10   3  -7    0.00    7.92   0
  -9  -3   7 1482.24   27.50   0
   9   3  -7 1444.95   36.36   0
  -8  -3   7    3.26    4.66   0
   8   3  -7    8.39    7.92   0
  -7  -3   7 1396.47   26.57   0
   7   3  -7 1441.22   30.76   0
  -6  -3   7  242.84    7.92   0
   6   3  -7  241.45    7.92   0
  -5  -3   7  133.31    6.53   0
   5   3  -7  137.04    6.99   0
   4   3  -7  475.90   13.05   0
  -4  -3   7  469.38   12.59   0
  -3  -3   7  144.50    5.59   0
   3   3  -7  154.75    6.06   0
  -2  -3   7   57.33    3.26   0
   2   3  -7   40.55    5.13   0
  -1  -3   7   53.14    3.73   0
   1   3  -7   55.00    3.73   0
   0  -3  -7  179.92    5.59   0
   0   3   7  185.51    6.06   0
  -1  -3  -7  337.00    6.06   0
   1   3   7  351.45    9.32   0
  -2  -3  -7   34.96    3.26   0
   2   3   7   53.60    4.66   0
  -3  -3  -7   41.02    3.26   0
   3   3   7   37.76    4.66   0
   4   3   7   57.80    5.59   0
  -4  -3  -7   36.82    6.06   0
  -5  -3  -7  356.11   10.72   0
   5   3   7  367.30   13.05   0
  -6  -3  -7   28.43    6.06   0
   6   3   7   43.81    6.99   0
  -7  -3  -7   18.18    5.13   0
   7   3   7   -0.93    5.13   0
  -8  -3  -7  134.24    7.92   0
   8   3   7  157.55    8.86   0
   9   3   7  107.21   10.72   0
  -9  -3  -7  122.12    7.92   0
 -10  -3  -7   31.23    6.99   0
  10   3   7   40.09    7.92   0
  11   3   7    2.33   13.98   0
 -11  -3  -7    8.86    6.99   0
 -12  -3  -7    5.13    7.46   0
  12   3   7   -6.53    8.39   0
 -13  -3  -7   88.10   11.19   0
  13   3   7   72.71    9.32   0
  14   3   7   36.82   12.59   0
 -14  -3  -7   34.03    6.53   0
  15   3   7   -2.80    9.79   0
 -15  -3  -7   -8.39   23.31   0
 -16  -3  -7   49.41   27.03   0
  16   3   7   15.85   26.57   0
 -17  -3  -7  -21.91   35.89   0
 -23  -4   7    4.20   12.12   0
  23   4  -7  -16.78   21.91   0
  22   4  -7   11.19   13.52   0
 -22  -4   7   19.11   10.25   0
  21   4  -7   36.82   12.12   0
 -21  -4   7   54.07    9.32   0
 -20  -4   7   56.40    7.46   0
  20   4  -7   50.34    7.92   0
 -19  -4   7   48.94    7.46   0
  19   4  -7   48.48    5.59   0
 -18  -4   7   87.63    8.86   0
  18   4  -7   86.70    6.99   0
 -17  -4   7   70.85   11.19   0
  17   4  -7   65.26    5.59   0
  16   4  -7  -11.65    6.06   0
 -16  -4   7    6.53    7.92   0
 -15  -4   7  428.82   14.92   0
  15   4  -7  443.27   10.25   0
  14   4  -7  204.62    6.99   0
 -14  -4   7  211.62    8.86   0
 -13  -4   7    6.99    7.92   0
  13   4  -7    2.33    3.26   0
  12   4  -7  420.43   13.98   0
 -12  -4   7  440.48   13.05   0
 -11  -4   7   19.11    7.46   0
  11   4  -7   14.92    6.53   0
 -10  -4   7  -10.25    4.20   0
  10   4  -7   -5.59    5.59   0
   9   4  -7   -1.40    4.66   0
  -9  -4   7   -2.80    4.20   0
   8   4  -7   28.90    5.59   0
  -8  -4   7   19.11    4.66   0
  -7  -4   7 1391.81   26.57   0
   7   4  -7 1330.75   27.97   0
  -6  -4   7  197.63    7.46   0
   6   4  -7  197.17    6.99   0
  -5  -4   7  -36.82   11.19   0
   5   4  -7  -13.05    6.06   0
  -4  -4   7  296.45    7.46   0
   4   4  -7  302.04    8.86   0
  -3  -4   7  -14.92    5.59   0
   3   4  -7   -7.92    5.13   0
  -2  -4   7 1295.79   20.98   0
   2   4  -7 1308.85   27.50   0
  -1  -4   7    5.59    4.20   0
   1   4  -7    0.47    5.59   0
   0  -4  -7    5.59    2.80   0
   0   4   7    9.79    3.26   0
  -1  -4  -7  502.00   11.19   0
   1   4   7  494.08   11.65   0
  -2  -4  -7   73.65    4.20   0
   2   4   7   76.91    5.59   0
  -3  -4  -7  554.67   10.72   0
   3   4   7  550.48   16.78   0
  -4  -4  -7 1155.49   22.37   0
   4   4   7 1160.16   31.70   0
  -5  -4  -7   53.14    5.59   0
   5   4   7   42.42    6.53   0
   6   4   7   29.37    7.46   0
  -6  -4  -7   27.50    5.59   0
   7   4   7   43.81    9.32   0
  -7  -4  -7   20.51    6.53   0
   8   4   7  216.74   14.92   0
  -8  -4  -7  216.74    9.79   0
  -9  -4  -7  165.00    9.32   0
   9   4   7  140.30   11.19   0
 -10  -4  -7  -14.92    6.99   0
  10   4   7  -30.76    6.99   0
  11   4   7   96.49   11.65   0
 -11  -4  -7   86.70    8.86   0
 -12  -4  -7  130.51   10.25   0
  12   4   7  134.71   12.59   0
 -13  -4  -7  111.40    8.39   0
  13   4   7  145.89   13.05   0
  14   4   7  261.02   16.78   0
 -14  -4  -7  219.54   11.65   0
 -15  -4  -7   40.55   13.98   0
  15   4   7   45.68   11.19   0
  16   4   7   61.06   28.43   0
 -16  -4  -7   11.65   23.31   0
 -23  -5   7   56.87   14.45   0
  23   5  -7   26.57   32.16   0
  22   5  -7  -19.58   19.11   0
 -22  -5   7  -11.19   12.12   0
  21   5  -7  213.95   15.38   0
 -21  -5   7  171.53   13.52   0
  20   5  -7   16.31    8.86   0
 -20  -5   7    7.46    7.92   0
 -19  -5   7   54.07    8.86   0
  19   5  -7   64.79    7.46   0
  18   5  -7    5.59    7.46   0
 -18  -5   7   11.19    8.39   0
 -17  -5   7    9.79    9.32   0
  17   5  -7  -11.19    4.66   0
 -16  -5   7    3.73    6.99   0
  16   5  -7  -14.45    6.06   0
  15   5  -7   30.76    8.39   0
 -15  -5   7   24.70    6.99   0
  14   5  -7   73.18    7.92   0
 -14  -5   7   75.98    8.86   0
 -13  -5   7   24.24    6.53   0
  13   5  -7   39.62    6.53   0
  12   5  -7   25.17    6.53   0
 -12  -5   7   13.98    8.39   0
 -11  -5   7   93.22    6.99   0
  11   5  -7  102.54    6.99   0
  10   5  -7  107.67    6.99   0
 -10  -5   7   85.76    6.99   0
   9   5  -7 1850.94   34.96   0
  -9  -5   7 1864.92   36.36   0
   8   5  -7  405.98   13.52   0
  -8  -5   7  395.73   10.72   0
  -7  -5   7   18.18    4.20   0
   7   5  -7   22.37    3.26   0
  -6  -5   7    6.53    5.13   0
   6   5  -7    3.73    3.26   0
  -5  -5   7 3509.37   54.54   0
   5   5  -7 3463.69   68.05   0
  -4  -5   7 1897.55   27.50   0
   4   5  -7 1866.32   36.82   0
  -3  -5   7   96.49    4.20   0
   3   5  -7  100.68    5.59   0
  -2  -5   7   -0.47    4.66   0
   2   5  -7    4.66    5.59   0
  -1  -5   7   16.31    3.73   0
   1   5  -7   21.44    6.53   0
   0  -5  -7    2.33    2.80   0
   0   5   7    5.13    4.20   0
  -1  -5  -7  377.09    8.86   0
   1   5   7  400.86   15.85   0
  -2  -5  -7 1722.75   30.76   0
  -3  -5  -7 1614.15   26.10   0
   3   5   7 1533.51   40.09   0
  -4  -5  -7  237.72    8.86   0
   4   5   7  196.70    9.32   0
   5   5   7   95.09    9.32   0
  -5  -5  -7   91.82    6.53   0
  -6  -5  -7  571.92   12.59   0
   6   5   7  590.10   26.10   0
  -7  -5  -7  379.88   10.72   0
   7   5   7  352.85   20.51   0
  -8  -5  -7  219.07    8.86   0
   8   5   7  210.68   15.38   0
  -9  -5  -7  234.92    9.79   0
   9   5   7  268.48   14.92   0
  10   5   7   40.09    9.79   0
 -10  -5  -7   30.76    7.92   0
  11   5   7  178.99   11.65   0
 -11  -5  -7  151.02   10.25   0
 -12  -5  -7  194.84   10.25   0
  12   5   7  212.08   14.92   0
 -13  -5  -7   57.33    8.39   0
  13   5   7   97.42   14.45   0
 -14  -5  -7   14.45    9.32   0
  14   5   7   16.78   11.65   0
 -15  -5  -7   27.97   20.04   0
  15   5   7   -1.86   10.72   0
 -16  -5  -7   31.23   35.42   0
  16   5   7   -7.46   36.36   0
 -23  -6   7   12.12   16.78   0
  23   6  -7   -4.20   31.70   0
 -22  -6   7    7.46   10.25   0
  22   6  -7  -14.92   20.04   0
 -21  -6   7   -9.32   10.25   0
  21   6  -7    2.80    6.99   0
  20   6  -7  136.57   17.71   0
 -20  -6   7  140.30   11.19   0
 -19  -6   7   60.59    8.86   0
  19   6  -7   59.66    7.92   0
 -18  -6   7    7.92    9.32   0
  18   6  -7   29.37    6.99   0
  17   6  -7  242.38   10.72   0
 -17  -6   7  271.28   11.19   0
  16   6  -7  -14.45    6.06   0
 -16  -6   7  -12.59    6.53   0
 -15  -6   7   -6.99    5.59   0
  15   6  -7    6.06    7.46   0
  14   6  -7   50.34    7.46   0
 -14  -6   7   72.71    8.86   0
 -13  -6   7  617.13   17.25   0
  13   6  -7  623.66   16.31   0
 -12  -6   7  158.48    8.39   0
  12   6  -7  150.09    7.92   0
  11   6  -7   21.44    6.99   0
 -11  -6   7    5.13    5.59   0
  10   6  -7  469.38   12.59   0
 -10  -6   7  466.58   13.52   0
  -9  -6   7  605.95   17.71   0
   9   6  -7  597.56   15.38   0
  -8  -6   7  876.29   21.44   0
   8   6  -7  874.43   23.77   0
  -7  -6   7  160.81    9.79   0
   7   6  -7  116.06    8.86   0
  -6  -6   7   74.58    4.20   0
   6   6  -7   77.84    6.99   0
   5   6  -7   34.49   11.65   0
  -5  -6   7   41.48    4.66   0
  -4  -6   7  777.94   13.98   0
   4   6  -7  798.45   22.37   0
  -3  -6   7  312.30    6.99   0
   3   6  -7  322.08    9.32   0
  -2  -6   7   55.93    3.73   0
   2   6  -7   54.54    4.66   0
   1   6  -7 1882.63   33.56   0
  -1  -6   7 1898.94   32.63   0
   0  -6  -7  462.38    9.32   0
   0   6   7  442.81   10.25   0
   1   6   7  340.73   14.92   0
  -1  -6  -7  342.13    7.46   0
  -2  -6  -7 1250.12   22.84   0
  -3  -6  -7  363.57    7.46   0
   3   6   7  365.90   16.31   0
  -4  -6  -7  252.17    7.92   0
   4   6   7  224.20   13.52   0
  -5  -6  -7   48.94    6.53   0
   5   6   7   38.69    9.32   0
  -6  -6  -7  103.48    6.53   0
   6   6   7  124.45   11.65   0
   7   6   7   -3.73   10.25   0
  -7  -6  -7   26.57    7.46   0
  -8  -6  -7   46.61    7.46   0
   8   6   7   20.51   10.25   0
   9   6   7   86.70    9.32   0
  -9  -6  -7   89.03    7.92   0
 -10  -6  -7   82.04    8.86   0
  10   6   7   92.29    9.79   0
  11   6   7    5.59    9.32   0
 -11  -6  -7   24.70    8.39   0
 -12  -6  -7   43.81    8.86   0
  12   6   7   65.72   13.05   0
  13   6   7  175.72   25.64   0
 -13  -6  -7  168.73   10.25   0
 -14  -6  -7   -6.99    7.46   0
  14   6   7  -15.38    7.46   0
 -15  -6  -7   88.56   20.04   0
  15   6   7   93.69   16.31   0
 -16  -6  -7   39.62   15.38   0
  16   6   7   61.99   36.82   0
  23   7  -7   12.59   34.49   0
 -23  -7   7  -13.05   21.91   0
  22   7  -7   48.48   23.31   0
 -22  -7   7   39.15   13.52   0
 -21  -7   7   21.91   13.05   0
  21   7  -7    9.79   11.19   0
  20   7  -7   34.03    8.39   0
 -20  -7   7   27.03    8.39   0
 -19  -7   7   14.92    8.86   0
  19   7  -7   27.03    8.86   0
  18   7  -7   -4.66    6.99   0
 -18  -7   7   23.31    7.92   0
  17   7  -7   95.09    8.86   0
 -17  -7   7  106.27    8.86   0
  16   7  -7  114.20    8.86   0
 -16  -7   7  129.58    9.32   0
  15   7  -7  267.08   10.72   0
 -15  -7   7  303.91   10.72   0
  14   7  -7   54.07    6.99   0
 -14  -7   7   55.93    7.92   0
 -13  -7   7  249.84   11.19   0
  13   7  -7  261.02   10.25   0
  12   7  -7    6.99    6.53   0
 -12  -7   7    2.33    5.59   0
  11   7  -7   27.03    6.06   0
 -11  -7   7   22.84    7.92   0
 -10  -7   7  199.50   11.65   0
  10   7  -7  194.37    7.92   0
  -9  -7   7  -10.25   24.70   0
   9   7  -7    1.40    6.99   0
  -8  -7   7  -19.11    6.06   0
   8   7  -7   -8.39    7.92   0
  -7  -7   7   20.04    6.06   0
   7   7  -7    6.06    7.92   0
  -6  -7   7  169.67    5.59   0
   6   7  -7  137.50    9.79   0
   5   7  -7   82.04    6.53   0
  -5  -7   7  103.01    4.66   0
  -4  -7   7  613.40   11.19   0
   4   7  -7  567.73   21.91   0
  -3  -7   7 1028.71   17.25   0
   3   7  -7  976.51   29.37   0
  -2  -7   7   27.03    4.66   0
   2   7  -7   23.77    6.53   0
  -1  -7   7  561.20   14.45   0
   1   7  -7  558.40   14.45   0
   0  -7  -7  717.35   13.05   0
   0   7   7  725.74   20.04   0
  -1  -7  -7   65.72    5.13   0
   1   7   7   46.61    8.86   0
  -2  -7  -7  453.06   10.25   0
   3   7   7  925.70   37.76   0
  -3  -7  -7  912.18   13.98   0
  -4  -7  -7   32.16    2.80   0
   4   7   7   39.62    9.32   0
  -5  -7  -7  160.81    7.46   0
   5   7   7  204.62   13.98   0
  -6  -7  -7   35.89    6.53   0
   6   7   7   50.34    8.39   0
  -7  -7  -7  120.72    8.86   0
   7   7   7  113.73   14.45   0
  -8  -7  -7  369.16   10.25   0
   8   7   7  398.53   16.78   0
  -9  -7  -7   51.74    7.92   0
   9   7   7   60.13   12.12   0
 -10  -7  -7   -1.86    6.99   0
  10   7   7  -12.59    7.92   0
 -11  -7  -7   48.48    6.99   0
  11   7   7   67.12   11.19   0
 -12  -7  -7   -6.99    6.06   0
  12   7   7   -1.40   12.12   0
 -13  -7  -7  121.19    8.39   0
  13   7   7  118.86   15.38   0
 -14  -7  -7   20.51    9.32   0
  14   7   7    5.13    9.79   0
 -15  -7  -7   36.36   12.59   0
  15   7   7   63.39   25.17   0
 -16  -7  -7   52.67   13.52   0
  16   7   7   20.04   36.82   0
  22   8  -7    0.00   21.44   0
 -22  -8   7   27.03   18.18   0
  21   8  -7   93.22   25.17   0
 -21  -8   7   47.54   11.65   0
 -20  -8   7  -12.59    8.86   0
  20   8  -7   13.98   12.12   0
 -19  -8   7   49.41   10.72   0
  19   8  -7   39.62    8.39   0
  18   8  -7   11.65    9.79   0
 -18  -8   7    6.06    6.53   0
 -17  -8   7  161.74   10.25   0
  17   8  -7  137.04   10.25   0
 -16  -8   7   28.90    6.99   0
  16   8  -7   45.21    7.92   0
  15   8  -7   14.45    6.06   0
 -15  -8   7   20.04    7.46   0
 -14  -8   7  208.82   10.25   0
  14   8  -7  184.11    9.79   0
  13   8  -7   54.54    7.46   0
 -13  -8   7   41.02    8.39   0
  12   8  -7   72.71    6.99   0
 -12  -8   7   77.37    9.32   0
 -11  -8   7  735.06   20.04   0
  11   8  -7  732.26   17.25   0
  10   8  -7   56.87    6.06   0
 -10  -8   7   68.05    7.92   0
  -9  -8   7   88.10    7.46   0
   9   8  -7   93.22    7.92   0
  -8  -8   7  110.93    6.53   0
   8   8  -7  112.33    6.53   0
  -7  -8   7  118.86    5.13   0
   7   8  -7  101.15    7.92   0
  -6  -8   7  335.14    7.92   0
   6   8  -7  314.16   13.52   0
  -5  -8   7  274.54    6.53   0
   5   8  -7  252.63   11.19   0
  -4  -8   7  556.07   10.72   0
   4   8  -7  548.15   15.85   0
   3   8  -7   55.93    8.39   0
  -3  -8   7   67.59    4.20   0
  -2  -8   7  741.59   13.98   0
   2   8  -7  678.19   32.63   0
   1   8  -7  180.39    9.79   0
  -1  -8   7  181.78   10.25   0
   0  -8  -7    6.06    4.66   0
   0   8   7   12.12    6.06   0
  -1  -8  -7  291.79   12.59   0
   1   8   7  288.99   11.65   0
  -2  -8  -7   46.61    4.66   0
   2   8   7   47.08   11.19   0
  -3  -8  -7  155.22    5.59   0
   3   8   7  142.16   11.65   0
   4   8   7  150.09   12.59   0
  -4  -8  -7  153.82    5.13   0
   5   8   7  -10.72   10.72   0
  -5  -8  -7   -4.20    5.59   0
  -6  -8  -7   44.75    7.92   0
   6   8   7   29.83   12.59   0
   7   8   7   79.24   14.45   0
  -7  -8  -7   73.65    6.99   0
  -8  -8  -7  742.05   16.31   0
   8   8   7  772.82   27.03   0
  -9  -8  -7  204.62    8.39   0
   9   8   7  198.10   14.92   0
  10   8   7   14.92   11.65   0
 -10  -8  -7   20.04    6.53   0
 -11  -8  -7   45.21    8.39   0
  11   8   7   37.76    9.32   0
 -12  -8  -7  258.23   10.25   0
  12   8   7  274.07   20.51   0
 -13  -8  -7   26.57    9.79   0
  13   8   7   27.50    9.79   0
 -14  -8  -7   49.41   10.72   0
  14   8   7   61.06   13.05   0
 -15  -8  -7   49.87   14.45   0
  15   8   7   97.42   27.50   0
 -16  -8  -7   18.18   14.45   0
  22   9  -7   42.42   23.77   0
 -22  -9   7    0.47   34.49   0
 -21  -9   7  272.21   16.31   0
  21   9  -7  301.11   30.30   0
 -20  -9   7    7.46   10.72   0
  20   9  -7    6.99   10.25   0
 -19  -9   7   -2.33    4.66   0
  19   9  -7    1.40   13.52   0
 -18  -9   7   27.50    9.32   0
  18   9  -7    4.20    8.86   0
  17   9  -7   16.31    7.92   0
 -17  -9   7   19.58    9.79   0
  16   9  -7   58.26    7.92   0
 -16  -9   7   47.08    7.46   0
 -15  -9   7   -7.46    7.46   0
  15   9  -7   24.70    6.06   0
  14   9  -7  -11.65    5.59   0
 -14  -9   7   24.24    8.86   0
  13   9  -7  342.13   10.72   0
 -13  -9   7  340.26   12.12   0
 -12  -9   7  329.08   12.59   0
  12   9  -7  330.01   10.72   0
  11   9  -7  444.21   12.12   0
 -11  -9   7  437.21   13.05   0
 -10  -9   7   77.37    8.39   0
  10   9  -7   55.00    6.53   0
  -9  -9   7    6.06    7.46   0
   9   9  -7   12.12    5.59   0
  -8  -9   7   19.11    3.26   0
   8   9  -7   17.71    6.53   0
  -7  -9   7    0.00    3.73   0
   7   9  -7    0.47    7.46   0
  -6  -9   7  637.64   13.52   0
   6   9  -7  617.60   15.85   0
  -5  -9   7  207.42    6.06   0
   5   9  -7  216.28    8.86   0
  -4  -9   7  247.51    6.99   0
   4   9  -7  249.37    9.79   0
  -3  -9   7   96.95    4.20   0
   3   9  -7   93.69   10.25   0
  -2  -9   7   -7.92    5.59   0
  -1  -9   7   37.76    8.86   0
   1   9  -7   40.55    7.46   0
   0   9   7  320.69   12.12   0
   0  -9  -7  295.05    8.86   0
  -1  -9  -7  299.71    7.46   0
   1   9   7  300.64   13.05   0
  -2  -9  -7  662.81   16.31   0
   2   9   7  646.50   26.10   0
  -3  -9  -7  601.75   12.12   0
   3   9   7  578.45   27.03   0
  -4  -9  -7    0.00    1.86   0
   4   9   7    1.86   13.52   0
  -5  -9  -7  319.75    7.46   0
   5   9   7  302.04   21.44   0
  -6  -9  -7  190.64    8.39   0
   6   9   7  197.17   14.45   0
  -7  -9  -7   -1.86   10.25   0
   7   9   7    6.06   13.05   0
  -8  -9  -7  217.21    8.86   0
   8   9   7  218.14   13.05   0
  -9  -9  -7  111.87    8.86   0
   9   9   7   79.71   13.98   0
  10   9   7  -13.98    9.32   0
 -10  -9  -7   27.03    6.99   0
  11   9   7   35.42    9.32   0
 -11  -9  -7   60.13    7.46   0
 -12  -9  -7   22.84    7.92   0
  12   9   7   53.14   17.25   0
 -13  -9  -7    6.99    9.32   0
  13   9   7  -13.98    7.92   0
 -14  -9  -7   68.52   11.65   0
  14   9   7   27.97   16.78   0
  15   9   7   50.34   26.57   0
 -15  -9  -7    9.32   11.65   0
 -22 -10   7   86.23   36.36   0
  22  10  -7   36.36   31.70   0
 -21 -10   7    0.00   29.83   0
  21  10  -7   -1.40   19.11   0
[truncated: 535,152 more chars]
