# Supplementary material for: Crystal structure of 2-di­methyl­amino-1-eth­oxy­carbonyl-3-methyl-3,4,5,6-tetra­hydro­pyrimidin-1-ium tetra­phenyl­borate
Source: Acta Crystallogr E Crystallogr Commun. 2015 Oct 31;71(Pt 11):o894–5. doi: 10.1107/S2056989015020034 (PMC4645042; doi:10.1107/S2056989015020034)
Supplement: Supplementary file 2 [file e-71-0o894-Isup2.hkl]

# 
# h,k,l, Fc-squared, Fo-squared, sigma(Fo-squared) and status flag 
# 
data_I
_shelx_title '  ITDEZ11A, IN P21/C' 
_shelx_refln_list_code          4 
_shelx_F_calc_maximum      226.22 
_exptl_crystal_F_000      2288.00 
_reflns_d_resolution_high  0.7520 
 
loop_ 
 _symmetry_equiv_pos_as_xyz 
 'x, y, z' 
 '-x, y+1/2, -z+1/2' 
 '-x, -y, -z' 
 'x, -y-1/2, z-1/2' 
 
_cell_length_a    18.5710 
_cell_length_b    19.2164 
_cell_length_c    18.6107 
_cell_angle_alpha  90.000 
_cell_angle_beta  119.280 
_cell_angle_gamma  90.000 
 
_shelx_F_squared_multiplier     1.000 
 
loop_ 
 _refln_index_h 
 _refln_index_k 
 _refln_index_l 
 _refln_F_squared_calc 
 _refln_F_squared_meas 
 _refln_F_squared_sigma 
 _refln_observed_status 
   1   0   0       29.26       40.49     14.91 o 
   2   0   0     7457.50     6897.79    111.94 o 
   3   0   0     1218.96     1121.54     44.90 o 
   4   0   0      103.27       45.50     22.45 o 
   5   0   0     7986.59     7836.72    126.38 o 
   6   0   0        7.21        0.00     42.88 o 
   7   0   0     5692.08     5577.85    122.24 o 
   8   0   0      733.02      806.34     34.32 o 
   9   0   0     1734.23     1846.40     45.04 o 
  10   0   0      274.47      169.40     25.72 o 
  11   0   0      594.55      583.29     27.88 o 
  12   0   0     1400.03     1469.00     64.32 o 
  13   0   0     3689.27     3461.25    100.80 o 
  14   0   0     3805.43     3965.17    102.92 o 
  15   0   0      736.49      810.62     40.76 o 
  16   0   0       14.69       85.76     30.04 o 
  17   0   0       71.28       32.16     27.88 o 
  18   0   0     1274.91     1269.55     57.92 o 
  19   0   0      113.64      122.24     64.32 o 
  20   0   0      681.30      677.66     83.64 o 
  21   0   0      711.61      639.05     83.64 o 
   1   1   0      301.41      298.55     35.66 o 
   2   1   0     2574.45     2489.74     65.98 o 
   3   1   0      170.37      169.82     20.24 o 
   4   1   0     1450.01     1367.55     55.81 o 
   5   1   0        0.25       46.56     15.96 o 
   6   1   0     5506.19     5470.78    115.71 o 
   7   1   0     6723.98     6613.94     91.56 o 
   8   1   0     4014.17     4060.11     75.83 o 
   9   1   0       53.31       60.86     40.74 o 
  10   1   0        3.80        0.00     11.69 o 
  11   1   0      210.83      207.86     19.30 o 
  12   1   0     2754.58     2597.86     70.78 o 
  13   1   0       89.34      150.96     20.09 o 
  14   1   0       26.36       56.32     23.47 o 
  15   1   0        4.33        0.00     15.88 o 
  16   1   0       77.70       23.21     21.07 o 
  17   1   0        4.14        6.25     20.36 o 
  18   1   0      210.07      228.27     25.65 o 
  19   1   0      101.75       65.87     53.81 o 
  20   1   0      201.85      255.16     52.82 o 
  21   1   0       62.40       21.96     49.91 o 
   0   2   0       51.70       44.03     20.66 o 
   1   2   0      236.74      227.79     36.90 o 
   2   2   0        1.02       51.16     28.11 o 
   3   2   0     5290.50     5011.49     86.22 o 
   4   2   0    13158.17    12744.88    130.76 o 
   5   2   0     2089.13     1937.87     52.13 o 
   6   2   0      787.33      715.90     49.32 o 
   7   2   0      259.36      196.26     17.00 o 
   8   2   0     2099.86     2069.61     41.73 o 
   9   2   0      160.53      158.49     17.39 o 
  10   2   0      568.42      626.95     25.66 o 
  11   2   0      229.66      300.99     65.40 o 
  12   2   0     1360.32     1231.28     55.76 o 
  13   2   0     1443.15     1400.63     34.77 o 
  14   2   0      947.62      898.87     35.38 o 
  15   2   0      254.73      216.36     22.60 o 
  16   2   0       11.00        0.75     16.25 o 
  17   2   0     1387.73     1342.05     38.11 o 
  18   2   0       85.21      122.50     20.14 o 
  19   2   0      617.62      624.26     40.19 o 
  20   2   0        1.93       13.13     33.34 o 
  21   2   0       37.09       62.51     75.06 o 
   1   3   0      748.66      690.22     31.75 o 
   2   3   0    35880.80    35755.21    268.46 o 
   3   3   0     1879.30     1716.94     53.83 o 
   4   3   0    15065.01    14957.92    107.94 o 
   5   3   0        2.48        0.00     36.44 o 
   6   3   0     7940.29     8022.54    102.83 o 
   7   3   0       28.11        0.00     15.00 o 
   8   3   0       62.59       50.46     26.80 o 
   9   3   0     1929.78     1750.48     35.41 o 
  10   3   0      975.53      945.57     25.65 o 
  11   3   0     2701.88     2700.44     75.06 o 
  12   3   0      964.76      978.08     89.00 o 
  13   3   0      733.05      714.11     27.38 o 
  14   3   0       48.34       14.87     19.81 o 
  15   3   0       12.34        0.00     14.90 o 
  16   3   0     2281.28     2288.95    169.40 o 
  17   3   0      135.37      176.12     45.04 o 
  18   3   0       24.42        0.00     13.74 o 
  19   3   0       74.85       48.13     41.80 o 
  20   3   0      894.74      950.61    179.06 o 
  21   3   0       17.51        0.00     58.02 o 
   5   4   0       11.44        0.00     10.72 o 
   6   4   0      798.66      774.98     24.99 o 
   7   4   0      268.64      253.73     14.35 o 
   8   4   0     1762.61     1683.15     33.73 o 
   9   4   0     4814.07     4975.26     81.04 o 
  10   4   0     4422.57     4787.26     79.60 o 
  11   4   0      119.62      128.25     20.38 o 
  12   4   0        5.00       24.30     35.40 o 
  13   4   0      131.13      191.22     26.80 o 
  14   4   0       84.48       95.16     51.46 o 
  15   4   0        0.42        0.00     41.82 o 
  16   4   0      327.50      333.40     23.37 o 
  17   4   0      312.73      299.17     22.14 o 
  18   4   0      285.38      262.74     36.96 o 
  19   4   0        0.28        0.00     36.44 o 
  20   4   0      383.94      421.91     69.94 o 
  21   4   0       58.87       50.79    101.15 o 
   4   5   0       76.17        0.00     36.44 o 
   5   5   0      176.43      161.12     12.29 o 
   6   5   0       13.49        0.00     41.82 o 
   7   5   0       83.49      118.75     12.29 o 
   8   5   0    10714.19    11310.61    169.92 o 
   9   5   0       77.43        9.23     20.38 o 
  10   5   0      669.04      718.52     41.82 o 
  11   5   0        2.56       38.61     17.45 o 
  12   5   0     6946.72     6792.65    170.48 o 
  13   5   0     2816.52     2845.97     78.28 o 
  14   5   0       12.14        0.00     10.62 o 
  15   5   0      186.24      151.49     45.02 o 
  16   5   0      445.01      464.09     27.88 o 
  17   5   0      338.48      382.30     31.10 o 
  18   5   0      405.76      426.84     43.20 o 
  19   5   0      308.38      274.09     38.46 o 
  20   5   0       89.90      160.62    171.56 o 
  21   5   0      187.88      165.39     93.74 o 
   3   6   0     7597.03     7173.38    244.49 o 
   4   6   0     3744.38     3823.78     60.30 o 
   5   6   0       71.95       19.59     11.52 o 
   6   6   0      772.55      789.18     19.03 o 
   7   6   0      362.78      433.89     37.52 o 
   8   6   0     3211.66     3404.82     52.50 o 
   9   6   0      153.11      156.38     15.16 o 
  10   6   0       21.06       56.91     15.88 o 
  11   6   0      698.26      612.32     33.24 o 
  12   6   0      895.57      806.79     42.90 o 
  13   6   0      214.40      289.36     20.58 o 
  14   6   0      256.90      205.51     32.18 o 
  15   6   0      430.70      450.33     27.52 o 
  16   6   0      397.89      341.49     37.54 o 
  17   6   0     2219.43     2492.62     56.47 o 
  18   6   0      513.05      524.64     40.17 o 
  19   6   0      715.37      798.19     50.96 o 
  20   6   0        1.28       76.77     85.94 o 
   1   7   0       88.02        0.00     49.32 o 
   2   7   0    14109.09    13647.54    237.15 o 
   3   7   0     3252.71     3126.67     44.82 o 
   4   7   0       98.80       45.81     14.61 o 
   5   7   0     1816.57     1884.18     31.74 o 
   6   7   0      307.31      350.45     19.03 o 
   7   7   0     1910.54     1967.32     55.74 o 
   8   7   0       20.25        0.00     40.76 o 
   9   7   0      466.77      492.67     19.54 o 
  10   7   0      118.22      170.68     15.87 o 
  11   7   0       24.47       54.52     15.45 o 
  12   7   0     3266.73     3261.24     66.48 o 
  13   7   0     3504.77     3468.34     62.11 o 
  14   7   0       71.43       23.15     10.92 o 
  15   7   0     1310.54     1393.09     42.90 o 
  16   7   0      734.50      761.21     79.36 o 
  17   7   0       21.32       19.53     73.98 o 
  18   7   0        1.71        3.13     32.95 o 
  19   7   0       38.02       52.41     38.60 o 
  20   7   0      238.54      129.69     75.47 o 
   0   8   0     6774.79     6373.48    158.68 o 
   1   8   0      133.59       66.82     34.08 o 
   2   8   0     2693.41     2695.17     55.94 o 
   3   8   0       95.84       44.99     54.68 o 
   4   8   0    10882.61    11303.23    148.68 o 
   5   8   0     1571.80     1923.01     51.48 o 
   6   8   0     4315.48     4615.21    100.80 o 
   7   8   0      251.61      240.67     19.81 o 
   8   8   0      947.63     1222.79     51.46 o 
   9   8   0      679.50      707.75     51.48 o 
  10   8   0     1131.71     1044.40     30.88 o 
  11   8   0     1895.52     1838.79     40.71 o 
  12   8   0      315.14      434.83     22.33 o 
  13   8   0      104.34        0.00     43.96 o 
  14   8   0      904.28      855.48     36.46 o 
  15   8   0        2.85        0.00     42.88 o 
  16   8   0      453.85      426.12     47.01 o 
  17   8   0      283.26      260.27     47.76 o 
  18   8   0      153.28      120.30    130.82 o 
  19   8   0        1.95        7.97     46.86 o 
  20   8   0      217.68        0.00     93.02 o 
   1   9   0     3117.27     3349.72    139.40 o 
   2   9   0    17727.96    17796.99    401.03 o 
   3   9   0     7917.05     8399.83    121.79 o 
   4   9   0      289.75      181.01     17.39 o 
   5   9   0      438.23      420.44     33.24 o 
   6   9   0      255.45      303.93     19.54 o 
   7   9   0       10.29        0.00     14.95 o 
   8   9   0       35.55       65.99     17.00 o 
   9   9   0      156.35      189.29     40.76 o 
  10   9   0     1991.08     1936.63     43.67 o 
  11   9   0     1590.59     1542.95     35.30 o 
  12   9   0       16.82        0.00     47.18 o 
  13   9   0       96.50       42.57     42.88 o 
  14   9   0       84.61       47.29     27.75 o 
  15   9   0       41.53       77.22     26.45 o 
  16   9   0        3.23       28.76     36.01 o 
  17   9   0       30.98       52.82     49.32 o 
  18   9   0      330.27      430.88     66.76 o 
  19   9   0      239.74      203.67     48.13 o 
  20   9   0      463.27      495.77    117.94 o 
   0  10   0      103.07        0.00     36.44 o 
   1  10   0     1627.22     1828.40     56.81 o 
   2  10   0     1085.75     1043.32     69.68 o 
   3  10   0     1291.99     1076.13     29.31 o 
   4  10   0      205.79      154.79     46.12 o 
   5  10   0     1237.87     1224.81     29.31 o 
   6  10   0      190.86      117.73     17.39 o 
   7  10   0       39.90       64.19     21.07 o 
   8  10   0      798.36      833.72     24.61 o 
   9  10   0      202.76      190.21     24.66 o 
  10  10   0     6061.10     5941.61     92.24 o 
  11  10   0     1609.62     1595.37     39.61 o 
  12  10   0       14.62        0.00     15.02 o 
  13  10   0        1.15        0.00     39.68 o 
  14  10   0      556.79      481.68     67.56 o 
  15  10   0      115.45       95.89     32.18 o 
  16  10   0       13.51        0.00     36.89 o 
  17  10   0      672.16      667.76     47.18 o 
  18  10   0      973.84      854.19     92.14 o 
  19  10   0      120.29      332.53     74.30 o 
   1  11   0      885.88      899.92     31.32 o 
   2  11   0     6196.18     6194.21    327.03 o 
   3  11   0     2288.46     2430.88     47.60 o 
   4  11   0       70.03       48.81     32.16 o 
   5  11   0       16.95        0.00     17.16 o 
   6  11   0     2647.24     2700.03     48.24 o 
   7  11   0      351.07      314.99     20.44 o 
   8  11   0     1081.33     1138.26     31.42 o 
   9  11   0      492.26      528.25     26.80 o 
  10  11   0        1.12       75.19     21.01 o 
  11  11   0     1016.34     1064.48     36.46 o 
  12  11   0     2607.63     2440.03     46.75 o 
  13  11   0     1733.28     1728.96     52.54 o 
  14  11   0       50.05       47.62     24.99 o 
  15  11   0       65.75       98.42     83.64 o 
  16  11   0       69.07       50.96     39.66 o 
  17  11   0      545.33      521.64     66.46 o 
  18  11   0       20.92       28.48    109.72 o 
  19  11   0      134.21      315.76     76.03 o 
   0  12   0     1155.54     1141.93     41.22 o 
   1  12   0        4.34        0.00     31.74 o 
   2  12   0     2979.06     2903.49    135.10 o 
   3  12   0       23.50       18.75     76.12 o 
   4  12   0     5387.73     5679.35     96.50 o 
   5  12   0      266.04      303.75     21.07 o 
   6  12   0      366.70      390.74     22.61 o 
   7  12   0       51.10       17.47     20.58 o 
   8  12   0     1387.04     1435.78     46.10 o 
   9  12   0     1908.03     2174.73     43.28 o 
  10  12   0     1006.77      941.49     29.74 o 
  11  12   0      212.91      121.21     61.12 o 
  12  12   0      325.26      300.40     20.43 o 
  13  12   0      236.33      284.69     21.29 o 
  14  12   0      265.02      305.55     54.70 o 
  15  12   0      562.48      466.43     32.80 o 
  16  12   0      135.90      105.91     34.12 o 
  17  12   0       11.97       32.30    175.87 o 
  18  12   0      294.69      435.12     75.00 o 
  19  12   0      479.94      373.88    182.28 o 
   1  13   0       13.47       56.22     21.44 o 
   2  13   0       78.01       91.85     20.68 o 
   3  13   0      606.50      697.73     29.31 o 
   4  13   0      914.30     1025.45     85.78 o 
   5  13   0       30.11       39.12     22.50 o 
   6  13   0      903.10      948.35     28.33 o 
   7  13   0      549.95      522.90     24.71 o 
   8  13   0      103.98      165.90     22.61 o 
   9  13   0       74.73       53.93     19.45 o 
  10  13   0     3641.25     3756.54     63.88 o 
  11  13   0        1.69        0.00     17.07 o 
  12  13   0     1481.16     1537.89     57.90 o 
  13  13   0      840.40      904.81     30.50 o 
  14  13   0      343.81      376.61     26.80 o 
  15  13   0        0.18        0.00     46.72 o 
  16  13   0      242.71      229.95     33.34 o 
  17  13   0        0.16        0.00     55.55 o 
  18  13   0      386.08      574.01    138.32 o 
   0  14   0      150.69      168.29     23.88 o 
   1  14   0      667.55      720.67    102.94 o 
   2  14   0     1072.47     1032.46     24.52 o 
   3  14   0     7033.42     6912.55    111.45 o 
   4  14   0     2661.71     2660.18    117.94 o 
   5  14   0       47.46       55.74     19.54 o 
   6  14   0     1085.45     1154.94     31.73 o 
   7  14   0     1339.59     1514.85     76.14 o 
   8  14   0     2897.18     2632.56     57.90 o 
   9  14   0       53.02        0.00     23.01 o 
  10  14   0      565.80      538.52     25.66 o 
  11  14   0        5.29       37.85     35.38 o 
  12  14   0      307.36      301.66     25.95 o 
  13  14   0      136.21      143.13     21.40 o 
  14  14   0     1331.81     1201.46     35.05 o 
  15  14   0        5.03       40.28     49.32 o 
  16  14   0     1146.81     1072.31     86.48 o 
  17  14   0      182.67      245.51    130.82 o 
  18  14   0      251.96      255.04    128.66 o 
   1  15   0      933.72      979.82     23.64 o 
   2  15   0     1453.25     1570.73     57.90 o 
   3  15   0      422.88      497.72     42.90 o 
   4  15   0     2213.96     2232.34     48.44 o 
   5  15   0        0.30       24.54     64.34 o 
   6  15   0     1182.25     1176.97     32.18 o 
   7  15   0      651.85      588.51     25.65 o 
   8  15   0        3.33        0.00     24.27 o 
   9  15   0     1229.85     1153.42     36.57 o 
  10  15   0       38.56      109.36     23.37 o 
  11  15   0      384.09      411.83     35.38 o 
  12  15   0       15.80       52.65     21.75 o 
  13  15   0        4.83        0.00     19.30 o 
  14  15   0       13.02        0.00     23.01 o 
  15  15   0       41.38        0.00     41.80 o 
  16  15   0       84.07      104.54    123.30 o 
  17  15   0     1084.70      921.05    197.28 o 
   0  16   0       15.16       17.09     12.41 o 
   1  16   0       45.14       49.20     22.62 o 
   2  16   0     6133.31     6349.05    107.22 o 
   3  16   0     1862.80     1851.37     40.46 o 
   4  16   0     1148.82     1024.28     31.15 o 
   5  16   0      199.99      203.86     24.00 o 
   6  16   0     1274.73     1230.39     69.70 o 
   7  16   0       38.66        0.00     20.14 o 
   8  16   0      475.51      422.13     24.98 o 
   9  16   0        1.15        0.00     26.45 o 
  10  16   0      601.35      620.16     24.99 o 
  11  16   0      172.48      181.86     25.25 o 
  12  16   0      294.60      267.48     40.76 o 
  13  16   0       20.52       40.75     27.52 o 
  14  16   0        8.92        0.00     82.56 o 
  15  16   0        5.05       70.74     82.56 o 
  16  16   0      904.41      831.39     74.03 o 
   1  17   0      868.51      770.78     72.90 o 
   2  17   0        2.62        3.80     38.48 o 
   3  17   0     2980.91     2694.45     63.26 o 
   4  17   0      178.78      119.72     35.38 o 
   5  17   0      342.84      308.96     22.06 o 
   6  17   0     4117.13     3870.05    111.52 o 
   7  17   0        1.69       10.87     23.71 o 
   8  17   0     2631.39     2665.84     75.06 o 
   9  17   0     1199.83     1161.30     35.41 o 
  10  17   0      187.78      179.99     58.98 o 
  11  17   0       63.24       21.70     21.29 o 
  12  17   0       75.04       40.80     41.82 o 
  13  17   0      990.50     1099.70     93.28 o 
  14  17   0       40.18        5.66    110.44 o 
  15  17   0        1.99       21.07     53.81 o 
  16  17   0     2084.33     2403.41    103.41 o 
   0  18   0     1456.18     1300.63     65.96 o 
   1  18   0       30.29        0.00    106.16 o 
   2  18   0      596.82      568.75     86.84 o 
   3  18   0       41.42       56.82     13.61 o 
   4  18   0      711.40      706.38     31.10 o 
   5  18   0      302.83      262.21     36.44 o 
   6  18   0     1255.60     1242.13     46.10 o 
   7  18   0      264.46      222.17     24.00 o 
   8  18   0       64.80       52.46     33.90 o 
   9  18   0      613.07      700.29     36.03 o 
  10  18   0       95.54       48.82     29.53 o 
  11  18   0       95.56       58.73     27.05 o 
  12  18   0        0.56       25.60     30.44 o 
  13  18   0      155.22      143.24     69.70 o 
  14  18   0      797.44     1043.18    199.45 o 
  15  18   0       53.95      136.07     75.31 o 
   1  19   0      187.00      217.04     45.04 o 
   2  19   0     1761.97     1874.22     75.06 o 
   3  19   0       96.95      132.04     31.10 o 
   4  19   0      158.49      218.54     31.10 o 
   5  19   0       20.87       21.25     32.18 o 
   6  19   0      439.13      392.91     33.26 o 
   7  19   0      130.98       80.78     29.54 o 
   8  19   0      332.56      359.46     37.13 o 
   9  19   0      475.06      430.49     37.52 o 
  10  19   0      575.10      555.18    109.38 o 
  11  19   0       70.98       12.54     29.23 o 
  12  19   0       57.29       63.44     53.60 o 
  13  19   0      165.70      249.29     48.24 o 
  14  19   0      221.63      169.94    109.38 o 
   0  20   0       40.09       45.09     53.81 o 
   1  20   0     1862.18     1904.31     61.12 o 
   2  20   0     1048.21      965.94     47.32 o 
   3  20   0      105.57      183.42     40.02 o 
   4  20   0        8.55       38.60     37.54 o 
   5  20   0     1037.67      953.01     70.76 o 
   6  20   0      243.27      244.49     32.95 o 
   7  20   0     1469.04     1442.36     83.64 o 
   8  20   0      189.40      327.02     60.04 o 
   9  20   0      198.18      176.77     39.93 o 
  10  20   0     1172.31     1227.06     76.14 o 
  11  20   0        3.51       13.20     77.20 o 
  12  20   0       38.39       95.41     66.48 o 
  13  20   0        0.69        0.00     37.14 o 
   1  21   0      120.37      108.58     70.76 o 
   2  21   0      783.40      825.85    145.85 o 
   3  21   0       57.44        0.00     39.46 o 
   4  21   0      182.57      133.03     47.18 o 
   5  21   0       91.46      125.33     62.18 o 
   6  21   0       48.07        1.11     41.82 o 
   7  21   0       58.45       20.97     54.68 o 
   8  21   0      101.27       91.46     79.34 o 
   9  21   0      269.55      254.98     68.62 o 
  10  21   0     1756.57     1708.58    171.56 o 
  11  21   0      212.94      241.39     50.40 o 
  12  21   0      426.73      624.68    171.56 o 
   0  22   0     3560.34     3551.28    143.68 o 
   1  22   0      220.00      143.68     40.76 o 
   2  22   0       35.37        0.00     53.60 o 
   3  22   0       50.54       70.76     38.60 o 
   4  22   0      160.37       38.60     38.60 o 
   5  22   0      889.61      808.46     62.20 o 
   6  22   0       40.54        0.00     32.16 o 
   7  22   0      129.28      143.74     36.94 o 
   8  22   0       46.80       48.03     33.90 o 
   9  22   0     1052.45     1282.22    190.87 o 
  10  22   0      322.35      420.33     49.32 o 
   1  23   0      573.86      711.98     60.04 o 
   2  23   0       39.92       27.88     47.16 o 
   3  23   0      691.15      711.98     66.48 o 
   4  23   0        2.72        0.00     55.76 o 
   5  23   0        0.56        0.00     38.60 o 
   6  23   0       35.02       21.44     34.32 o 
   7  23   0     1399.82     1260.95     68.64 o 
   8  23   0       12.34        0.00     36.44 o 
   9  23   0      126.99       79.36     62.20 o 
   0  24   0        7.93        0.00    100.80 o 
   1  24   0        7.89        0.00     45.04 o 
   2  24   0      238.09      317.36     51.48 o 
   3  24   0      157.96       49.32     30.04 o 
   4  24   0       53.08       36.44     38.60 o 
   5  24   0       64.70       68.64     40.76 o 
   6  24   0      262.24      452.49     66.48 o 
   7  24   0      280.38      268.04     55.76 o 
   1  25   0       26.82       23.60     53.60 o 
   2  25   0      330.26      321.69     72.92 o 
   3  25   0      113.81       42.88     27.88 o 
   4  25   0      222.36      207.73     27.88 o 
 -21   1   1       24.63       90.24     53.70 o 
 -20   1   1       92.46      119.30     40.85 o 
 -19   1   1      242.91      238.46     25.65 o 
 -18   1   1      457.43      455.55     26.50 o 
 -17   1   1      114.72      160.58     22.61 o 
 -16   1   1     1344.96     1386.71     40.17 o 
 -15   1   1       36.96       30.21     23.37 o 
 -14   1   1        0.32        0.02     22.61 o 
 -13   1   1        8.07        0.00     19.36 o 
 -12   1   1     1579.67     1597.36     34.48 o 
 -11   1   1       17.33       40.65     14.95 o 
 -10   1   1      670.93      762.63     23.58 o 
  -9   1   1      269.62      248.14     27.88 o 
  -8   1   1        1.57        0.00     17.16 o 
  -7   1   1      458.35      407.76     23.58 o 
  -6   1   1     3170.69     2750.98     84.54 o 
   5   1   1       70.37        0.00     64.32 o 
   6   1   1      170.15      117.03     22.50 o 
   7   1   1     9111.52     9506.01    126.41 o 
   8   1   1     2126.08     1944.94     78.28 o 
   9   1   1     3420.02     3480.85     63.21 o 
  10   1   1       78.01       64.34     25.72 o 
  11   1   1     1255.08     1302.05     51.46 o 
  12   1   1      749.52      754.07     52.52 o 
  13   1   1     4763.00     4781.27     84.07 o 
  14   1   1     4615.30     4672.24    106.16 o 
  15   1   1     1607.95     1554.01     52.54 o 
  16   1   1      110.72       85.28     19.03 o 
  17   1   1      440.28      495.87     28.96 o 
  18   1   1      902.07      855.68     52.54 o 
  19   1   1       40.92       90.72    152.26 o 
  20   1   1       17.89       32.15     69.70 o 
 -21   2   1      523.37      524.55     99.70 o 
 -20   2   1        8.39       17.52     44.71 o 
 -19   2   1      815.37      909.56     53.60 o 
 -18   2   1      154.47      146.55     19.71 o 
 -17   2   1      213.20      214.06     24.27 o 
 -16   2   1      608.20      616.50     61.12 o 
 -15   2   1     4250.65     4173.39     70.84 o 
 -14   2   1      460.92      469.00     24.11 o 
 -13   2   1      349.50      319.87     19.54 o 
 -12   2   1     1176.35     1177.67     53.60 o 
 -11   2   1       32.15       26.80     16.69 o 
 -10   2   1      358.59      313.21     21.01 o 
  -9   2   1     2890.12     2799.73     71.84 o 
  -8   2   1        0.66        0.00     16.47 o 
  -7   2   1      420.75      371.49     15.45 o 
  -6   2   1     1124.67     1037.95     68.64 o 
   5   2   1      272.45      163.26     34.32 o 
   6   2   1        0.01        0.00      7.95 o 
   7   2   1     1280.29     1453.51     33.48 o 
   8   2   1       11.18        0.00      9.59 o 
   9   2   1      779.31      685.11     35.38 o 
  10   2   1        4.51        5.15     14.27 o 
  11   2   1       79.51       89.51     19.36 o 
  12   2   1     7452.39     7364.04    126.72 o 
  13   2   1      667.76      668.26     28.33 o 
  14   2   1      234.97      185.67     22.61 o 
  15   2   1       34.31        3.77     27.88 o 
  16   2   1     2965.15     3139.26    129.74 o 
  17   2   1       13.79       53.88      7.78 o 
  18   2   1        1.78       68.01     41.82 o 
  19   2   1       28.65       24.65     50.40 o 
  20   2   1      513.37      593.02     74.95 o 
 -21   3   1       14.09        0.00    147.96 o 
 -20   3   1        4.07        0.00     32.36 o 
 -19   3   1       71.67      104.89     28.35 o 
 -18   3   1      547.57      450.77     66.48 o 
 -17   3   1        3.57        0.00     33.24 o 
 -16   3   1      227.30      206.72     25.72 o 
 -15   3   1      174.42      123.89     24.66 o 
 -14   3   1     1251.60     1155.31     31.74 o 
 -13   3   1     3258.22     3225.15     90.08 o 
 -12   3   1      212.93      237.38     45.04 o 
 -11   3   1      314.70      381.48     50.40 o 
 -10   3   1       16.08        0.00     11.69 o 
  -9   3   1      284.70      271.32     14.90 o 
  -8   3   1     1991.08     2277.37     37.83 o 
  -7   3   1      315.67      271.20     22.52 o 
  -6   3   1     1840.54     1795.90     33.48 o 
   5   3   1     1189.99     1207.15     41.19 o 
   6   3   1      123.79       44.51     11.31 o 
   7   3   1     3013.98     3123.96     48.84 o 
   8   3   1    12219.34    12799.44    156.13 o 
   9   3   1       62.54       60.24     14.61 o 
  10   3   1        0.12        6.00     14.27 o 
  11   3   1      363.19      334.55     19.81 o 
  12   3   1      246.86      288.77     34.32 o 
  13   3   1      886.27      830.77     57.90 o 
  14   3   1      526.05      486.46     23.71 o 
  15   3   1        8.23        2.37     18.45 o 
  16   3   1       21.86        8.75     15.00 o 
  17   3   1      763.99      757.28     32.18 o 
  18   3   1        4.77        0.00     40.60 o 
  19   3   1      270.71      281.37     43.67 o 
  20   3   1      126.06      142.88    124.38 o 
 -21   4   1      175.26      181.06     57.38 o 
 -20   4   1       20.51      259.74    115.80 o 
 -19   4   1      105.53       32.07     75.06 o 
 -18   4   1       30.87       31.44     15.82 o 
 -17   4   1      398.07      304.77     23.18 o 
 -16   4   1       68.96       37.79     19.54 o 
 -15   4   1     2980.75     3145.15    119.02 o 
 -14   4   1      155.65      205.21     23.64 o 
 -13   4   1      121.03      118.50     20.68 o 
 -12   4   1      805.89      876.65     36.44 o 
 -11   4   1     2279.52     2483.78     47.18 o 
 -10   4   1     4135.94     4094.29     84.70 o 
  -9   4   1      773.30      611.60     25.72 o 
  -8   4   1     3836.93     3853.32     53.01 o 
  -7   4   1     4528.13     4511.76     61.30 o 
  -6   4   1      925.36     1018.53     33.24 o 
   5   4   1      103.41       92.20     12.96 o 
   6   4   1       60.38        5.01     13.94 o 
   7   4   1      329.35      453.32     17.00 o 
   8   4   1     5531.48     5362.97     82.64 o 
   9   4   1      202.27      183.61     26.82 o 
  10   4   1       73.37       56.99     20.38 o 
  11   4   1     1853.73     1864.37     86.84 o 
  12   4   1      319.99      310.59     20.14 o 
  13   4   1     4958.19     5280.08    259.49 o 
  14   4   1        0.18        0.00     12.22 o 
  15   4   1     1659.76     1666.49    114.72 o 
  16   4   1      482.61      417.99     39.68 o 
  17   4   1     1239.79     1301.83     36.01 o 
  18   4   1      183.86      144.55     40.76 o 
  19   4   1        2.91       22.76     47.18 o 
  20   4   1       75.95       88.18     89.24 o 
 -21   5   1     1206.41     1150.89    167.26 o 
 -20   5   1        3.95        0.00     43.49 o 
 -19   5   1       71.71       45.79     31.96 o 
 -18   5   1      168.38      280.36    101.86 o 
 -17   5   1      863.05      821.25    119.02 o 
 -16   5   1      256.58      252.88     35.38 o 
 -15   5   1       46.58        0.00     27.88 o 
 -14   5   1      131.62      145.85     24.00 o 
 -13   5   1     2310.30     2311.24     53.15 o 
 -12   5   1     1034.58     1010.06     43.96 o 
 -11   5   1     1920.90     1947.81     46.10 o 
 -10   5   1     4104.60     3899.41     91.14 o 
  -9   5   1      953.84      994.77     27.88 o 
  -8   5   1     4331.57     4643.95     72.60 o 
  -7   5   1     2001.55     2264.75     39.61 o 
  -6   5   1     3154.39     3050.07     45.19 o 
  -5   5   1      633.83      692.53     22.14 o 
   4   5   1      236.02      143.85     23.37 o 
   5   5   1       39.90        0.00     31.08 o 
   6   5   1       70.23       84.17     20.38 o 
   7   5   1        2.33       37.30      9.77 o 
   8   5   1        0.73        0.00     26.80 o 
   9   5   1       33.44       36.68     30.04 o 
  10   5   1      334.09      367.62     21.46 o 
  11   5   1      632.03      540.80     49.32 o 
  12   5   1     1543.08     1581.85     40.76 o 
  13   5   1      134.48      127.44     21.40 o 
  14   5   1     3458.50     3514.97     73.38 o 
  15   5   1        0.11        6.83     24.66 o 
  16   5   1     1574.61     1532.70     79.34 o 
  17   5   1      475.46      502.11     43.71 o 
  18   5   1      557.60      658.55     52.54 o 
  19   5   1      656.82      696.91    172.65 o 
  20   5   1       11.01        0.00    106.14 o 
 -21   6   1      146.08      257.39     89.24 o 
 -20   6   1     1103.34     1138.18     83.64 o 
 -19   6   1      244.78      193.21     38.46 o 
 -18   6   1       61.50       95.95     30.02 o 
 -17   6   1      407.94      399.39     76.14 o 
 -16   6   1      605.14      620.59     31.44 o 
 -15   6   1      222.55      208.42     62.20 o 
 -14   6   1      691.56      705.37     92.22 o 
 -13   6   1      614.52      570.95     30.05 o 
 -12   6   1      298.69      320.47     21.64 o 
 -11   6   1      233.82      287.02     23.58 o 
 -10   6   1      986.20      951.31     42.90 o 
  -9   6   1      245.76      145.92     16.47 o 
  -8   6   1      163.29      142.36     14.35 o 
  -7   6   1     1906.69     1988.69     40.73 o 
  -6   6   1        9.65        0.00     12.83 o 
  -5   6   1     6086.58     6487.12     98.57 o 
  -4   6   1     1862.77     1879.76     84.72 o 
  -3   6   1     7624.83     6813.08    238.05 o 
   2   6   1     4376.38     4143.18    141.52 o 
   3   6   1    23204.97    22165.44    299.39 o 
   4   6   1        6.78        0.00     14.35 o 
   5   6   1     2025.43     2122.07     40.71 o 
   6   6   1     1272.39     1327.58     28.56 o 
   7   6   1     6019.68     6144.20    104.59 o 
   8   6   1     2252.98     2089.00     41.22 o 
   9   6   1     2156.78     2225.44     40.60 o 
  10   6   1     1125.43     1161.09     35.40 o 
  11   6   1       74.65       90.70     17.07 o 
  12   6   1      713.35      791.41     26.17 o 
  13   6   1      594.78      605.99     35.62 o 
  14   6   1     4156.22     4122.83     86.01 o 
  15   6   1       18.89       23.75     33.73 o 
  16   6   1       56.70       47.74     32.36 o 
  17   6   1      187.10      155.85     61.12 o 
  18   6   1      112.02       47.36     36.29 o 
  19   6   1      175.57      112.42     84.70 o 
  20   6   1      215.42      289.86     89.66 o 
 -21   7   1      281.98      236.55    141.52 o 
 -20   7   1      267.16      417.54    161.90 o 
 -19   7   1        5.63      136.58     52.54 o 
 -18   7   1      159.71      138.21     38.60 o 
 -17   7   1       64.10       33.34     50.38 o 
 -16   7   1      917.57      848.54     35.30 o 
 -15   7   1      369.39      336.74     34.32 o 
 -14   7   1      665.30      569.36     29.80 o 
 -13   7   1     1087.65     1133.52     30.40 o 
 -12   7   1     1077.06     1231.06     29.54 o 
 -11   7   1     3283.40     3198.70     52.82 o 
 -10   7   1       15.80       51.09     13.94 o 
  -9   7   1      236.00      257.23     20.38 o 
  -8   7   1      798.06      872.38     57.90 o 
  -7   7   1    13944.37    14218.06    185.95 o 
  -6   7   1     3650.86     3831.05    105.08 o 
  -5   7   1      510.75      514.16     18.18 o 
  -4   7   1     2154.43     2021.61     52.54 o 
  -3   7   1        1.90        3.52     22.60 o 
  -2   7   1     1031.65      882.97     42.06 o 
  -1   7   1     5459.97     5168.24    197.28 o 
   0   7   1     1584.78     1687.72     68.64 o 
   1   7   1     4146.04     4421.99    137.24 o 
   2   7   1    19815.80    19067.25    315.23 o 
   3   7   1        2.29        0.00     24.66 o 
   4   7   1     2808.42     2958.08     53.81 o 
   5   7   1      121.95       91.10     42.90 o 
   6   7   1        1.07        0.00     12.96 o 
   7   7   1       21.40       17.16     16.56 o 
   8   7   1      697.01      648.58     21.75 o 
   9   7   1      885.79      966.31     26.80 o 
  10   7   1        0.11        0.00      9.64 o 
  11   7   1      633.77      640.09     32.57 o 
  12   7   1      265.13      355.07     40.74 o 
  13   7   1     1779.58     1823.09     82.58 o 
  14   7   1     4192.06     4151.01     88.87 o 
  15   7   1      275.58      394.29    134.02 o 
  16   7   1      643.65      723.38     90.08 o 
  17   7   1      143.01       25.95     37.55 o 
  18   7   1       11.96       32.59     38.03 o 
  19   7   1       79.69       28.96     78.86 o 
  20   7   1      181.64        0.00     90.81 o 
 -20   8   1       80.15       53.18    119.02 o 
 -19   8   1       28.41        0.00     86.86 o 
 -18   8   1        6.28        5.46     33.48 o 
 -17   8   1       75.85       91.27     39.34 o 
 -16   8   1      694.19      618.21     77.20 o 
 -15   8   1     3961.41     4072.56     77.76 o 
 -14   8   1        0.04        0.00     14.16 o 
 -13   8   1      414.15      384.96     19.54 o 
 -12   8   1      104.02      155.75     18.56 o 
 -11   8   1      230.44      278.91     19.54 o 
 -10   8   1      134.81      166.39     17.00 o 
  -9   8   1      129.26      176.00     18.01 o 
  -8   8   1       18.29       53.94     15.45 o 
  -7   8   1      154.99      145.50     15.87 o 
  -6   8   1      877.19      941.62     22.61 o 
  -5   8   1       83.37      142.37     27.88 o 
  -4   8   1       34.10        0.00     15.14 o 
  -3   8   1      126.41      115.14     15.37 o 
  -2   8   1     4439.96     4403.31    111.26 o 
  -1   8   1     3914.69     3688.12    135.10 o 
   0   8   1      842.38      729.14     70.76 o 
   1   8   1       90.67       16.90     58.98 o 
   2   8   1      942.87      991.11     35.40 o 
   3   8   1     1140.69     1143.33     27.17 o 
   4   8   1      699.41      819.70     22.14 o 
   5   8   1     1203.64     1289.86     43.96 o 
   6   8   1      495.02      475.40     21.01 o 
   7   8   1      607.94      545.34     34.32 o 
   8   8   1      475.98      539.63     23.18 o 
   9   8   1      382.93      469.60     19.81 o 
  10   8   1     1074.69     1147.28     28.83 o 
  11   8   1     6172.99     6266.77    117.94 o 
  12   8   1     3564.80     3693.96    122.24 o 
  13   8   1      229.29      130.13     30.28 o 
  14   8   1      136.54      135.47     31.42 o 
  15   8   1       33.75       22.37     31.73 o 
  16   8   1      243.55      188.20     36.01 o 
  17   8   1     1977.57     1933.43     72.60 o 
  18   8   1      183.56      214.06     56.74 o 
  19   8   1     1635.17     1706.23    154.40 o 
 -20   9   1       98.60      166.26     86.40 o 
 -19   9   1      390.04      446.14     58.14 o 
 -18   9   1      144.33      103.31     44.27 o 
 -17   9   1      246.27      168.18     42.73 o 
 -16   9   1      303.85      255.47     40.96 o 
 -15   9   1      394.09      297.24     73.98 o 
 -14   9   1      710.53      706.32     30.40 o 
 -13   9   1     3134.84     3153.26     54.68 o 
 -12   9   1      191.94      234.33     50.40 o 
 -11   9   1     1650.92     1672.13     47.18 o 
 -10   9   1      408.07      387.34     76.14 o 
  -9   9   1        5.74       32.19     30.02 o 
  -8   9   1        9.89       77.98     20.36 o 
  -7   9   1      809.34      831.90     26.25 o 
  -6   9   1       67.70       35.40     16.08 o 
  -5   9   1      224.25      235.42     18.19 o 
  -4   9   1      625.33      689.15     20.44 o 
  -3   9   1     3256.18     3170.81    123.30 o 
  -2   9   1      791.30      883.47     25.34 o 
  -1   9   1     4700.82     4797.65     88.82 o 
   0   9   1     9957.71    10342.93    371.01 o 
   1   9   1     4968.68     4888.56    293.81 o 
   2   9   1       98.37       36.34     14.95 o 
   3   9   1    13788.12    13962.21    279.87 o 
   4   9   1        7.34        0.00     16.08 o 
   5   9   1     2196.79     2335.94     40.71 o 
   6   9   1       20.02        0.00     15.35 o 
   7   9   1     2183.61     2536.36     46.09 o 
   8   9   1     1175.76     1251.10     31.74 o 
   9   9   1     2166.81     2130.29     43.67 o 
  10   9   1     9033.86     9323.86    131.89 o 
  11   9   1       24.52       99.77     40.76 o 
  12   9   1        4.95        0.00     29.31 o 
  13   9   1     1893.31     1886.76    138.30 o 
  14   9   1      383.08      489.34     52.54 o 
  15   9   1       29.22       76.21     27.77 o 
  16   9   1       10.48       35.26     34.77 o 
  17   9   1      368.00      387.97     76.12 o 
  18   9   1      434.17      497.22    132.94 o 
  19   9   1      176.25       72.57     76.03 o 
 -20  10   1       44.62        0.00     79.36 o 
 -19  10   1      201.09      219.52     93.28 o 
 -18  10   1      297.96      444.97    181.20 o 
 -17  10   1      417.30      528.75     50.96 o 
 -16  10   1        3.68      127.38     45.19 o 
 -15  10   1       65.24       98.18     42.88 o 
 -14  10   1     3203.43     3127.39    131.91 o 
 -13  10   1     4336.38     4270.41     71.60 o 
 -12  10   1       15.47        0.00     45.04 o 
 -11  10   1      130.92      215.48     38.60 o 
 -10  10   1       29.93       41.17     21.40 o 
  -9  10   1      385.21      386.95     21.75 o 
  -8  10   1     2352.95     2341.50     64.32 o 
  -7  10   1      636.45      650.06     53.60 o 
  -6  10   1     1776.62     1915.54     36.94 o 
  -5  10   1      647.96      631.13     21.07 o 
  -4  10   1       64.49        9.86     16.84 o 
  -3  10   1    14306.10    14625.66    256.62 o 
  -2  10   1     1014.22     1062.61     39.43 o 
  -1  10   1     2208.44     2218.00     82.56 o 
   0  10   1      931.55      939.30     36.44 o 
   1  10   1     6525.81     6410.92    136.45 o 
   2  10   1      505.93      453.81     78.28 o 
   3  10   1     3743.82     3853.56     66.98 o 
   4  10   1        7.28        0.00     23.58 o 
   5  10   1     3785.64     4001.81     60.74 o 
   6  10   1      149.90      162.99     20.09 o 
   7  10   1      103.96      208.00     20.43 o 
   8  10   1      146.34      144.09     21.44 o 
   9  10   1      689.00      720.92     25.73 o 
  10  10   1     2100.81     2282.44     44.03 o 
  11  10   1     2466.82     2508.09     46.40 o 
  12  10   1     1009.68      989.17     93.28 o 
  13  10   1       16.57       14.67     37.83 o 
  14  10   1       43.85       61.75     53.62 o 
  15  10   1     1184.96     1139.01     45.36 o 
  16  10   1      403.31      434.80     53.62 o 
  17  10   1      206.34      228.71     97.58 o 
  18  10   1      221.33      277.16     82.93 o 
  19  10   1        0.62      112.93    104.00 o 
 -19  11   1        2.49      211.88     84.68 o 
 -18  11   1        2.43        0.00     98.26 o 
 -17  11   1       28.75       45.10     43.28 o 
 -16  11   1     2039.78     1877.28     61.30 o 
 -15  11   1        3.29        4.17    107.22 o 
 -14  11   1      834.44      871.12     29.53 o 
 -13  11   1       16.76        0.00     17.46 o 
 -12  11   1       26.86        0.00     23.58 o 
 -11  11   1        0.01       53.78     47.18 o 
 -10  11   1     3476.67     3416.49     58.73 o 
  -9  11   1      762.91      770.71     25.73 o 
  -8  11   1      263.41      252.84     40.76 o 
  -7  11   1      160.07      257.22     21.95 o 
  -6  11   1     6447.70     6883.71     95.77 o 
  -5  11   1     1261.58     1481.30     33.26 o 
  -4  11   1      995.81      944.16     27.30 o 
  -3  11   1     1659.68     1773.74     38.64 o 
  -2  11   1     7118.73     7121.83    186.59 o 
  -1  11   1      428.72      478.60     23.18 o 
   0  11   1        0.08        0.00     39.68 o 
   1  11   1      430.49      369.99     33.10 o 
   2  11   1     2948.85     2801.84     64.33 o 
   3  11   1     2513.96     2396.40     54.07 o 
   4  11   1        2.41        0.00     43.96 o 
   5  11   1      107.22      166.27     49.32 o 
   6  11   1        5.17       46.44     35.38 o 
   7  11   1      170.23      200.85     22.14 o 
   8  11   1      388.55      398.02     35.38 o 
   9  11   1     2218.81     2184.58     44.27 o 
  10  11   1      720.90      817.75     30.50 o 
  11  11   1        0.07        0.00     10.10 o 
  12  11   1     3162.98     3147.52     61.50 o 
  13  11   1     1217.38     1248.45     43.98 o 
  14  11   1      431.18      435.07     35.38 o 
  15  11   1        5.69        0.00     36.44 o 
  16  11   1      125.83       54.95     52.54 o 
  17  11   1       22.03      123.20     48.45 o 
  18  11   1      134.42      306.21     76.12 o 
 -19  12   1       36.41       18.95     72.56 o 
 -18  12   1      153.54       76.90    157.62 o 
 -17  12   1      841.69      803.53     64.66 o 
 -16  12   1      219.58      228.96     30.84 o 
 -15  12   1       36.35       33.35     50.38 o 
 -14  12   1       11.43       24.31     26.87 o 
 -13  12   1     3060.78     3078.01     66.48 o 
 -12  12   1       97.51       48.73     23.37 o 
 -11  12   1     1628.47     1614.03     45.04 o 
 -10  12   1      577.87      531.57     24.27 o 
  -9  12   1       68.76      130.44     35.38 o 
  -8  12   1        6.26       43.88     47.18 o 
  -7  12   1      238.25      230.54     21.44 o 
  -6  12   1      125.34      141.90     33.24 o 
  -5  12   1     2620.69     2692.11     46.94 o 
  -4  12   1     1214.05     1323.46     33.48 o 
  -3  12   1     3115.89     3390.83     61.95 o 
  -2  12   1      198.31      267.99     28.94 o 
  -1  12   1      211.07      176.53     21.64 o 
   0  12   1       29.10        6.43     29.31 o 
   1  12   1       27.55        0.00     34.48 o 
   2  12   1       42.82       30.61     30.02 o 
   3  12   1     1002.32     1146.89     29.87 o 
   4  12   1      672.51      785.46     41.82 o 
   5  12   1     1115.97     1191.15     75.06 o 
   6  12   1     1194.65     1122.78     79.34 o 
   7  12   1      647.35      627.04     47.18 o 
   8  12   1       82.68       98.85     21.07 o 
   9  12   1      820.08      836.50     28.17 o 
  10  12   1       10.14        0.00     18.24 o 
  11  12   1      146.49       78.74     21.46 o 
  12  12   1      429.61      425.04     23.19 o 
  13  12   1     1122.30     1063.41     38.60 o 
  14  12   1      602.45      573.10     50.40 o 
  15  12   1     1304.45     1291.39    120.10 o 
  16  12   1       12.41        0.00     52.04 o 
  17  12   1       60.25      298.98    198.36 o 
  18  12   1      530.58      482.46    102.92 o 
 -19  13   1       28.51        0.00     63.88 o 
 -18  13   1      250.16      253.67     63.21 o 
 -17  13   1       18.78       20.60     69.72 o 
 -16  13   1      268.74      313.73     46.40 o 
 -15  13   1       98.59       75.09     36.46 o 
 -14  13   1        6.20        2.16     14.40 o 
 -13  13   1      529.51      569.23     54.68 o 
 -12  13   1      492.27      466.51     26.67 o 
 -11  13   1      201.44       93.47     22.58 o 
 -10  13   1       79.01       36.41     19.79 o 
  -9  13   1      878.71      876.27     40.74 o 
  -8  13   1      409.59      464.66     26.25 o 
  -7  13   1      454.66      453.07     25.74 o 
  -6  13   1       80.18       91.91     23.58 o 
  -5  13   1     1038.73     1020.11     71.84 o 
  -4  13   1       78.97      200.64     93.28 o 
  -3  13   1      813.68      807.12     29.87 o 
  -2  13   1       27.33       37.10     20.36 o 
  -1  13   1       60.00       74.34     20.43 o 
   0  13   1      422.09      480.29     30.88 o 
   1  13   1        0.00        0.00     35.62 o 
   2  13   1     2576.84     2650.76    249.85 o 
   3  13   1     1929.33     1953.73     44.71 o 
   4  13   1     4472.55     4580.19     71.44 o 
   5  13   1      915.55     1107.51     72.90 o 
   6  13   1      150.36      158.49     22.14 o 
   7  13   1        1.35       49.58     20.36 o 
   8  13   1     1024.57     1056.86     33.99 o 
   9  13   1     4083.94     3887.20     64.88 o 
  10  13   1     1195.79     1113.83    142.60 o 
  11  13   1     1850.16     1975.41     43.92 o 
  12  13   1      701.01      747.82     36.44 o 
  13  13   1       11.62       29.61     15.00 o 
  14  13   1      203.08      177.65     41.82 o 
  15  13   1      263.11      316.47     36.89 o 
  16  13   1       93.26       50.74     47.60 o 
  17  13   1      156.23      198.24     60.01 o 
  18  13   1      282.00      218.77    195.17 o 
 -18  14   1       24.18      133.40    205.89 o 
 -17  14   1      156.76      189.74     83.62 o 
 -16  14   1     1309.54     1355.64     56.92 o 
 -15  14   1      114.81       45.30     24.66 o 
 -14  14   1        0.16       59.71     23.35 o 
 -13  14   1      147.31      169.84     23.01 o 
 -12  14   1       79.49       58.70     68.62 o 
 -11  14   1       53.92       42.40     20.43 o 
 -10  14   1      985.24      885.66     29.80 o 
  -9  14   1      829.40      697.07     31.06 o 
  -8  14   1      371.70      373.02     24.11 o 
  -7  14   1       11.84       66.16     24.98 o 
  -6  14   1       88.30       80.55     21.07 o 
  -5  14   1     1222.23     1200.80     33.26 o 
  -4  14   1      115.49      138.36     46.10 o 
  -3  14   1      552.96      518.01     25.95 o 
  -2  14   1       41.69       75.51     23.58 o 
  -1  14   1     1312.56     1355.37     98.66 o 
   0  14   1      912.37      843.43     40.74 o 
   1  14   1      975.12      967.80     60.04 o 
   2  14   1       11.69       49.18     16.13 o 
   3  14   1      424.27      429.46     24.18 o 
   4  14   1      710.69      666.76     26.17 o 
   5  14   1      270.58      313.08     40.74 o 
   6  14   1      928.03      879.14     28.96 o 
   7  14   1       28.15       85.06     40.74 o 
   8  14   1       34.15        0.00     24.66 o 
   9  14   1      288.01      239.40     56.82 o 
  10  14   1      823.24      772.82     30.05 o 
  11  14   1      201.63      269.25     90.06 o 
  12  14   1       97.81       62.45     24.66 o 
  13  14   1     1197.04     1259.04     42.88 o 
  14  14   1      111.04      104.95     34.32 o 
  15  14   1       25.67       60.32    100.78 o 
  16  14   1      227.28      271.44     70.59 o 
  17  14   1      418.64      517.72     73.89 o 
 -17  15   1        1.68       75.66     65.95 o 
 -16  15   1       34.64       71.55     77.20 o 
 -15  15   1       82.88       96.96     54.68 o 
 -14  15   1        7.96       40.62     20.38 o 
 -13  15   1      442.45      434.50     64.34 o 
 -12  15   1      138.72      113.86     23.01 o 
 -11  15   1       79.91      156.07     36.46 o 
 -10  15   1      350.51      321.07     23.58 o 
  -9  15   1        9.42        0.00     52.54 o 
  -8  15   1     1087.90     1017.13     32.36 o 
  -7  15   1      145.76      123.28     22.74 o 
  -6  15   1      111.11      168.13     25.95 o 
  -5  15   1      299.23      405.55     43.96 o 
  -4  15   1      898.81      811.97     35.62 o 
  -3  15   1      335.41      371.07     17.14 o 
  -2  15   1      566.47      699.33     68.62 o 
  -1  15   1      216.51      158.43     41.82 o 
   0  15   1      721.49      739.31     29.74 o 
   1  15   1      693.26      613.29     29.53 o 
   2  15   1     3138.75     2975.10     82.56 o 
   3  15   1        5.90       26.80     37.90 o 
   4  15   1     3344.23     3376.77     84.70 o 
   5  15   1      100.94      139.00     20.44 o 
   6  15   1     1168.10      937.12     31.10 o 
   7  15   1       32.60        0.00     17.07 o 
   8  15   1      116.60       42.76     22.80 o 
   9  15   1       23.55        0.00     22.07 o 
  10  15   1      546.31      577.42     29.12 o 
  11  15   1      727.36      684.13     66.48 o 
  12  15   1      747.59      738.51     35.38 o 
  13  15   1      677.48      714.74     38.60 o 
  14  15   1      673.85      676.39     31.21 o 
  15  15   1       28.47        0.00     62.20 o 
  16  15   1      260.16      358.79     63.84 o 
 -17  16   1      103.43      149.51    123.30 o 
 -16  16   1       45.12      149.00     56.73 o 
 -15  16   1       24.43        0.00     43.96 o 
 -14  16   1      294.60      378.82     36.98 o 
 -13  16   1      128.99      141.52     24.00 o 
 -12  16   1      230.22      224.84     25.34 o 
 -11  16   1      416.17      467.45     28.83 o 
 -10  16   1        1.16       37.25     32.16 o 
  -9  16   1      946.29      946.35     33.26 o 
  -8  16   1      298.15      193.88     54.68 o 
  -7  16   1      158.99      114.55     24.66 o 
  -6  16   1       93.62       29.23     26.80 o 
  -5  16   1      100.96       58.83     26.82 o 
  -4  16   1      117.06      156.03     36.46 o 
  -3  16   1        8.07       60.59     30.02 o 
  -2  16   1      366.26      388.26     27.75 o 
  -1  16   1       21.10      131.64     45.04 o 
   0  16   1        3.31       67.10     21.29 o 
   1  16   1     2014.17     2033.21     86.86 o 
   2  16   1      369.84      430.17     66.48 o 
   3  16   1      340.58      385.68     34.32 o 
   4  16   1     4039.22     4141.19     90.06 o 
   5  16   1      101.53        0.00     69.70 o 
   6  16   1     3350.88     3022.95     67.43 o 
   7  16   1      471.14      333.14     63.26 o 
   8  16   1       96.90      118.26     43.96 o 
   9  16   1     4529.32     4515.97     97.58 o 
  10  16   1      754.32      767.22     51.46 o 
  11  16   1       47.77       70.25     40.74 o 
  12  16   1       30.92        0.00     14.65 o 
  13  16   1       55.31       79.94     55.76 o 
  14  16   1       13.43        0.00     20.36 o 
  15  16   1      431.12      486.91     66.52 o 
  16  16   1      127.45      123.33     65.40 o 
 -16  17   1      135.63      222.61     71.60 o 
 -15  17   1      133.59      155.68     37.52 o 
 -14  17   1       15.09       25.93     31.70 o 
 -13  17   1        2.73        0.00     25.58 o 
 -12  17   1      466.89      432.44     27.75 o 
 -11  17   1      134.09      119.17     23.01 o 
 -10  17   1      392.10      409.32     85.78 o 
  -9  17   1     2161.16     2151.13     48.45 o 
  -8  17   1      570.37      533.88     26.50 o 
  -7  17   1      105.20      100.59     28.94 o 
  -6  17   1      547.20      444.27     61.12 o 
  -5  17   1     1924.63     1737.28     45.20 o 
  -4  17   1       51.42        0.00     26.25 o 
  -3  17   1     3229.98     3130.25     68.99 o 
  -2  17   1     1798.67     1623.85     44.56 o 
  -1  17   1      425.20      353.23     33.24 o 
   0  17   1      628.34      564.90     28.83 o 
   1  17   1       20.12        0.00     30.84 o 
   2  17   1       54.72        0.00     28.56 o 
   3  17   1     2740.69     2671.88     62.92 o 
   4  17   1      137.33       54.76     30.84 o 
   5  17   1     2779.63     2713.15     64.11 o 
   6  17   1       59.94      137.11     31.73 o 
   7  17   1       14.81       36.30     29.31 o 
   8  17   1      820.02      879.94     49.32 o 
   9  17   1      285.96      275.07     32.18 o 
  10  17   1        2.24        0.00     14.61 o 
  11  17   1      301.36      309.44     65.42 o 
  12  17   1       97.54       88.92     32.16 o 
  13  17   1       30.37        0.00     45.04 o 
  14  17   1       16.81       91.27    102.94 o 
  15  17   1      504.09      499.71     72.01 o 
 -15  18   1      116.28      157.62     54.80 o 
 -14  18   1        3.99        0.00     25.71 o 
 -13  18   1       21.41       19.32     37.67 o 
 -12  18   1      373.08      335.68     26.94 o 
 -11  18   1        0.17        0.00     21.75 o 
 -10  18   1     1381.61     1348.43     38.64 o 
  -9  18   1      383.73      381.45     28.03 o 
  -8  18   1       37.49       40.99     24.18 o 
  -7  18   1      683.30      635.26     47.18 o 
  -6  18   1      215.57      248.90     24.27 o 
  -5  18   1     1470.34     1424.97     70.76 o 
  -4  18   1     1122.89     1068.90     78.28 o 
  -3  18   1     1587.67     1526.76     46.88 o 
  -2  18   1        4.16        0.00     78.28 o 
  -1  18   1      449.39      431.81    115.80 o 
   0  18   1      178.53       86.04     19.18 o 
   1  18   1      159.42      115.66     17.28 o 
   2  18   1      150.80      158.19     20.43 o 
   3  18   1     1728.73     1703.73     90.06 o 
   4  18   1       12.38       38.69     35.58 o 
   5  18   1      344.12      302.17     32.36 o 
   6  18   1        3.42        0.00     45.04 o 
   7  18   1       60.51       45.68     32.57 o 
   8  18   1        1.81       10.39     29.31 o 
   9  18   1      303.94      173.53     34.32 o 
  10  18   1     1587.80     1770.52     44.30 o 
  11  18   1      179.45      196.96     35.38 o 
  12  18   1        0.50        0.00     18.95 o 
  13  18   1      187.97      164.81     66.46 o 
  14  18   1      295.05      268.66     80.84 o 
 -14  19   1      425.53      484.88     84.72 o 
 -13  19   1      172.61      180.04     55.76 o 
 -12  19   1      124.32      180.73     48.24 o 
 -11  19   1       46.19       57.83     21.01 o 
 -10  19   1       98.27      150.92     24.99 o 
  -9  19   1      246.35      233.80     27.29 o 
  -8  19   1      129.27       65.27     25.73 o 
  -7  19   1     1302.87     1212.79     73.98 o 
  -6  19   1       73.92       64.91     20.43 o 
  -5  19   1       10.70       37.10     45.02 o 
  -4  19   1       19.77       38.09     49.32 o 
  -3  19   1        9.61        0.00     32.60 o 
  -2  19   1      431.91      420.64     21.60 o 
  -1  19   1      228.76      218.34     37.54 o 
   0  19   1      950.33      974.84     26.87 o 
   1  19   1       17.21       19.64     16.21 o 
   2  19   1     1510.98     1432.59     34.46 o 
   3  19   1      357.69      329.65     22.80 o 
   4  19   1      233.86      221.16     24.52 o 
   5  19   1       57.06       16.35     52.54 o 
   6  19   1      861.21      887.02     41.52 o 
   7  19   1      311.64      301.72     36.03 o 
   8  19   1     1320.19     1294.24     47.60 o 
   9  19   1     1678.17     1685.23     47.62 o 
  10  19   1      412.61      405.56     70.76 o 
  11  19   1        9.67       11.59     83.64 o 
  12  19   1        2.70        0.00     78.28 o 
  13  19   1      632.12      644.93    101.86 o 
 -13  20   1       13.04       31.67     88.98 o 
 -12  20   1       66.34       96.49     38.62 o 
 -11  20   1       87.14      139.30     91.14 o 
 -10  20   1       14.06        0.00     34.46 o 
  -9  20   1       60.87       35.95     32.45 o 
  -8  20   1      593.10      670.79     47.18 o 
  -7  20   1      112.82       79.54     21.75 o 
  -6  20   1      100.30      112.96     53.60 o 
  -5  20   1     1080.75     1051.53     28.12 o 
  -4  20   1      521.06      528.19     41.82 o 
  -3  20   1       90.27      111.45     61.12 o 
  -2  20   1        2.60       15.06     37.13 o 
  -1  20   1      523.40      568.39     90.08 o 
   0  20   1     1025.62     1033.03     54.68 o 
   1  20   1     2340.90     2340.87    161.90 o 
   2  20   1        1.15        0.00     36.40 o 
   3  20   1        1.12        8.60     18.18 o 
   4  20   1     1120.94      951.00     38.60 o 
   5  20   1      504.27      421.96     32.36 o 
   6  20   1      275.01      256.67     36.46 o 
   7  20   1       19.66       33.03     28.56 o 
   8  20   1      710.63      802.03     49.96 o 
   9  20   1        9.60      103.43     57.90 o 
  10  20   1      977.24     1250.23     62.18 o 
  11  20   1      535.92      541.73     47.33 o 
  12  20   1        3.05      307.09    108.30 o 
 -12  21   1        4.64      174.19     66.48 o 
 -11  21   1      892.26     1135.31    119.02 o 
 -10  21   1        0.36       49.34     43.04 o 
  -9  21   1      122.26      155.71     33.90 o 
  -8  21   1      349.02      382.63     40.17 o 
  -7  21   1      698.06      751.74     40.60 o 
  -6  21   1      196.82      269.20     47.18 o 
  -5  21   1        0.61        0.00     95.42 o 
  -4  21   1     1595.06     1485.56     62.33 o 
  -3  21   1     1479.43     1414.74     63.29 o 
  -2  21   1        0.20       27.08     40.82 o 
  -1  21   1        0.02      125.56     41.19 o 
   0  21   1       43.47       55.81     55.76 o 
   1  21   1      149.26      149.25     35.04 o 
   2  21   1      992.93     1003.49     53.30 o 
   3  21   1      502.64      427.12     33.24 o 
   4  21   1      294.89      222.73     50.40 o 
   5  21   1      525.59      587.64     92.22 o 
   6  21   1      344.66      352.90     60.04 o 
   7  21   1      512.79      621.89     40.05 o 
   8  21   1      297.47      224.37     38.03 o 
   9  21   1       13.16        0.00     35.82 o 
  10  21   1      726.57      728.98     81.50 o 
  11  21   1      776.96      789.81     61.10 o 
 -11  22   1        0.02       40.76     62.20 o 
 -10  22   1      134.12      214.44     66.48 o 
  -9  22   1       73.69       57.92     55.76 o 
  -8  22   1      499.83      604.82    151.18 o 
  -7  22   1      294.95      493.65    116.88 o 
  -6  22   1      360.49      398.89     60.04 o 
  -5  22   1     1072.85      960.74     62.20 o 
  -4  22   1     1237.86     1432.51     75.04 o 
  -3  22   1       35.11        0.00     38.60 o 
  -2  22   1       95.19      111.52     47.16 o 
  -1  22   1      300.89      246.60     42.88 o 
   0  22   1      279.00      248.77     53.60 o 
   1  22   1        6.49       21.44     40.76 o 
   2  22   1       41.03       47.16     34.32 o 
   3  22   1     1218.81     1078.66     66.48 o 
   4  22   1      466.90      426.13     23.51 o 
   5  22   1     1082.75      971.89     85.76 o 
   6  22   1       38.57      150.23     61.12 o 
   7  22   1        1.65       58.94     27.05 o 
   8  22   1      151.62      112.75     86.86 o 
   9  22   1       15.62       32.91     73.98 o 
  10  22   1       34.13       55.88     33.24 o 
  -9  23   1     1359.14     1415.35     79.36 o 
  -8  23   1      393.76      321.69     55.76 o 
  -7  23   1      851.94      757.02     79.36 o 
  -6  23   1       17.62        0.00     42.88 o 
  -5  23   1      125.76       64.32     30.04 o 
  -4  23   1      156.88      124.36     40.76 o 
  -3  23   1        2.93        0.00     57.92 o 
  -2  23   1       96.54       87.92     45.04 o 
  -1  23   1        2.74        0.00     49.32 o 
   0  23   1      137.47      124.36     47.16 o 
   1  23   1        1.18       17.16     57.92 o 
   2  23   1     1096.03     1211.63     77.20 o 
   3  23   1      424.63      506.09     62.20 o 
   4  23   1       12.02       25.72     38.60 o 
   5  23   1      665.00      634.18     55.76 o 
   6  23   1      752.62     1040.06     77.20 o 
   7  23   1       81.56       42.88     25.72 o 
   8  23   1      540.73      600.45     66.48 o 
  -7  24   1      659.54      596.17     62.20 o 
  -6  24   1       95.57       25.72     25.72 o 
  -5  24   1     1493.87     1674.84     87.92 o 
  -4  24   1      111.18      111.52     38.60 o 
  -3  24   1       49.59       47.16     51.48 o 
  -2  24   1       15.54      137.24     51.48 o 
  -1  24   1        4.06       81.48     53.60 o 
   0  24   1      353.22      358.13     57.92 o 
   1  24   1      126.66      298.09     70.76 o 
   2  24   1        2.72        0.00     60.04 o 
   3  24   1      245.79      225.67     30.04 o 
   4  24   1      402.04      529.69     68.64 o 
   5  24   1        7.95        2.16     32.16 o 
   6  24   1     1274.75     1168.75     77.20 o 
  -4  25   1       59.06       32.16     42.88 o 
  -3  25   1        7.95        8.56     53.60 o 
  -2  25   1      320.05      373.13     60.04 o 
  -1  25   1       27.94      109.36     53.60 o 
   0  25   1      711.25      791.34     72.92 o 
   1  25   1      144.48      162.96     49.32 o 
   2  25   1        4.54       10.72     32.16 o 
   3  25   1       96.19        4.28     32.16 o 
 -22   0   2       19.49       72.92     83.64 o 
 -21   0   2       57.76        0.00     98.64 o 
 -20   0   2       23.51        0.00     62.20 o 
 -19   0   2       34.81        0.00     25.72 o 
 -18   0   2        0.97       30.04     30.04 o 
 -17   0   2      210.79      203.72     32.16 o 
 -16   0   2      201.76      165.12     27.88 o 
 -15   0   2      458.15      433.17     32.16 o 
 -14   0   2     4592.00     4482.03     96.53 o 
 -13   0   2      435.07      386.01     30.04 o 
 -12   0   2      624.80      609.06     30.04 o 
 -11   0   2      797.15      937.14     34.32 o 
 -10   0   2      181.02      117.97     27.88 o 
  -9   0   2       35.87       34.32     21.44 o 
  -8   0   2      110.74      126.52     19.32 o 
  -7   0   2     1236.07     1286.71     34.32 o 
   5   0   2      588.06      446.05     57.92 o 
   6   0   2     8207.25     7979.72    167.29 o 
   7   0   2     3411.18     3467.64     94.36 o 
   8   0   2      498.60      323.81     32.16 o 
   9   0   2     1059.62     1196.63     47.16 o 
  10   0   2       80.58       57.92     25.72 o 
  11   0   2      694.45      761.30     34.32 o 
  12   0   2     5053.14     5050.32    117.97 o 
  13   0   2       43.09       40.76     30.04 o 
  14   0   2     1752.99     1887.17     62.20 o 
  15   0   2     2317.11     2429.74     75.04 o 
  16   0   2       15.60        8.56     21.44 o 
  17   0   2       18.56        4.28     32.16 o 
  18   0   2      187.41      315.25     62.20 o 
  19   0   2      131.29      143.68     49.32 o 
  20   0   2       14.89       17.16     62.20 o 
 -22   1   2       29.14      117.30    112.58 o 
 -21   1   2     1000.81     1010.10     86.84 o 
 -20   1   2       80.13       86.80     33.89 o 
 -19   1   2        5.04       47.72     22.06 o 
 -18   1   2      828.77      845.77     31.06 o 
 -17   1   2      313.10      258.68     22.60 o 
 -16   1   2       58.52       24.85     39.66 o 
 -15   1   2     3053.92     3003.15     54.70 o 
 -14   1   2     1353.93     1355.92     46.10 o 
 -13   1   2       68.94       82.14     28.94 o 
 -12   1   2       32.45       59.27     16.47 o 
 -11   1   2     5233.42     5053.59     87.92 o 
 -10   1   2     2773.38     2828.04     60.04 o 
  -9   1   2     1460.20     1642.00     34.08 o 
  -8   1   2     6638.23     6553.83     97.59 o 
  -7   1   2     6116.60     5941.29     95.75 o 
   5   1   2     9538.55     8809.96    181.25 o 
   6   1   2     1434.92     1565.33     53.60 o 
   7   1   2     4404.97     4589.11     69.72 o 
   8   1   2      300.03      282.51     23.58 o 
   9   1   2     4266.13     4507.73     85.42 o 
  10   1   2     1315.02     1244.67     34.46 o 
  11   1   2     1064.63      999.72     31.42 o 
  12   1   2      207.51      204.82     21.07 o 
  13   1   2     1937.01     1922.42     56.82 o 
  14   1   2     3814.20     3807.50     73.45 o 
  15   1   2        0.75        0.00     54.68 o 
  16   1   2       43.29       48.52     47.18 o 
  17   1   2      616.57      518.64     24.99 o 
  18   1   2     1295.76     1311.51     58.98 o 
  19   1   2       30.98        0.00    121.16 o 
  20   1   2        8.91       69.31    112.58 o 
 -22   2   2        0.01      137.85    114.72 o 
 -21   2   2       89.38      127.16     42.19 o 
 -20   2   2      320.23      365.17     43.96 o 
 -19   2   2      222.79      250.17     24.99 o 
 -18   2   2      350.43      295.86     36.46 o 
 -17   2   2       95.61       70.04     54.68 o 
 -16   2   2      195.62      137.83     33.24 o 
 -15   2   2        9.22        0.00     35.38 o 
 -14   2   2      251.85      273.02     21.07 o 
 -13   2   2       17.65       56.03     30.02 o 
 -12   2   2       33.79       81.66     43.96 o 
 -11   2   2      237.48      284.45     18.18 o 
 -10   2   2      366.43      370.64     20.44 o 
  -9   2   2     1023.27     1047.90     29.31 o 
  -8   2   2      367.45      363.83     17.00 o 
  -7   2   2      829.02      778.45     22.61 o 
  -6   2   2    51173.34    51163.61    682.58 o 
   5   2   2     4579.40     4460.01     92.22 o 
   6   2   2      111.11       84.14     30.02 o 
   7   2   2       10.83       10.72     18.22 o 
   8   2   2       32.88        0.00     36.46 o 
   9   2   2       15.94       19.08     20.38 o 
  10   2   2        6.20       27.00     16.04 o 
  11   2   2       29.51       25.06     17.88 o 
  12   2   2      219.55      231.14     56.82 o 
  13   2   2      728.39      688.04     32.45 o 
  14   2   2      527.29      422.74     20.14 o 
  15   2   2     1148.44     1131.54     31.32 o 
  16   2   2     1883.95     1777.66     43.28 o 
  17   2   2      190.56      127.27     12.15 o 
  18   2   2      369.41      435.89     47.16 o 
  19   2   2        1.49       13.18     39.14 o 
  20   2   2      237.81       77.33     91.14 o 
 -22   3   2      102.57      141.58     67.84 o 
 -21   3   2        5.87      131.67     66.35 o 
 -20   3   2       46.12       59.27     36.48 o 
 -19   3   2        2.41        0.00     76.12 o 
 -18   3   2     1135.09     1092.99     34.89 o 
 -17   3   2        9.84       14.82     41.80 o 
 -16   3   2      689.02      685.84     36.46 o 
 -15   3   2      989.11      938.51     41.82 o 
 -14   3   2     3180.13     3244.42     66.46 o 
 -13   3   2      391.69      419.16     23.58 o 
 -12   3   2     2797.14     2752.79     91.12 o 
 -11   3   2      854.03      914.92     71.84 o 
 -10   3   2     1625.23     1513.30     54.70 o 
  -9   3   2     6026.80     6150.96     93.19 o 
  -8   3   2     5532.18     5837.67    145.82 o 
  -7   3   2     1275.32     1290.84     25.73 o 
  -6   3   2     2283.99     2204.53     75.04 o 
  -5   3   2      960.84      889.98     70.76 o 
   4   3   2     1031.20      864.22     62.20 o 
   5   3   2     1834.62     1995.70     47.09 o 
   6   3   2      935.45     1045.69     75.06 o 
   7   3   2       48.81       69.36     32.18 o 
   8   3   2      152.63      254.09     13.42 o 
   9   3   2      121.54       64.38     25.74 o 
  10   3   2        9.20       10.56     15.00 o 
  11   3   2      287.44      296.10     27.88 o 
  12   3   2     2285.66     2314.89     71.84 o 
  13   3   2      683.38      667.82     35.38 o 
  14   3   2     1611.80     1528.50     38.87 o 
  15   3   2      380.40      409.56     18.48 o 
  16   3   2      248.39      250.58     30.50 o 
  17   3   2     1216.53     1487.20     62.18 o 
  18   3   2      145.37      105.87     43.04 o 
  19   3   2        7.91       42.89     46.33 o 
  20   3   2      105.85       59.33     96.50 o 
 -22   4   2      247.74      370.63    209.08 o 
 -21   4   2       51.22       36.30     79.34 o 
 -20   4   2     1546.07     1630.16     64.34 o 
 -19   4   2       71.83       71.92     35.38 o 
 -18   4   2       32.42       29.66     21.64 o 
 -17   4   2      259.02      309.71     41.82 o 
 -16   4   2     2279.19     2367.16    117.97 o 
 -15   4   2      513.03      476.46     37.54 o 
 -14   4   2     8526.59     9066.79    124.14 o 
 -13   4   2       76.01       53.90     19.30 o 
 -12   4   2      690.79      810.47     63.28 o 
 -11   4   2      195.38      205.41     19.36 o 
 -10   4   2     1049.72     1004.06     26.25 o 
  -9   4   2     1055.35     1236.72     30.32 o 
  -8   4   2     1158.71     1252.69     26.50 o 
  -7   4   2      184.98      200.13     20.38 o 
  -6   4   2     2735.66     2995.13     52.75 o 
   4   4   2    26410.05    25588.22    482.53 o 
   5   4   2      473.81      307.68     35.38 o 
   6   4   2    10990.43    11256.57    193.37 o 
   7   4   2      362.67      352.22     57.90 o 
   8   4   2      749.26      809.24     30.05 o 
   9   4   2       11.46        1.76     16.08 o 
  10   4   2     2398.82     2314.39     44.27 o 
  11   4   2      167.80      192.09     12.15 o 
  12   4   2      377.39      409.69     24.66 o 
  13   4   2      857.26      741.91     37.90 o 
  14   4   2      100.55        0.00     33.90 o 
  15   4   2       40.39        0.00     32.57 o 
  16   4   2      146.38      145.43     29.87 o 
  17   4   2        7.17        0.00     36.29 o 
  18   4   2     1243.77     1291.51     70.21 o 
  19   4   2      460.39      631.41    109.36 o 
  20   4   2       23.59        0.00    106.89 o 
 -22   5   2        3.72       19.30     75.83 o 
 -21   5   2      190.07      144.93     59.05 o 
 -20   5   2      910.12      893.25     72.92 o 
 -19   5   2       23.43       51.63     79.34 o 
 -18   5   2       27.12       33.36     39.68 o 
 -17   5   2     1917.78     2066.31     64.32 o 
 -16   5   2       58.97       33.53     22.14 o 
 -15   5   2      892.18      818.35     42.90 o 
 -14   5   2     3278.93     3266.03     65.07 o 
 -13   5   2      841.62      884.96     33.34 o 
 -12   5   2      881.12      852.47     61.12 o 
 -11   5   2      573.32      648.82     31.10 o 
 -10   5   2        6.09        0.00     27.88 o 
  -9   5   2      202.51      160.89     14.35 o 
  -8   5   2     1185.66     1311.61     41.82 o 
  -7   5   2        3.18        0.00     24.66 o 
  -6   5   2     2154.10     2172.12     48.24 o 
  -5   5   2     5035.71     5016.33    107.86 o 
   3   5   2     1631.69     1416.14     46.23 o 
   4   5   2     1881.84     1689.99     41.22 o 
   5   5   2        0.18        0.00     17.16 o 
   6   5   2     3186.37     3169.25     98.66 o 
   7   5   2      106.98       81.38     19.03 o 
   8   5   2      114.71       64.69     25.34 o 
   9   5   2      567.26      704.61     30.84 o 
  10   5   2       23.57       28.00     23.71 o 
  11   5   2     1348.40     1479.40     43.67 o 
  12   5   2      320.70      367.59     82.56 o 
  13   5   2     2122.02     2123.36     57.08 o 
  14   5   2       29.97       47.63     30.02 o 
  15   5   2       25.56       54.29     30.84 o 
  16   5   2      309.53      293.94     48.26 o 
  17   5   2       10.59        0.00     78.28 o 
  18   5   2       12.90        0.00     43.19 o 
  19   5   2      411.64      472.90    199.45 o 
  20   5   2      280.41      321.69    115.80 o 
 -21   6   2     1107.81     1065.33     85.42 o 
 -20   6   2      745.36      781.07    153.35 o 
 -19   6   2        1.47        0.00     37.54 o 
 -18   6   2       21.38        0.00     20.38 o 
 -17   6   2      501.40      477.92     29.31 o 
 -16   6   2      558.15      567.28     74.00 o 
 -15   6   2      562.88      534.52     40.74 o 
 -14   6   2      278.91      265.04     26.45 o 
 -13   6   2       50.37      143.87     28.96 o 
 -12   6   2     1373.72     1294.59     80.42 o 
 -11   6   2       12.30       16.34     17.16 o 
 -10   6   2     4619.16     4643.55     65.32 o 
  -9   6   2      164.08      182.86     32.18 o 
  -8   6   2     1190.90     1138.20     24.61 o 
  -7   6   2      467.32      527.83     26.80 o 
  -6   6   2     1470.04     1331.60     48.24 o 
  -5   6   2      111.10       99.64     15.88 o 
  -4   6   2       87.57       55.00     16.47 o 
   2   6   2      512.76      561.88     33.26 o 
   3   6   2      265.77      185.86     39.66 o 
   4   6   2      623.53      585.51     21.60 o 
   5   6   2     2128.79     2172.76     38.32 o 
   6   6   2      139.86      133.01     13.98 o 
   7   6   2      396.91      269.68     23.71 o 
   8   6   2      531.51      539.22     31.10 o 
   9   6   2      229.91      226.47     26.17 o 
  10   6   2     3092.30     3023.75     72.95 o 
  11   6   2      388.33      362.91     60.04 o 
  12   6   2       43.76       54.78     29.31 o 
  13   6   2       29.29       23.35     26.57 o 
  14   6   2     2976.57     3046.46     72.13 o 
  15   6   2      291.24      268.25     39.61 o 
  16   6   2        5.59       22.40     51.46 o 
  17   6   2       73.91        0.00     39.66 o 
  18   6   2      123.82       62.42     47.54 o 
  19   6   2        6.08        0.00    104.02 o 
 -21   7   2      263.92      214.44     78.86 o 
 -20   7   2       32.38       68.18     36.23 o 
 -19   7   2       34.78        0.00     55.76 o 
 -18   7   2       62.33       51.57     12.99 o 
 -17   7   2     1629.74     1639.69     44.78 o 
 -16   7   2       24.86       48.17     53.62 o 
 -15   7   2      414.23      357.57     28.17 o 
 -14   7   2     2797.66     2663.28     55.13 o 
 -13   7   2     2430.45     2399.60     46.72 o 
 -12   7   2        1.53       33.02     18.90 o 
 -11   7   2     1014.74     1108.71     45.04 o 
 -10   7   2     2464.82     2600.59     43.89 o 
  -9   7   2      205.06      200.44     17.39 o 
  -8   7   2     2998.51     2885.81     46.23 o 
  -7   7   2       60.86       32.05     13.88 o 
  -6   7   2      996.23     1155.68     25.65 o 
  -5   7   2     8020.74     7864.83    103.65 o 
  -4   7   2     3375.82     3207.90     77.20 o 
  -3   7   2     1195.61     1154.61     32.36 o 
  -2   7   2     2633.18     2634.75     59.07 o 
  -1   7   2     4282.67     4595.67    113.64 o 
   0   7   2     2153.85     1966.53     62.20 o 
   1   7   2     4885.70     4825.11    128.69 o 
   2   7   2     3121.74     3124.25     59.24 o 
   3   7   2        2.83        0.00     19.79 o 
   4   7   2      173.04      230.27     17.07 o 
   5   7   2     1417.85     1519.09     29.74 o 
   6   7   2       55.45       61.27     13.21 o 
   7   7   2      390.22      462.20     43.96 o 
   8   7   2      599.04      601.82     31.10 o 
   9   7   2     2721.73     2895.27    131.88 o 
  10   7   2      105.18      106.40     27.58 o 
  11   7   2     1168.64     1147.10     39.14 o 
  12   7   2     1408.94     1391.62     49.32 o 
  13   7   2      688.08      686.37     36.46 o 
  14   7   2       65.55      122.21     80.42 o 
  15   7   2       99.18       91.27     67.56 o 
  16   7   2      636.57      651.66     43.89 o 
  17   7   2     1740.69     1618.24    145.82 o 
  18   7   2       19.15       21.70     67.56 o 
  19   7   2      401.89      211.50     90.06 o 
 -21   8   2        0.00        0.00     78.47 o 
 -20   8   2       65.99       15.01     49.67 o 
 -19   8   2       55.28       50.60     56.82 o 
 -18   8   2      731.50      652.19     35.41 o 
 -17   8   2       37.26       35.82     33.24 o 
 -16   8   2      234.75      241.53     26.45 o 
 -15   8   2      214.31      215.29     29.23 o 
 -14   8   2      140.87       92.54     21.24 o 
 -13   8   2      300.44      288.48     58.98 o 
 -12   8   2      202.16      192.92     17.84 o 
 -11   8   2      287.23      285.95     20.44 o 
 -10   8   2       43.99       52.37     17.45 o 
  -9   8   2       27.18       51.16     15.45 o 
  -8   8   2     1544.28     1596.47     28.69 o 
  -7   8   2      922.00     1023.82     24.71 o 
  -6   8   2      860.55     1008.91     23.47 o 
  -5   8   2     4012.36     4395.08     63.80 o 
  -4   8   2        2.70        0.00     38.60 o 
  -3   8   2       36.45        0.00     20.38 o 
  -2   8   2     4291.58     4566.12    153.32 o 
  -1   8   2      744.81      656.75     39.68 o 
   0   8   2      998.78      812.78     49.32 o 
   1   8   2       32.00        0.00     34.32 o 
   2   8   2     3814.33     4023.76     69.79 o 
   3   8   2      877.00     1016.65     28.94 o 
   4   8   2     1928.00     2042.94     68.62 o 
   5   8   2      787.53      794.03     23.01 o 
   6   8   2     5171.71     4987.19    149.04 o 
   7   8   2     3031.63     3162.47     51.81 o 
   8   8   2     1511.65     1690.74     38.90 o 
   9   8   2     1781.08     1752.60     41.82 o 
  10   8   2       93.38      160.34     28.83 o 
  11   8   2       92.14      149.14     27.17 o 
  12   8   2       45.39        0.00     38.87 o 
  13   8   2       90.60       24.26     25.65 o 
  14   8   2      138.18      195.76     69.70 o 
  15   8   2      446.20      423.56     39.66 o 
  16   8   2       18.13        0.00     30.88 o 
  17   8   2       65.50       28.91     40.71 o 
  18   8   2       42.02      185.12     57.92 o 
  19   8   2        0.08        0.00     75.83 o 
 -21   9   2       40.84       48.77     77.55 o 
 -20   9   2      256.84      345.90     69.91 o 
 -19   9   2      580.99      547.40    185.51 o 
 -18   9   2      588.81      463.45     81.50 o 
 -17   9   2      158.48      158.78     33.24 o 
 -16   9   2     1143.57     1122.55     38.62 o 
 -15   9   2      364.62      359.57     47.18 o 
 -14   9   2      385.83      325.62     23.47 o 
 -13   9   2     1874.59     1596.84     83.64 o 
 -12   9   2      466.25      549.49     54.68 o 
 -11   9   2      149.24      177.17     18.01 o 
 -10   9   2      220.93      173.16     16.69 o 
  -9   9   2       19.67       30.03     16.47 o 
  -8   9   2       87.87      159.28     17.00 o 
  -7   9   2      637.53      707.37     24.11 o 
  -6   9   2      772.79      698.37     24.71 o 
  -5   9   2     2969.69     3033.01     51.91 o 
  -4   9   2     4305.74     4430.88     70.50 o 
  -3   9   2     7747.68     7949.68    148.76 o 
  -2   9   2      295.50      422.81     31.42 o 
  -1   9   2     3234.27     3280.56    141.54 o 
   0   9   2       97.38      113.41     28.56 o 
   1   9   2     1237.69     1465.26     40.86 o 
   2   9   2     1126.89     1246.67     58.98 o 
   3   9   2     1928.47     2118.97    114.72 o 
   4   9   2     3225.98     3451.53    110.44 o 
   5   9   2      183.55      204.98     16.25 o 
   6   9   2      863.33      923.68     25.25 o 
   7   9   2      670.82      684.71     23.35 o 
   8   9   2     1209.60     1198.66     54.68 o 
   9   9   2     2345.82     2402.18     47.33 o 
  10   9   2      478.91      551.05     25.74 o 
  11   9   2       17.99       60.19     34.30 o 
  12   9   2     1790.91     1594.95     46.33 o 
  13   9   2      400.38      401.09     39.24 o 
  14   9   2      598.38      551.08    129.74 o 
  15   9   2     1004.05     1005.05    110.44 o 
  16   9   2      721.11      627.94     50.40 o 
  17   9   2       31.18       50.46     55.76 o 
  18   9   2      312.95      340.75    119.02 o 
  19   9   2       20.84        0.00     73.45 o 
 -20  10   2       84.34        0.00     61.12 o 
 -19  10   2       14.76        0.00    188.70 o 
 -18  10   2     1871.78     2164.00     70.41 o 
 -17  10   2      335.87      400.86     40.17 o 
 -16  10   2       80.24       65.62     32.12 o 
 -15  10   2        6.37       27.03     30.02 o 
 -14  10   2      131.88       81.50     22.74 o 
 -13  10   2     1021.21      920.74     39.66 o 
 -12  10   2     1644.93     1708.02     36.01 o 
 -11  10   2     1085.59     1128.82     31.08 o 
 -10  10   2      113.15      182.41     18.01 o 
  -9  10   2       16.99       44.56     19.81 o 
  -8  10   2        2.17       21.68     22.52 o 
  -7  10   2      191.28      193.87     35.38 o 
  -6  10   2       22.33        8.06     28.96 o 
  -5  10   2      124.35       70.76     18.19 o 
  -4  10   2      542.58      443.32     20.44 o 
  -3  10   2     1471.88     1671.38     47.01 o 
  -2  10   2      330.34      453.82     62.18 o 
  -1  10   2        1.27        3.22     24.27 o 
   0  10   2      230.93      223.55    137.24 o 
   1  10   2      178.47      122.28     37.52 o 
   2  10   2       53.66       44.13     43.96 o 
   3  10   2       46.74       10.46     49.32 o 
   4  10   2     5841.00     6046.06    171.56 o 
   5  10   2       86.59      119.78     26.45 o 
   6  10   2      434.10      440.09     25.74 o 
   7  10   2       75.89       93.11     20.68 o 
   8  10   2      336.97      314.29     20.11 o 
   9  10   2      488.56      530.03     25.29 o 
  10  10   2       57.89       60.43     14.86 o 
  11  10   2      179.63      168.75     27.67 o 
  12  10   2     2289.76     2121.98     51.29 o 
  13  10   2      823.10      871.12     58.98 o 
  14  10   2     1452.87     1399.91     49.18 o 
  15  10   2       83.16       37.90     33.65 o 
  16  10   2     1481.62     1446.12     57.66 o 
  17  10   2       33.53       10.74    105.08 o 
  18  10   2      403.42      621.24    122.24 o 
 -20  11   2      158.90       35.73     99.12 o 
 -19  11   2      945.31     1319.69    131.29 o 
 -18  11   2      108.59       56.66    188.73 o 
 -17  11   2      420.51      357.01     47.18 o 
 -16  11   2      342.48      296.09     42.46 o 
 -15  11   2      240.14      278.13     84.72 o 
 -14  11   2      179.19      154.40     21.40 o 
 -13  11   2       20.80        0.00     18.18 o 
 -12  11   2     1048.57      897.73     30.40 o 
 -11  11   2     2793.60     2810.51     86.86 o 
 -10  11   2        0.86       42.15     20.14 o 
  -9  11   2      205.77      205.46     23.60 o 
  -8  11   2      453.61      440.90     38.60 o 
  -7  11   2      292.67      352.49     21.95 o 
  -6  11   2       27.10       76.48     18.90 o 
  -5  11   2       64.71       39.25     33.24 o 
  -4  11   2      364.42      454.43     21.40 o 
  -3  11   2     3823.27     3630.65     74.78 o 
  -2  11   2      845.72      725.78     30.13 o 
  -1  11   2      251.32      214.29     22.52 o 
   0  11   2       75.28        0.00     30.50 o 
   1  11   2     9102.12     9312.29    189.62 o 
   2  11   2      232.34      164.20     21.44 o 
   3  11   2     1496.41     1363.68     36.14 o 
   4  11   2       36.15       55.10     21.60 o 
   5  11   2       25.29      108.10     26.82 o 
   6  11   2      282.25      331.77     23.37 o 
   7  11   2     2017.78     1839.49     84.70 o 
   8  11   2      185.57      222.66     38.60 o 
   9  11   2      951.58     1071.48     50.38 o 
  10  11   2      425.47      428.43     25.58 o 
  11  11   2      477.41      441.76     28.96 o 
  12  11   2      359.06      354.86     33.48 o 
  13  11   2       31.15        0.00     55.76 o 
  14  11   2     1213.77     1293.11     44.42 o 
  15  11   2      413.48      386.26     52.54 o 
  16  11   2       59.90       45.86     33.38 o 
  17  11   2       51.97      202.31     72.92 o 
  18  11   2      145.58      232.82     83.89 o 
 -19  12   2       22.16        0.00     82.58 o 
 -18  12   2      944.98     1032.26     73.34 o 
 -17  12   2      233.35      182.51     44.03 o 
 -16  12   2       41.89       17.15     38.60 o 
 -15  12   2     2404.67     2386.18     58.91 o 
 -14  12   2        0.29       43.85     22.60 o 
 -13  12   2       35.71        1.74     19.66 o 
 -12  12   2     2378.86     2176.25     94.36 o 
 -11  12   2       61.85       34.32     27.88 o 
 -10  12   2      245.76      263.98     20.14 o 
  -9  12   2      230.48      275.27     26.50 o 
  -8  12   2      893.66      832.26     27.77 o 
  -7  12   2       49.24      114.04     55.76 o 
  -6  12   2       10.29       28.94     21.24 o 
  -5  12   2     2412.13     2614.51     46.94 o 
  -4  12   2     1976.30     1868.05     45.78 o 
  -3  12   2     1217.60     1264.38     56.82 o 
  -2  12   2     1307.62     1212.69     40.19 o 
  -1  12   2      264.51      264.43     28.56 o 
   0  12   2      654.85      598.65     34.75 o 
   1  12   2       37.48       47.66     40.19 o 
   2  12   2     2693.64     2546.89     82.56 o 
   3  12   2      500.77      550.78     25.58 o 
   4  12   2      411.30      434.57    113.66 o 
   5  12   2      599.78      700.06     58.98 o 
   6  12   2      127.71      139.84     39.68 o 
   7  12   2      843.16      934.90     45.02 o 
   8  12   2      404.14      409.61     27.86 o 
   9  12   2      303.13      302.14     38.60 o 
  10  12   2       44.44        0.00     40.74 o 
  11  12   2      122.93      152.88     20.41 o 
  12  12   2      762.17      799.20     28.96 o 
  13  12   2      101.37       93.01     42.88 o 
  14  12   2      565.28      514.00     41.56 o 
  15  12   2      130.46      113.25     38.03 o 
  16  12   2      128.63      162.13     39.61 o 
  17  12   2      150.52      249.91     96.50 o 
 -19  13   2        0.16      161.43     68.67 o 
 -18  13   2      585.22      652.12     61.30 o 
 -17  13   2      100.08      117.78     99.72 o 
 -16  13   2      237.49      308.74    111.50 o 
 -15  13   2       74.18      138.11     38.60 o 
 -14  13   2      968.57     1015.95     31.44 o 
 -13  13   2      113.68      170.26     21.75 o 
 -12  13   2        1.50        0.00     43.96 o 
 -11  13   2      644.14      600.74     25.25 o 
 -10  13   2      233.80      149.34     39.68 o 
  -9  13   2       52.07      135.02     24.71 o 
  -8  13   2      601.31      576.61     29.31 o 
  -7  13   2        4.41       25.72     21.07 o 
  -6  13   2     1984.72     1856.59     40.17 o 
  -5  13   2      216.95      188.72     49.32 o 
  -4  13   2      237.85      235.57     19.36 o 
  -3  13   2     1016.70      949.72     53.62 o 
  -2  13   2      687.74      686.95     28.17 o 
  -1  13   2      344.27      396.84     34.30 o 
   0  13   2     3621.12     3581.80     73.13 o 
   1  13   2       19.21      100.84     27.17 o 
   2  13   2       55.22      191.42     51.46 o 
   3  13   2      150.41      198.22     32.18 o 
   4  13   2      366.67      368.65     30.04 o 
   5  13   2       65.79       53.49     45.04 o 
   6  13   2     3019.41     3038.49     71.84 o 
   7  13   2     1079.16     1047.63     63.26 o 
   8  13   2     1876.99     1894.23     51.48 o 
   9  13   2     1971.55     1906.13     39.42 o 
  10  13   2     1941.49     1786.73     41.08 o 
  11  13   2     1516.83     1620.51     39.66 o 
  12  13   2      150.10      125.31     18.26 o 
  13  13   2      482.35      476.67     43.96 o 
  14  13   2      307.32      295.65     36.96 o 
  15  13   2       89.20       94.28     32.47 o 
  16  13   2        3.70      113.38    111.52 o 
  17  13   2        5.49       26.28    130.80 o 
 -18  14   2      781.17      869.66     75.09 o 
 -17  14   2       18.69        5.25     42.88 o 
 -16  14   2       30.35       42.11     28.57 o 
 -15  14   2       22.76       40.75     19.18 o 
 -14  14   2     1798.68     1766.46    142.60 o 
 -13  14   2      228.17      213.33     22.06 o 
 -12  14   2      187.01      185.40     37.52 o 
 -11  14   2      115.28       94.46     25.74 o 
 -10  14   2      509.00      466.58     25.73 o 
  -9  14   2       40.80        3.96     53.62 o 
  -8  14   2       86.93      105.32     23.58 o 
  -7  14   2      277.01      366.37     24.66 o 
  -6  14   2      271.67      279.79     60.04 o 
  -5  14   2     1922.02     1973.93     41.73 o 
  -4  14   2     5545.29     5487.37     89.31 o 
  -3  14   2      115.49       33.01     24.99 o 
  -2  14   2       53.16       60.95     34.32 o 
  -1  14   2      436.87      388.65     32.16 o 
   0  14   2     2519.29     2634.98    114.72 o 
   1  14   2     1008.17      971.72     77.20 o 
   2  14   2       51.59       64.76     33.90 o 
   3  14   2      561.91      618.39     62.18 o 
   4  14   2     2034.06     2171.03     54.41 o 
   5  14   2     1170.89     1223.61    144.76 o 
   6  14   2     3044.36     3075.93    176.92 o 
   7  14   2       61.97       12.38     21.46 o 
   8  14   2      222.40      184.16     26.17 o 
   9  14   2     2352.08     2408.30     50.97 o 
  10  14   2      241.09      208.36     65.40 o 
  11  14   2       10.19       12.15     63.26 o 
  12  14   2      397.86      394.92     23.51 o 
  13  14   2      841.39      746.27     77.20 o 
  14  14   2       43.02       36.91     50.40 o 
  15  14   2       16.94        7.13     49.13 o 
  16  14   2      109.22       97.50     99.72 o 
 -18  15   2      422.98      473.25    100.80 o 
 -17  15   2        1.37       53.18     47.18 o 
 -16  15   2      322.83      310.13     37.29 o 
 -15  15   2       27.20       50.86     33.65 o 
 -14  15   2      192.80      169.10     26.82 o 
 -13  15   2      157.26      215.81     29.31 o 
 -12  15   2     1390.25     1402.74     38.87 o 
 -11  15   2      126.88      137.24     20.91 o 
 -10  15   2     1685.15     1561.27     43.96 o 
  -9  15   2      488.22      333.59     25.65 o 
  -8  15   2      338.79      265.82     23.47 o 
  -7  15   2      226.15      177.53     32.18 o 
  -6  15   2     1573.22     1558.25     76.12 o 
  -5  15   2      187.42      285.54     27.88 o 
  -4  15   2     5308.67     5290.42    156.54 o 
  -3  15   2      404.37      489.14     75.04 o 
  -2  15   2      464.49      456.24     26.94 o 
  -1  15   2      306.74      380.17     36.46 o 
   0  15   2      319.88      358.39     75.06 o 
   1  15   2     2208.20     2083.77    135.10 o 
   2  15   2     1459.18     1580.56     95.42 o 
   3  15   2        0.83      110.60     39.32 o 
   4  15   2      672.63      721.46     64.34 o 
   5  15   2      117.05      114.17     21.11 o 
   6  15   2        6.15        0.00     24.27 o 
   7  15   2      397.63      324.34     60.04 o 
   8  15   2      643.52      605.68     30.70 o 
   9  15   2       14.64        7.43     20.43 o 
  10  15   2      824.05      731.98     31.70 o 
  11  15   2        5.59        0.00     22.52 o 
  12  15   2      342.26      330.01     25.44 o 
  13  15   2      211.67      168.11     36.46 o 
  14  15   2      136.69      172.20     72.92 o 
  15  15   2        0.10        0.00     73.98 o 
  16  15   2        0.04        0.00     65.60 o 
 -17  16   2      148.54      129.13     59.19 o 
 -16  16   2      346.41      323.90     37.73 o 
 -15  16   2       67.18       42.64     30.40 o 
 -14  16   2       82.44      100.18    102.94 o 
 -13  16   2      339.64      358.78     58.98 o 
 -12  16   2      894.39      846.33     31.74 o 
 -11  16   2     1044.98      956.42     41.82 o 
 -10  16   2      131.22      145.66     23.47 o 
  -9  16   2      152.92      191.59     26.82 o 
  -8  16   2      102.14       15.80     19.03 o 
  -7  16   2      498.06      462.79     27.75 o 
  -6  16   2      453.39      433.49     26.94 o 
  -5  16   2       14.85        0.00     27.88 o 
  -4  16   2     5148.37     5097.95     98.86 o 
  -3  16   2     1364.65     1446.10     44.71 o 
  -2  16   2     8003.37     8053.82    127.27 o 
  -1  16   2       37.38      145.07     31.10 o 
   0  16   2     1965.01     2436.35    183.37 o 
   1  16   2     3682.27     3462.91     70.21 o 
   2  16   2     6486.40     6727.72    295.93 o 
   3  16   2        0.25        0.00     50.40 o 
   4  16   2      521.94      388.24     35.62 o 
   5  16   2      230.58      170.05     56.84 o 
   6  16   2     1709.96     1644.11     45.13 o 
   7  16   2      165.45      141.85     45.04 o 
   8  16   2      618.98      636.76    109.38 o 
   9  16   2       99.36       63.17     37.52 o 
  10  16   2     2547.00     2631.78     54.56 o 
  11  16   2      703.45      723.64     36.44 o 
  12  16   2       70.81       86.07     21.86 o 
  13  16   2       10.12       14.31     22.51 o 
  14  16   2       64.17       71.82     79.34 o 
  15  16   2      216.32      160.24     70.80 o 
 -16  17   2      449.60      614.33     53.62 o 
 -15  17   2      249.35      208.83     37.09 o 
 -14  17   2        0.01       31.12     39.66 o 
 -13  17   2      188.73      152.77     27.65 o 
 -12  17   2      363.36      323.09     47.18 o 
 -11  17   2      109.14      110.79     24.11 o 
 -10  17   2      110.70       94.96     24.71 o 
  -9  17   2       19.28        0.00     29.23 o 
  -8  17   2       31.90       47.39     24.11 o 
  -7  17   2      134.38      108.94     39.66 o 
  -6  17   2       49.00       38.40     21.75 o 
  -5  17   2     2319.70     2121.29     46.79 o 
  -4  17   2       55.84        0.00     26.80 o 
  -3  17   2      111.86       25.53     30.22 o 
  -2  17   2       67.66        0.00     41.69 o 
  -1  17   2     1538.26     1544.51     43.89 o 
   0  17   2      631.49      566.54     49.32 o 
   1  17   2      293.80      215.03     26.80 o 
   2  17   2      101.39        0.00     25.95 o 
   3  17   2      901.27      826.24     75.06 o 
   4  17   2      103.76       16.34     56.82 o 
   5  17   2      964.37      889.35     39.98 o 
   6  17   2      394.09      352.75     54.68 o 
   7  17   2      106.45      134.46     24.99 o 
   8  17   2      346.72      368.35     28.12 o 
   9  17   2      219.98      268.12     29.53 o 
  10  17   2       34.14       10.13     28.96 o 
  11  17   2     1119.22     1115.19     39.17 o 
  12  17   2       43.06       57.77     26.14 o 
  13  17   2        5.79      102.55     27.02 o 
  14  17   2        3.84        0.00     60.34 o 
  15  17   2       48.24        0.00    101.86 o 
 -16  18   2      832.29      736.38     69.55 o 
 -15  18   2       15.26       45.23     37.66 o 
 -14  18   2        1.41        0.00     24.17 o 
 -13  18   2       42.68       97.37     42.25 o 
 -12  18   2      851.66     1018.38     36.46 o 
 -11  18   2      518.66      545.69     43.96 o 
 -10  18   2        5.72       29.75     24.11 o 
  -9  18   2        2.09        7.93     27.28 o 
  -8  18   2       35.86       80.06     25.34 o 
  -7  18   2      155.24      157.13     24.27 o 
  -6  18   2      508.04      556.06     25.95 o 
  -5  18   2     1110.87     1062.46     57.90 o 
  -4  18   2      687.76      618.32     37.29 o 
  -3  18   2     4101.39     3953.10     98.64 o 
  -2  18   2     1582.32     1652.33    140.46 o 
  -1  18   2      863.81      795.32     50.40 o 
   0  18   2      683.47      659.75     33.90 o 
   1  18   2     1433.61     1378.93     42.46 o 
   2  18   2     1235.63     1260.67     42.90 o 
   3  18   2       30.70        0.00     37.66 o 
   4  18   2        9.92        0.00     31.42 o 
   5  18   2      430.25      542.26    139.38 o 
   6  18   2       70.42       37.47     31.73 o 
   7  18   2       29.86        0.00     29.43 o 
   8  18   2      875.29      907.30     73.98 o 
   9  18   2       32.00        0.00     56.84 o 
  10  18   2       29.01       29.28     26.69 o 
  11  18   2       51.75       68.95     25.83 o 
  12  18   2      240.36      318.70     29.43 o 
  13  18   2      392.41      525.33     73.13 o 
  14  18   2      197.47      321.85     86.34 o 
 -15  19   2      360.06      562.68     56.92 o 
 -14  19   2       49.04      118.13     69.70 o 
 -13  19   2      258.03      301.35     36.01 o 
 -12  19   2       26.73       18.05     49.32 o 
 -11  19   2     1415.56     1510.18     73.98 o 
 -10  19   2      220.70      211.77     33.48 o 
  -9  19   2      747.09      860.10     79.34 o 
  -8  19   2        2.19        0.00     40.17 o 
  -7  19   2      249.71      258.69     24.73 o 
  -6  19   2      470.16      486.69     18.18 o 
  -5  19   2      517.37      469.15     31.96 o 
  -4  19   2      630.13      583.59     34.46 o 
  -3  19   2       22.05       57.79     26.25 o 
  -2  19   2       77.94       75.54     40.74 o 
  -1  19   2     1196.15     1231.99     52.54 o 
   0  19   2       35.41       75.86     27.30 o 
   1  19   2       77.25       87.11     20.68 o 
   2  19   2       66.30      100.00     25.72 o 
   3  19   2      287.82      340.27     26.17 o 
   4  19   2        2.46       51.50     31.95 o 
   5  19   2        4.48       45.82     32.78 o 
   6  19   2        9.85        9.03     58.98 o 
   7  19   2        1.40       17.59     43.96 o 
   8  19   2      746.46      796.53     52.54 o 
   9  19   2       93.10      103.68     46.10 o 
  10  19   2      278.34      286.80     66.48 o 
  11  19   2       37.41       90.65     37.55 o 
  12  19   2      331.82      482.43     49.22 o 
  13  19   2      153.29      289.54     93.98 o 
 -14  20   2       80.68      170.58     51.46 o 
 -13  20   2       74.34      148.57     75.06 o 
 -12  20   2      251.58      302.57     53.62 o 
 -11  20   2      236.08      205.89     34.88 o 
 -10  20   2      160.20      231.46     66.48 o 
  -9  20   2      459.40      465.53     37.52 o 
  -8  20   2        0.19       27.90     23.01 o 
  -7  20   2      261.03      244.65     75.06 o 
  -6  20   2     2916.65     2910.93     77.20 o 
  -5  20   2        6.21       57.84     23.71 o 
  -4  20   2     1285.89     1266.85     76.14 o 
  -3  20   2      173.29      220.89     28.12 o 
  -2  20   2      534.55      613.58     52.54 o 
  -1  20   2       28.60       29.58     23.71 o 
   0  20   2      188.54      236.36     70.76 o 
   1  20   2      636.29      644.03     36.46 o 
   2  20   2       56.54       69.73     24.98 o 
   3  20   2       15.92        0.00     31.73 o 
   4  20   2      117.53      106.64     27.17 o 
   5  20   2      137.65      200.62     88.98 o 
   6  20   2       94.91      115.72     27.75 o 
   7  20   2       69.99       13.99     32.45 o 
   8  20   2     1402.78     1229.73     57.34 o 
   9  20   2      122.59      133.46     45.96 o 
  10  20   2       38.17        0.00     79.34 o 
  11  20   2      163.82      232.43     48.24 o 
  12  20   2      536.28      699.97     91.14 o 
 -13  21   2        1.14      103.45     75.06 o 
 -12  21   2        1.28       66.68     27.52 o 
 -11  21   2       87.70      194.91     40.76 o 
 -10  21   2      354.06      494.24     80.42 o 
  -9  21   2     1310.87     1385.11     46.35 o 
  -8  21   2      710.74      791.50     49.34 o 
  -7  21   2     1356.44     1224.07     68.62 o 
  -6  21   2     1143.71     1024.45     78.26 o 
  -5  21   2      581.94      494.66     36.29 o 
  -4  21   2      103.79      152.67     38.60 o 
  -3  21   2     1486.65     1473.77    116.88 o 
  -2  21   2        0.14       49.93     18.26 o 
  -1  21   2        0.60       25.42     65.40 o 
   0  21   2      569.96      566.85     24.52 o 
   1  21   2       89.51       98.69     52.54 o 
   2  21   2        0.00        7.46     46.10 o 
   3  21   2      579.63      533.52     55.76 o 
   4  21   2        7.69        8.05     29.28 o 
   5  21   2        9.01        0.00     32.57 o 
   6  21   2       30.06       16.64     39.34 o 
   7  21   2       31.31       46.77     25.44 o 
   8  21   2      227.07      183.24     55.76 o 
   9  21   2       67.78       78.80     82.56 o 
  10  21   2       39.71       39.06     30.29 o 
  11  21   2      772.29      741.10     62.79 o 
 -11  22   2       20.22       77.20     47.16 o 
 -10  22   2      157.80      280.93     64.32 o 
  -9  22   2      446.70      422.45     62.20 o 
  -8  22   2        0.33       36.44     51.48 o 
  -7  22   2      258.85      372.73     33.48 o 
  -6  22   2      188.34      252.71     27.58 o 
  -5  22   2     1426.89     1344.59     72.92 o 
  -4  22   2      113.39      165.12     47.16 o 
  -3  22   2      180.91      225.16     51.48 o 
  -2  22   2        7.52       75.04     47.16 o 
  -1  22   2      167.38      210.17     45.04 o 
   0  22   2        4.98        0.00     57.92 o 
   1  22   2        3.80       15.82     43.96 o 
   2  22   2        0.28        1.07     20.01 o 
   3  22   2      789.26      804.25     33.34 o 
   4  22   2        9.11        0.00     22.80 o 
   5  22   2      345.65      471.14    167.29 o 
   6  22   2      133.02      140.53     76.12 o 
   7  22   2        7.78       15.65     32.80 o 
   8  22   2       60.37       21.83     27.38 o 
   9  22   2      269.71      426.35    112.58 o 
 -10  23   2     1210.65     1222.35     83.64 o 
  -9  23   2      295.01      478.21     75.04 o 
  -8  23   2        0.05        0.00     57.92 o 
  -7  23   2        2.17        0.00     60.04 o 
  -6  23   2      835.43      900.70     87.92 o 
  -5  23   2      337.76      248.77     51.48 o 
  -4  23   2       22.47       17.16     53.60 o 
  -3  23   2        5.13        0.00     42.88 o 
  -2  23   2       56.22       57.92     42.88 o 
  -1  23   2       72.23       87.92     55.76 o 
   0  23   2       60.10       34.32     47.16 o 
   1  23   2       34.19       47.16     40.76 o 
   2  23   2       41.46        4.28     40.76 o 
   3  23   2      234.69      376.88    107.22 o 
   4  23   2      105.85      175.05     55.76 o 
   5  23   2      615.32      628.33     68.64 o 
   6  23   2        1.35       19.32     42.88 o 
   7  23   2      651.74      791.34     66.48 o 
   8  23   2       19.25      126.52     70.76 o 
  -8  24   2      119.95       70.76     64.32 o 
  -7  24   2      134.44      238.05     70.76 o 
  -6  24   2        8.52       12.88     49.32 o 
  -5  24   2       11.01        0.00     57.92 o 
  -4  24   2      469.23      465.37     53.60 o 
  -3  24   2      446.19      443.93     57.92 o 
  -2  24   2       26.76       79.36     57.92 o 
  -1  24   2      332.44      521.14     60.04 o 
   0  24   2      212.37      253.05     57.92 o 
   1  24   2       17.13        6.44     40.76 o 
   2  24   2        3.30       45.04     32.16 o 
   3  24   2      841.11      877.10     68.64 o 
   4  24   2      195.22      177.87     23.60 o 
   5  24   2     1383.89     1250.23     83.64 o 
   6  24   2      144.44      132.96     53.60 o 
  -5  25   2        0.11        0.00     45.04 o 
  -4  25   2       65.98      147.96     57.92 o 
  -3  25   2      419.46      463.21     57.92 o 
  -2  25   2      115.74      231.61     51.48 o 
  -1  25   2       48.82       83.64     51.48 o 
   0  25   2      507.07      469.65     62.20 o 
   1  25   2      178.96      315.25     53.60 o 
   2  25   2       89.48       17.16     23.60 o 
   3  25   2      143.19      173.73     57.92 o 
 -22   1   3      398.72      548.32     54.34 o 
 -21   1   3      927.90     1115.36    231.61 o 
 -20   1   3       11.62       52.68     27.77 o 
 -19   1   3      125.33      131.38     50.40 o 
 -18   1   3        4.17       37.54     20.38 o 
 -17   1   3      666.11      669.28    101.86 o 
 -16   1   3      446.14      385.60     71.84 o 
 -15   1   3     1006.27     1031.26     34.08 o 
 -14   1   3      660.27      726.05     41.82 o 
 -13   1   3      277.68      270.14     23.58 o 
 -12   1   3      697.13      868.58     40.74 o 
 -11   1   3      262.35      263.83     21.24 o 
 -10   1   3       97.31       89.92     19.30 o 
  -9   1   3     3611.23     3616.47     53.06 o 
  -8   1   3     5028.45     5004.94     72.98 o 
  -7   1   3      926.45      742.03     26.82 o 
   4   1   3       27.27        0.00     38.60 o 
   5   1   3     1813.89     1885.56     35.56 o 
   6   1   3     4031.69     4186.50     73.69 o 
   7   1   3      119.76       71.86     55.74 o 
   8   1   3     4611.34     4655.82     74.26 o 
   9   1   3       49.87       93.42     70.78 o 
  10   1   3      288.23      261.79     33.24 o 
  11   1   3      297.71      304.30     19.18 o 
  12   1   3       34.04       74.86     17.45 o 
  13   1   3      425.01      344.26     42.90 o 
  14   1   3      386.39      426.47     22.61 o 
  15   1   3     2322.13     2464.53     82.56 o 
  16   1   3      462.37      437.49     16.56 o 
  17   1   3       45.12       54.12     24.61 o 
  18   1   3       94.40      163.19     58.96 o 
  19   1   3       72.58       79.35     42.83 o 
 -22   2   3      211.34      386.09    111.52 o 
 -21   2   3        5.86        0.00     39.24 o 
 -20   2   3       80.11       60.52     20.09 o 
 -19   2   3        5.75       19.83     26.80 o 
 -18   2   3      144.30      132.37     34.32 o 
 -17   2   3        0.44       12.15     52.54 o 
 -16   2   3      351.86      263.57     35.40 o 
 -15   2   3      531.39      504.23     24.11 o 
 -14   2   3     6566.87     6476.77    100.80 o 
 -13   2   3     4852.30     4778.85     73.57 o 
 -12   2   3       68.09      100.08     17.39 o 
 -11   2   3     4676.44     4860.22    110.44 o 
 -10   2   3      495.63      632.53     20.58 o 
  -9   2   3     1140.98     1220.97     45.02 o 
  -8   2   3        9.61        0.00     50.40 o 
  -7   2   3      835.23      934.51     50.40 o 
   4   2   3     1058.99     1222.64     41.22 o 
   5   2   3     2341.54     2103.98     46.88 o 
   6   2   3     5414.37     5606.22     92.14 o 
   7   2   3     2826.08     2881.75     46.72 o 
   8   2   3      610.41      556.34     27.88 o 
   9   2   3      438.57      447.07     49.32 o 
  10   2   3        2.16        0.00      8.18 o 
  11   2   3     2672.07     2504.01     50.96 o 
  12   2   3      200.99      247.42     20.38 o 
  13   2   3        0.01        0.11      5.93 o 
  14   2   3      278.19      337.26     43.96 o 
  15   2   3        0.31       14.10     25.73 o 
  16   2   3      412.26      428.88     28.69 o 
  17   2   3      318.15      329.31     53.62 o 
  18   2   3        0.99       59.87     54.34 o 
  19   2   3      759.24     1124.63    121.16 o 
 -22   3   3       81.50      142.79     85.78 o 
 -21   3   3       35.90       50.97    101.86 o 
 -20   3   3       99.49      130.66     52.52 o 
 -19   3   3      520.85      384.46     36.46 o 
 -18   3   3      304.49      276.01     25.66 o 
 -17   3   3       18.93       32.16     19.54 o 
 -16   3   3     1356.78     1197.70     33.90 o 
 -15   3   3     2686.24     2666.28     69.70 o 
 -14   3   3      470.18      502.92     23.60 o 
 -13   3   3      289.01      272.16     28.96 o 
 -12   3   3     1251.41     1426.12     31.85 o 
 -11   3   3       86.83       94.86     35.38 o 
 -10   3   3     5083.50     5537.95     86.28 o 
  -9   3   3     1297.57     1463.74     31.73 o 
  -8   3   3       77.30       41.75     13.88 o 
  -7   3   3       76.35       28.49     10.30 o 
   4   3   3     2523.03     2520.63     52.62 o 
   5   3   3    12472.47    12750.58    218.19 o 
   6   3   3     3571.25     3794.82     77.53 o 
   7   3   3      863.98      710.92     29.87 o 
   8   3   3      244.43      211.27     20.44 o 
   9   3   3      630.73      590.44     30.22 o 
  10   3   3        7.05       84.97     39.66 o 
  11   3   3      822.87      850.35     74.00 o 
  12   3   3        9.53       73.47     28.83 o 
  13   3   3     3081.34     3146.67     68.67 o 
  14   3   3      721.60      745.27     65.40 o 
  15   3   3     1117.74     1089.45     67.54 o 
  16   3   3      373.88      344.28     31.96 o 
  17   3   3      686.59      691.41     38.03 o 
  18   3   3     1490.73     1698.70     84.50 o 
  19   3   3      277.79      396.30    125.44 o 
 -22   4   3        9.83        0.00     72.92 o 
 -21   4   3      137.97      180.29     64.62 o 
 -20   4   3       15.78       33.37     58.96 o 
 -19   4   3       77.15       90.94     24.11 o 
 -18   4   3       17.57       22.91     28.96 o 
 -17   4   3      468.66      430.01     26.80 o 
 -16   4   3        7.18        0.00     17.07 o 
 -15   4   3        1.69        0.00     17.07 o 
 -14   4   3      231.80      261.34     48.26 o 
 -13   4   3      454.40      492.79     20.58 o 
 -12   4   3       12.25       49.32     19.18 o 
 -11   4   3     1346.43     1550.16     81.50 o 
 -10   4   3        7.67        0.00     19.30 o 
  -9   4   3      209.58      145.77     17.39 o 
  -8   4   3      133.13      169.97     15.88 o 
  -7   4   3     6974.86     7248.99    104.97 o 
  -6   4   3     5553.66     5422.89     90.61 o 
   3   4   3     2084.28     1973.63     52.75 o 
   4   4   3      138.00       97.68     18.90 o 
   5   4   3     3668.77     3660.19     72.07 o 
   6   4   3       72.63      118.84     21.95 o 
   7   4   3     1302.73     1311.91     36.48 o 
   8   4   3     1624.29     1690.02     51.46 o 
   9   4   3       35.62      117.13     45.02 o 
  10   4   3     1194.06     1144.46     39.14 o 
  11   4   3      492.27      396.73     31.06 o 
  12   4   3     1962.79     1934.65     65.42 o 
  13   4   3      441.56      382.30     34.48 o 
  14   4   3      686.28      679.83     43.20 o 
  15   4   3      144.90      132.96     36.40 o 
  16   4   3     1755.07     1675.76    131.88 o 
  17   4   3        1.13       25.79     28.17 o 
  18   4   3      194.04      158.49     56.81 o 
  19   4   3       84.30      281.90    210.17 o 
 -22   5   3        9.25      114.76     59.50 o 
 -21   5   3        0.11       93.75    150.12 o 
 -20   5   3        0.01       18.28    101.86 o 
 -19   5   3        7.83        0.00     38.60 o 
 -18   5   3      144.49      213.34     68.62 o 
 -17   5   3        1.26        1.83     47.18 o 
 -16   5   3      812.10      745.90     31.42 o 
 -15   5   3     3629.05     3653.23     64.33 o 
 -14   5   3     3913.98     4005.47     69.53 o 
 -13   5   3     4830.64     4688.05     83.43 o 
 -12   5   3     2639.11     2518.48     57.20 o 
 -11   5   3      765.15      908.89     40.74 o 
 -10   5   3        4.21        2.14     12.86 o 
  -9   5   3     6101.01     5911.61     93.19 o 
  -8   5   3     1180.97     1155.19     40.76 o 
  -7   5   3     5431.91     5624.24     78.84 o 
  -6   5   3     2037.56     1981.67     30.88 o 
  -5   5   3     2293.77     2351.53    113.66 o 
  -4   5   3     3950.20     3817.21    107.25 o 
   2   5   3     2602.48     2427.58    105.08 o 
   3   5   3     2627.22     2495.97     46.86 o 
   4   5   3      364.12      382.36     18.74 o 
   5   5   3        1.08       27.10     16.47 o 
   6   5   3      427.62      473.17     45.04 o 
   7   5   3     1010.64      953.12     45.04 o 
   8   5   3      550.90      565.78     32.91 o 
   9   5   3      594.93      725.93     52.54 o 
  10   5   3       80.09       55.18     32.95 o 
  11   5   3      190.79      233.95     29.31 o 
  12   5   3       31.79        0.00     31.85 o 
  13   5   3      193.47      186.04     33.98 o 
  14   5   3      292.11      336.17     34.08 o 
  15   5   3       41.24       33.53     32.16 o 
  16   5   3      377.40      426.77     49.98 o 
  17   5   3      295.24      248.50     37.54 o 
  18   5   3      252.24      271.97     97.58 o 
  19   5   3       13.47        0.00    111.93 o 
 -22   6   3      160.50        0.00     75.63 o 
 -21   6   3      180.17      270.87     84.70 o 
 -20   6   3        0.06      108.39    220.89 o 
 -19   6   3      889.44      874.31     64.34 o 
 -18   6   3       48.73        3.22     24.27 o 
 -17   6   3     1247.67     1251.04     38.48 o 
 -16   6   3        2.54        0.00     23.58 o 
 -15   6   3     5711.62     5727.21    121.16 o 
 -14   6   3     2133.38     2195.55     47.32 o 
 -13   6   3     1858.47     1961.68     45.19 o 
 -12   6   3      358.69      298.06     24.11 o 
 -11   6   3      384.88      395.28     23.47 o 
 -10   6   3     1246.40     1419.55     31.73 o 
  -9   6   3      666.34      817.10     33.22 o 
  -8   6   3      577.02      660.32     18.01 o 
  -7   6   3    18504.57    19648.29    246.68 o 
  -6   6   3     1017.14     1025.94     71.84 o 
  -5   6   3    41696.51    41083.33    544.30 o 
  -4   6   3      405.72      344.17     19.52 o 
  -3   6   3      798.63      765.58     49.32 o 
  -2   6   3     5644.60     5189.68    199.45 o 
   1   6   3     5208.28     4853.06    133.45 o 
   2   6   3     2348.37     2219.58    101.86 o 
   3   6   3     4015.98     4107.68     71.84 o 
   4   6   3     1501.52     1539.82     31.36 o 
   5   6   3     4652.03     4956.17     79.63 o 
   6   6   3      112.67      133.11     37.54 o 
   7   6   3     4234.48     4612.03     92.71 o 
   8   6   3      141.50      194.13     24.71 o 
   9   6   3      789.94      735.80     47.16 o 
  10   6   3       96.60      102.98     27.17 o 
  11   6   3      314.07      478.91     39.68 o 
  12   6   3      184.28      214.06     31.85 o 
  13   6   3       54.14       42.45     28.69 o 
  14   6   3      910.96      911.40     41.73 o 
  15   6   3      103.06       73.99     30.22 o 
  16   6   3      139.79       97.75     46.35 o 
  17   6   3       93.30       12.88    112.58 o 
  18   6   3      344.17      463.04     62.87 o 
  19   6   3       98.63      208.61     92.42 o 
 -22   7   3      298.06      331.81     82.54 o 
 -21   7   3       79.12       97.26     43.92 o 
 -20   7   3      497.04      549.18     53.24 o 
 -19   7   3       60.89       12.86     79.34 o 
 -18   7   3      864.66      743.72    100.78 o 
 -17   7   3        2.75        4.92     62.20 o 
 -16   7   3       31.42       74.28     53.60 o 
 -15   7   3        0.21        0.00     18.74 o 
 -14   7   3     2149.10     2098.91     47.21 o 
 -13   7   3        3.72       19.39     22.52 o 
 -12   7   3      545.95      531.01     24.98 o 
 -11   7   3     1123.91     1212.46     31.42 o 
 -10   7   3      913.16      951.14     24.11 o 
  -9   7   3        9.41        0.00     15.16 o 
  -8   7   3      311.43      343.18     15.88 o 
  -7   7   3      296.51      326.09     13.88 o 
  -6   7   3     2199.73     2342.05     72.92 o 
  -5   7   3      724.17      643.75     21.40 o 
  -4   7   3     1189.51     1127.81     26.94 o 
  -3   7   3      383.64      449.59     19.81 o 
  -2   7   3     4083.33     3726.37     66.91 o 
  -1   7   3     1131.76     1090.87     35.04 o 
   0   7   3       45.15       13.73     17.14 o 
   1   7   3      826.94      665.14     36.48 o 
   2   7   3     2134.30     1790.47     40.71 o 
   3   7   3     6065.49     6197.93    242.33 o 
   4   7   3     3910.07     4126.70    150.10 o 
   5   7   3      270.51      271.89     16.21 o 
   6   7   3       33.04       16.60     25.74 o 
   7   7   3       12.85        0.00     48.26 o 
   8   7   3       26.87        9.45     30.02 o 
   9   7   3      660.62      634.99     35.68 o 
  10   7   3        4.18       75.82     29.87 o 
  11   7   3       59.30       74.48     27.88 o 
  12   7   3      206.73      135.84     28.56 o 
  13   7   3      438.90      402.55     33.26 o 
  14   7   3       66.84       89.96     32.57 o 
  15   7   3      206.94      160.97     30.40 o 
  16   7   3        2.50        0.00     77.20 o 
  17   7   3        3.48        7.46     55.02 o 
  18   7   3       92.80       49.45     48.54 o 
  19   7   3      430.48      398.89    115.80 o 
 -21   8   3      365.05      419.23     91.14 o 
 -20   8   3        0.82        0.00     44.87 o 
 -19   8   3     1950.73     1775.81     56.12 o 
 -18   8   3     1504.94     1521.48    105.08 o 
 -17   8   3      519.69      480.88     63.26 o 
 -16   8   3       30.51       36.40     37.52 o 
 -15   8   3      140.68       87.92     20.09 o 
 -14   8   3      141.01       41.94     66.48 o 
 -13   8   3      942.87      995.77     33.99 o 
 -12   8   3     1201.10     1194.12     86.86 o 
 -11   8   3      365.53      406.90     34.30 o 
 -10   8   3       88.87      156.73     24.66 o 
  -9   8   3      294.00      285.01     26.80 o 
  -8   8   3      204.95      176.42     12.96 o 
  -7   8   3     6921.63     7080.04     96.06 o 
  -6   8   3     5144.52     5056.39     70.94 o 
  -5   8   3      191.32      160.79     22.52 o 
  -4   8   3       12.17        0.00     15.88 o 
  -3   8   3     1099.21     1209.54     38.90 o 
  -2   8   3     1926.59     1929.56    113.66 o 
  -1   8   3     8403.83     8508.81    151.63 o 
   0   8   3     2885.76     2692.87     54.53 o 
   1   8   3     5008.75     5522.11    125.46 o 
   2   8   3     1435.18     1434.19     42.25 o 
   3   8   3     3716.76     3994.48     77.15 o 
   4   8   3    12625.28    12913.91    195.55 o 
   5   8   3     5352.35     5156.95    142.60 o 
   6   8   3      604.07      662.63     22.52 o 
   7   8   3        7.91       72.22     22.52 o 
   8   8   3      673.43      717.36     34.46 o 
   9   8   3      495.70      529.81     73.98 o 
  10   8   3      671.50      687.79     33.99 o 
  11   8   3       95.17        2.39     52.54 o 
  12   8   3      681.35      674.96     48.24 o 
  13   8   3       71.30       83.98     30.50 o 
  14   8   3        8.07        0.00     29.53 o 
  15   8   3        3.65       61.47     33.90 o 
  16   8   3        6.72       45.10     37.52 o 
  17   8   3     1322.56     1374.80     85.09 o 
  18   8   3      209.24      257.86     59.75 o 
 -21   9   3       18.35        0.00     40.82 o 
 -20   9   3      144.40      102.79     58.24 o 
 -19   9   3      298.74      324.11     46.41 o 
 -18   9   3      427.40      373.70     36.05 o 
 -17   9   3      232.44      293.03     35.82 o 
 -16   9   3       10.62        0.00     76.14 o 
 -15   9   3      584.83      550.48     58.98 o 
 -14   9   3      239.47      169.03     25.65 o 
 -13   9   3      684.63      562.18     30.40 o 
 -12   9   3      173.21      248.14     35.38 o 
 -11   9   3     1415.92     1530.49     33.35 o 
 -10   9   3       46.40      134.68     19.30 o 
  -9   9   3       46.44       53.60     16.47 o 
  -8   9   3     2051.92     1919.79     38.48 o 
  -7   9   3       94.38       66.31     19.54 o 
  -6   9   3     1054.26     1007.48     51.46 o 
  -5   9   3      569.62      698.21     20.44 o 
  -4   9   3     9226.30     9773.40    159.56 o 
  -3   9   3      233.98      396.63     53.60 o 
  -2   9   3     2844.26     3243.60    107.22 o 
  -1   9   3     3261.52     3464.13     81.48 o 
   0   9   3      295.92      319.53     40.76 o 
   1   9   3     1326.97     1294.84     66.48 o 
   2   9   3      283.50      245.59     34.30 o 
   3   9   3       48.11       33.59     20.36 o 
   4   9   3     1914.86     1874.83     39.58 o 
   5   9   3      344.39      305.88     19.79 o 
   6   9   3      353.16      339.70     25.74 o 
   7   9   3       22.07       92.80     35.40 o 
   8   9   3      111.53      128.69     16.34 o 
   9   9   3     8142.36     8444.81    140.60 o 
  10   9   3     3707.14     3766.44     72.60 o 
  11   9   3      314.02      300.06     31.70 o 
  12   9   3     1364.86     1315.62     45.36 o 
  13   9   3       45.07       73.87     30.13 o 
  14   9   3      441.41      547.15     44.71 o 
  15   9   3       15.73        0.00     36.01 o 
  16   9   3       23.69       46.18     32.91 o 
  17   9   3      202.29      181.05     82.56 o 
  18   9   3       18.44        6.97     78.95 o 
 -21  10   3       75.94      145.67     73.25 o 
 -20  10   3       72.24      237.01     64.48 o 
 -19  10   3        0.12       48.24     43.49 o 
 -18  10   3       38.67       71.48     38.35 o 
 -17  10   3     2156.05     2168.96    110.44 o 
 -16  10   3      284.14      258.65     25.77 o 
 -15  10   3      449.56      469.84     35.38 o 
 -14  10   3      371.99      252.87     26.50 o 
 -13  10   3       19.26        0.00     41.82 o 
 -12  10   3      484.40      547.82     57.90 o 
 -11  10   3      146.85      226.07     18.01 o 
 -10  10   3     1872.62     1957.15     39.08 o 
  -9  10   3       16.25       50.92     28.94 o 
  -8  10   3     1542.81     1586.47     33.35 o 
  -7  10   3     1575.15     1565.86     36.46 o 
  -6  10   3      221.71      173.22     18.56 o 
  -5  10   3      274.77      260.74     31.08 o 
  -4  10   3     4007.79     4072.80     79.36 o 
  -3  10   3     1485.40     1551.98     48.31 o 
  -2  10   3      623.44      710.66     26.80 o 
  -1  10   3     9192.04     9498.03    201.56 o 
   0  10   3     1248.81     1316.44     56.12 o 
   1  10   3     2465.66     2459.44     92.22 o 
   2  10   3     2432.29     2346.83     50.88 o 
   3  10   3      527.05      575.28     48.24 o 
   4  10   3      594.99      561.67     50.40 o 
   5  10   3     1060.32     1125.71    155.48 o 
   6  10   3       91.13      115.21     19.18 o 
   7  10   3     4350.60     4172.77     97.58 o 
   8  10   3     1879.11     1956.65     72.92 o 
   9  10   3      136.47      241.94     46.10 o 
  10  10   3       21.66        0.00     25.95 o 
  11  10   3     6540.25     6715.29    115.93 o 
  12  10   3     2207.88     2121.28     66.48 o 
  13  10   3      209.08      271.11     36.03 o 
  14  10   3      304.42      277.71     33.99 o 
  15  10   3      119.92       98.34     30.88 o 
  16  10   3       15.21       21.44     32.57 o 
  17  10   3        1.65       35.22     47.32 o 
  18  10   3      269.18      271.26     93.50 o 
 -20  11   3       51.75        0.00     88.98 o 
 -19  11   3      718.72      609.32     77.15 o 
 -18  11   3      790.43      635.23     53.49 o 
 -17  11   3       83.21      174.13     34.89 o 
 -16  11   3       45.56       43.63     26.80 o 
 -15  11   3       79.98       68.57     24.11 o 
 -14  11   3     1165.94     1094.45     48.26 o 
 -13  11   3     1343.61     1374.96     53.60 o 
 -12  11   3      163.74      110.49     18.48 o 
 -11  11   3      125.44      188.02     19.45 o 
 -10  11   3      107.88      147.08     18.19 o 
  -9  11   3     1346.19     1350.92     36.44 o 
  -8  11   3     1334.80     1279.19     30.84 o 
  -7  11   3     1678.28     1710.88     47.16 o 
  -6  11   3      490.53      501.02     24.98 o 
  -5  11   3     2158.76     2144.52     54.59 o 
  -4  11   3      102.85       63.34     27.30 o 
  -3  11   3     1172.47     1308.99     37.83 o 
  -2  11   3       12.77        0.00     20.09 o 
  -1  11   3      869.84      932.86     42.88 o 
   0  11   3     5615.42     5641.79    171.54 o 
   1  11   3      573.75      545.02     40.46 o 
   2  11   3     9041.80     8688.55    125.44 o 
   3  11   3      297.08      602.17    185.51 o 
   4  11   3     1573.06     1636.25     39.19 o 
   5  11   3      418.29      609.29     46.10 o 
   6  11   3      718.19      654.09     64.34 o 
   7  11   3      186.04      233.25     32.18 o 
   8  11   3      411.29      533.97     64.34 o 
   9  11   3     1087.10     1078.66     24.88 o 
  10  11   3      118.08       90.79      4.91 o 
  11  11   3     1726.42     1713.12     57.90 o 
  12  11   3       30.35        0.00     40.74 o 
  13  11   3      125.95      135.74     30.13 o 
  14  11   3       22.17        0.00     47.18 o 
  15  11   3      644.46      659.91     44.78 o 
  16  11   3        1.17        1.49     52.16 o 
  17  11   3       90.80       94.19    170.48 o 
 -20  12   3       30.28        0.00     74.26 o 
 -19  12   3        0.12        0.00     62.59 o 
 -18  12   3        3.56       25.10     57.90 o 
 -17  12   3       31.97       30.02     28.56 o 
 -16  12   3       27.69       11.33     30.88 o 
 -15  12   3       10.29        0.00     15.35 o 
 -14  12   3      107.68       87.17     30.22 o 
 -13  12   3       63.25       13.46     30.02 o 
 -12  12   3      120.17       27.44     19.30 o 
 -11  12   3     1219.01     1267.45     77.20 o 
 -10  12   3     1515.12     1592.66     34.46 o 
  -9  12   3        0.40       46.60     24.71 o 
  -8  12   3     6306.73     6191.57     91.56 o 
  -7  12   3       36.12       21.46     17.84 o 
  -6  12   3     4550.47     4708.90     72.74 o 
  -5  12   3     2215.55     2436.14     68.62 o 
  -4  12   3      916.05      893.20     53.60 o 
  -3  12   3      102.74       65.13     35.38 o 
  -2  12   3      402.50      415.45     28.83 o 
  -1  12   3      144.24      141.03     24.11 o 
   0  12   3      567.51      652.65     76.14 o 
   1  12   3       91.32      147.88     29.87 o 
   2  12   3      618.12      649.98     32.16 o 
   3  12   3      159.78      193.97     41.80 o 
   4  12   3      423.99      489.09     38.60 o 
   5  12   3        0.10        0.00     21.46 o 
   6  12   3      255.01      274.31     25.74 o 
   7  12   3     2870.54     3097.14     96.50 o 
   8  12   3        9.08       33.75     42.90 o 
   9  12   3      343.13      336.40     58.96 o 
  10  12   3      106.32       93.40     38.60 o 
  11  12   3     3750.13     3971.21    150.12 o 
  12  12   3       33.74       40.63    135.10 o 
  13  12   3       20.81       19.79     73.98 o 
  14  12   3      216.55      220.24     48.24 o 
  15  12   3      758.29      789.94     87.94 o 
  16  12   3       14.98       20.87     53.62 o 
  17  12   3        0.63       87.60     74.72 o 
 -19  13   3        1.85      119.96     74.19 o 
 -18  13   3      567.05      509.56     54.34 o 
 -17  13   3      434.51      532.29     39.66 o 
 -16  13   3       69.48       19.29     21.11 o 
 -15  13   3      298.65      302.10     32.18 o 
 -14  13   3       75.65       86.12     29.87 o 
 -13  13   3       39.50       49.73     17.46 o 
 -12  13   3       30.41        0.00     51.46 o 
 -11  13   3     1991.89     2017.46     43.28 o 
 -10  13   3      826.10      804.03     25.73 o 
  -9  13   3      503.05      666.54     29.54 o 
  -8  13   3      660.74      601.19     28.03 o 
  -7  13   3      576.49      586.51     80.42 o 
  -6  13   3      723.81      745.56     55.74 o 
  -5  13   3      214.05      245.96     20.14 o 
  -4  13   3      641.45      757.89     32.57 o 
  -3  13   3        1.75       62.69     26.25 o 
  -2  13   3       21.32       34.83     22.06 o 
  -1  13   3       23.26      180.00     53.60 o 
   0  13   3      592.08      706.46     38.87 o 
   1  13   3      369.91      518.15     36.29 o 
   2  13   3      480.43      503.20     36.48 o 
   3  13   3      485.80      480.84     50.40 o 
   4  13   3      294.61      316.12     91.14 o 
   5  13   3        6.03       16.81     24.63 o 
   6  13   3      883.42      985.50     94.36 o 
   7  13   3       36.44       37.31     24.99 o 
   8  13   3      670.19      551.77     36.46 o 
   9  13   3      156.98      135.58     37.52 o 
  10  13   3     1802.79     1708.95     54.68 o 
  11  13   3       21.35       29.05     16.34 o 
  12  13   3        1.90       16.20     30.05 o 
  13  13   3      277.59      269.87     91.14 o 
  14  13   3      738.83      857.17     98.64 o 
  15  13   3      712.96      758.36     45.63 o 
  16  13   3      252.46      396.19    191.92 o 
 -19  14   3      136.92      317.16     72.74 o 
 -18  14   3      245.72      257.95    100.78 o 
 -17  14   3     1406.35     1341.29     81.48 o 
 -16  14   3       39.44        0.00     24.08 o 
 -15  14   3      137.75      103.37     29.87 o 
 -14  14   3      222.20      225.53     41.82 o 
 -13  14   3       12.09       47.90     20.43 o 
 -12  14   3     5148.04     5133.70     82.74 o 
 -11  14   3     3001.48     2986.20     86.86 o 
 -10  14   3      859.14      644.10     29.74 o 
  -9  14   3      803.90      690.88     45.02 o 
  -8  14   3      168.68      148.73     78.28 o 
  -7  14   3      639.46      689.30     28.03 o 
  -6  14   3     2239.89     2220.19     46.72 o 
  -5  14   3      334.74      307.33     20.68 o 
  -4  14   3     1213.31     1354.35     42.72 o 
  -3  14   3     1384.96     1276.40     43.28 o 
  -2  14   3      256.93      232.08     24.52 o 
  -1  14   3     1349.34     1379.94     51.48 o 
   0  14   3       75.32      105.09     26.17 o 
   1  14   3      610.50      595.19     86.86 o 
   2  14   3      481.56      349.83     36.57 o 
   3  14   3     2082.76     1951.98     44.96 o 
   4  14   3     3159.20     3070.78     65.42 o 
   5  14   3      203.48      258.95     27.38 o 
   6  14   3       12.00        0.00     64.34 o 
   7  14   3      767.21      625.88     37.52 o 
   8  14   3        0.53        0.00     34.30 o 
   9  14   3      230.27      196.11     23.19 o 
  10  14   3       54.18       60.87     22.07 o 
  11  14   3      164.03      165.24     22.52 o 
  12  14   3      116.64      183.10    102.94 o 
  13  14   3       24.90       17.16     36.37 o 
  14  14   3      119.39      124.14     38.46 o 
  15  14   3       23.53      111.09     73.34 o 
  16  14   3        0.00       92.59     98.52 o 
 -18  15   3      216.89      165.58     54.58 o 
 -17  15   3       14.61       31.94     67.56 o 
 -16  15   3       27.09       19.60     30.88 o 
 -15  15   3       95.65       75.79     42.88 o 
 -14  15   3      423.69      447.37     30.04 o 
 -13  15   3       57.18       80.20     33.24 o 
 -12  15   3      348.40      369.64     80.42 o 
 -11  15   3      209.34      176.47     22.58 o 
 -10  15   3        0.57       18.59     25.66 o 
  -9  15   3      338.25      265.28     32.16 o 
  -8  15   3     1462.28     1278.88     41.82 o 
  -7  15   3      217.15      223.43     30.02 o 
  -6  15   3     1268.48     1287.97     39.66 o 
  -5  15   3      613.83      628.40     42.88 o 
  -4  15   3     3438.17     3456.36    113.66 o 
  -3  15   3     1384.70     1487.95     65.40 o 
  -2  15   3      627.41      584.25     33.99 o 
  -1  15   3      740.26      837.81     33.26 o 
   0  15   3      172.15      257.13     29.74 o 
   1  15   3        1.88       66.79     31.73 o 
   2  15   3       10.44       79.52     37.09 o 
   3  15   3       40.64      126.37     69.70 o 
   4  15   3      909.49      890.41     32.17 o 
   5  15   3     1069.69      937.59     35.05 o 
   6  15   3       68.52       20.93     37.52 o 
   7  15   3      457.14      427.54     71.84 o 
   8  15   3      497.79      453.80     33.24 o 
   9  15   3       90.54      128.65     32.16 o 
  10  15   3      404.66      343.36     26.45 o 
  11  15   3      495.25      511.45     77.20 o 
  12  15   3       20.42       75.60     62.18 o 
  13  15   3      854.84      846.70     46.33 o 
  14  15   3      141.75      204.17     58.96 o 
  15  15   3       24.50       73.77     92.22 o 
 -18  16   3       15.75        0.00     84.75 o 
 -17  16   3        0.77        0.00     39.68 o 
 -16  16   3      234.67      314.09     73.98 o 
 -15  16   3      442.39      521.53     44.76 o 
 -14  16   3       87.28       98.38     56.82 o 
 -13  16   3      576.76      527.61     26.45 o 
 -12  16   3      167.89      134.33     25.74 o 
 -11  16   3      113.55      114.60     26.80 o 
 -10  16   3       59.01      169.12     51.46 o 
  -9  16   3      663.42      567.32     27.29 o 
  -8  16   3        0.19        0.00     27.17 o 
  -7  16   3     1547.96     1454.05     85.78 o 
  -6  16   3       26.82        0.00     25.25 o 
  -5  16   3      360.08      218.24     81.50 o 
  -4  16   3        0.36        0.00     24.27 o 
  -3  16   3     2546.07     2763.79     62.59 o 
  -2  16   3      114.51      185.86     29.53 o 
  -1  16   3       80.49      124.69     27.75 o 
   0  16   3      185.41      262.39     31.73 o 
   1  16   3        9.78       33.78     29.87 o 
   2  16   3      623.16      637.18     63.26 o 
   3  16   3       11.17        0.00     25.58 o 
   4  16   3       17.41        0.00     29.56 o 
   5  16   3      165.85      141.28     28.94 o 
   6  16   3        3.76        0.00     43.96 o 
   7  16   3      718.80      631.33     31.70 o 
   8  16   3      703.32      680.20     31.05 o 
   9  16   3      913.76      906.15     30.50 o 
  10  16   3       13.36        0.00     14.58 o 
  11  16   3        0.41       39.35     20.36 o 
  12  16   3      794.17      870.15     33.65 o 
  13  16   3      147.34      186.64     40.54 o 
  14  16   3      447.02      518.10     63.94 o 
  15  16   3        0.09       32.12     52.08 o 
 -17  17   3      433.72      499.75    161.90 o 
 -16  17   3      332.10      307.29     44.42 o 
 -15  17   3      603.21      797.99     43.80 o 
 -14  17   3      404.03      389.23     35.04 o 
 -13  17   3        1.05        0.00     47.18 o 
 -12  17   3       43.07       78.17     25.74 o 
 -11  17   3      249.58      266.82     24.18 o 
 -10  17   3      192.51      220.29     54.68 o 
  -9  17   3       72.37       79.77     33.24 o 
  -8  17   3      366.81      305.12     25.73 o 
  -7  17   3     1354.06     1226.52     56.82 o 
  -6  17   3       48.61        0.00     29.23 o 
  -5  17   3     2481.89     2524.20    122.24 o 
  -4  17   3      357.13      234.62     47.18 o 
  -3  17   3      693.45      565.66     74.00 o 
  -2  17   3     1843.10     1670.68     44.56 o 
  -1  17   3      246.83      163.20     27.28 o 
   0  17   3     1367.39     1257.72     73.98 o 
   1  17   3      254.80      145.84     27.75 o 
   2  17   3      449.74      370.54     37.23 o 
   3  17   3     4491.89     4679.88    100.19 o 
   4  17   3      299.86      291.96     53.62 o 
   5  17   3      799.55      818.71     38.00 o 
   6  17   3      659.96      733.10     78.26 o 
   7  17   3      467.74      455.49     28.17 o 
   8  17   3      323.76      431.08     28.95 o 
   9  17   3      955.89      879.20     53.62 o 
  10  17   3      628.93      638.76     35.84 o 
  11  17   3      406.82      450.64     58.98 o 
  12  17   3      209.85      162.75     18.65 o 
  13  17   3       56.77        0.00     61.83 o 
  14  17   3       70.38       60.37     41.99 o 
 -16  18   3        0.08        7.50     56.82 o 
 -15  18   3      583.57      608.10     39.61 o 
 -14  18   3       26.37       24.34     32.47 o 
 -13  18   3       55.50       10.72     33.35 o 
 -12  18   3      932.10      876.43     32.47 o 
 -11  18   3       30.00       41.42     23.60 o 
 -10  18   3      385.14      332.66     28.33 o 
  -9  18   3       91.58       77.65     47.18 o 
  -8  18   3     1050.24     1120.73     36.48 o 
  -7  18   3       35.95       32.11     20.68 o 
  -6  18   3       86.36       71.81     37.54 o 
  -5  18   3     1281.37     1267.30     96.50 o 
  -4  18   3        2.41        0.00     61.12 o 
  -3  18   3     2966.01     2914.83     90.06 o 
  -2  18   3       55.06       29.87     38.11 o 
  -1  18   3      576.88      457.64     49.32 o 
   0  18   3       61.70       62.52     25.73 o 
   1  18   3        9.91        0.00     30.02 o 
   2  18   3       41.92       20.43     30.22 o 
   3  18   3     1267.94     1101.08     49.35 o 
   4  18   3      230.28      249.55     31.42 o 
   5  18   3       49.19       44.48     34.48 o 
   6  18   3     1813.52     1932.43     55.65 o 
   7  18   3        0.06       22.48     27.88 o 
   8  18   3      530.25      432.68     27.05 o 
   9  18   3      158.83      142.51     38.60 o 
  10  18   3      284.04      242.02     27.05 o 
  11  18   3        0.12        0.00     14.83 o 
  12  18   3        3.85       95.28    106.16 o 
  13  18   3       39.61        0.00     65.27 o 
 -15  19   3      280.31      333.38     49.32 o 
 -14  19   3        8.70       76.28     50.40 o 
 -13  19   3       60.88       93.17     33.48 o 
 -12  19   3      703.47      832.27     39.61 o 
 -11  19   3      704.12      644.73     54.68 o 
 -10  19   3       55.73       51.91     61.12 o 
  -9  19   3       14.03        0.22     24.66 o 
  -8  19   3       75.24       82.86     37.52 o 
  -7  19   3      432.31      554.31     24.33 o 
  -6  19   3        0.09        0.00     30.88 o 
  -5  19   3      110.42      141.30     27.77 o 
  -4  19   3      338.55      352.63     60.04 o 
  -3  19   3     1147.40     1172.66     46.10 o 
  -2  19   3      267.52      351.27     33.22 o 
  -1  19   3      891.28      982.16     38.03 o 
   0  19   3      248.26      203.05     26.57 o 
   1  19   3      459.59      577.17     37.54 o 
   2  19   3       73.52      169.27     35.38 o 
   3  19   3       14.97        0.00     36.05 o 
   4  19   3        5.58        0.00     29.87 o 
   5  19   3        9.26       46.69     26.50 o 
   6  19   3      960.09     1153.65     47.39 o 
   7  19   3     3498.65     3412.91     75.64 o 
   8  19   3       62.23        0.00     22.62 o 
   9  19   3       34.35       17.98     28.27 o 
  10  19   3        2.35       26.48     70.76 o 
  11  19   3       13.42       84.80     51.48 o 
  12  19   3        4.13        0.00     86.28 o 
 -14  20   3       51.22        0.00     86.86 o 
 -13  20   3       95.42      168.35     58.98 o 
 -12  20   3        5.61        7.36     42.88 o 
 -11  20   3      455.38      473.94     35.38 o 
 -10  20   3       51.56       55.70     32.16 o 
  -9  20   3      115.50      166.41     27.77 o 
  -8  20   3      401.56      424.68     35.40 o 
  -7  20   3      925.87      931.05     42.39 o 
  -6  20   3      200.68      299.88    146.90 o 
  -5  20   3      117.99      173.65     29.87 o 
  -4  20   3      102.99      171.84     27.88 o 
  -3  20   3     1366.25     1303.28     47.32 o 
  -2  20   3       40.31       49.44     27.75 o 
  -1  20   3      972.53      994.53     84.72 o 
   0  20   3       66.95       52.97     23.01 o 
   1  20   3       37.24       46.73     25.34 o 
   2  20   3      256.95      252.42     25.25 o 
   3  20   3       24.06        0.00     32.47 o 
   4  20   3      753.84      706.32     39.61 o 
   5  20   3       81.41       43.38     30.40 o 
   6  20   3      718.92      696.24     37.09 o 
   7  20   3     1208.61     1317.40     38.63 o 
   8  20   3      286.31      154.34     87.92 o 
   9  20   3        0.10       38.93     30.84 o 
  10  20   3      390.40      495.75    107.22 o 
  11  20   3      123.09       72.31     57.70 o 
 -13  21   3      164.95      165.12     64.32 o 
 -12  21   3        9.85      135.36     92.20 o 
 -11  21   3        6.55       50.96     45.04 o 
 -10  21   3       25.14      114.90     47.18 o 
  -9  21   3      122.06      150.02     24.99 o 
  -8  21   3      285.21      260.13     34.88 o 
  -7  21   3       30.39       19.30     28.82 o 
  -6  21   3      608.46      629.29     39.98 o 
  -5  21   3      441.28      434.39     35.41 o 
  -4  21   3      113.16       41.00     28.17 o 
  -3  21   3      147.08      163.18     29.31 o 
  -2  21   3      512.47      601.84     35.30 o 
  -1  21   3        0.34       18.33     36.48 o 
   0  21   3       56.08        0.00     29.87 o 
   1  21   3       30.92       35.96     22.52 o 
   2  21   3      202.45      172.74     27.86 o 
   3  21   3      228.09      164.06     24.11 o 
   4  21   3       30.21       89.52     29.54 o 
   5  21   3       90.99       49.19     43.96 o 
   6  21   3      218.45      214.22    104.00 o 
   7  21   3       17.81        0.00     33.11 o 
   8  21   3     1336.09     1323.78    194.06 o 
   9  21   3      167.43      113.81     79.34 o 
  10  21   3      275.93      167.63     32.63 o 
 -12  22   3       45.78       10.72     66.48 o 
 -11  22   3       44.05      130.80     60.04 o 
 -10  22   3     1165.61     1329.59     77.20 o 
  -9  22   3      362.64      347.41     72.92 o 
  -8  22   3        0.41       90.42     67.54 o 
  -7  22   3      111.46        0.00     57.92 o 
  -6  22   3      502.83      501.31     39.66 o 
  -5  22   3      596.27      627.45     37.55 o 
  -4  22   3      329.55      364.07     34.46 o 
  -3  22   3     2078.42     2270.65     65.88 o 
  -2  22   3       63.23       64.14     69.70 o 
  -1  22   3      367.59      334.86     29.87 o 
   0  22   3        7.89        0.00     40.74 o 
   1  22   3     1046.95     1140.40     65.40 o 
   2  22   3       64.36       60.92     25.72 o 
   3  22   3      220.34      282.21     36.46 o 
   4  22   3        0.36        0.00     28.96 o 
   5  22   3      171.97      194.20     30.22 o 
   6  22   3       69.99       79.58     36.46 o 
   7  22   3      242.71      176.27    121.19 o 
   8  22   3       27.77       94.49    120.10 o 
   9  22   3      378.14      535.89    155.46 o 
 -10  23   3        3.08        0.00     57.92 o 
  -9  23   3      737.01      767.74     77.20 o 
  -8  23   3       60.81       51.48     55.76 o 
  -7  23   3       40.09       81.48     62.20 o 
  -6  23   3      137.38       25.72     49.32 o 
  -5  23   3        1.10        0.00     68.64 o 
  -4  23   3       40.04       36.44     51.48 o 
  -3  23   3        0.02       36.44     49.32 o 
  -2  23   3      204.95       51.48     53.60 o 
  -1  23   3      641.85      836.14     34.30 o 
   0  23   3       27.92      135.59     76.12 o 
   1  23   3       43.43      111.61     31.10 o 
   2  23   3      242.52      416.90     76.12 o 
   3  23   3       13.35      186.44    125.46 o 
   4  23   3       50.89      107.92    106.16 o 
   5  23   3        0.10      134.25    119.02 o 
   6  23   3       41.58       27.88     25.72 o 
   7  23   3       46.04        0.00     32.16 o 
  -8  24   3      301.39      240.16     55.76 o 
  -7  24   3      477.68      561.85     70.76 o 
  -6  24   3       13.90       32.16     57.92 o 
  -5  24   3      326.94      308.81     55.76 o 
  -4  24   3        2.81       79.36     53.60 o 
  -3  24   3        0.03        0.00     47.16 o 
  -2  24   3     1617.27     1972.93     85.76 o 
  -1  24   3      162.48      102.92     64.32 o 
   0  24   3      259.80      353.85     62.20 o 
   1  24   3       51.00       40.76     27.88 o 
   2  24   3      637.62      658.38     77.20 o 
   3  24   3      654.34      600.45     60.04 o 
   4  24   3       96.05       96.53     32.16 o 
   5  24   3      142.78      145.85     49.32 o 
  -5  25   3       96.66       36.44     55.76 o 
  -4  25   3      229.82       57.92     49.32 o 
  -3  25   3      287.22      426.77     60.04 o 
  -2  25   3        2.35       40.76     60.04 o 
  -1  25   3      141.92      111.52     60.04 o 
   0  25   3       26.89       68.64     57.92 o 
   1  25   3        6.50        0.00     45.04 o 
   2  25   3        7.58        0.00     42.88 o 
 -23   0   4        0.27        0.00    111.52 o 
 -22   0   4      718.10      842.78     75.04 o 
 -21   0   4      132.40      214.44     49.32 o 
 -20   0   4       14.16        0.00     30.04 o 
 -19   0   4        0.04       17.16     23.60 o 
 -18   0   4      173.31      130.80     34.32 o 
 -17   0   4      905.25      915.70     40.76 o 
 -16   0   4     2504.71     2401.86     66.48 o 
 -15   0   4      503.44      469.65     36.44 o 
 -14   0   4     2644.53     2796.43     66.48 o 
 -13   0   4     1966.30     2105.89     55.76 o 
 -12   0   4      216.53      287.37     23.60 o 
 -11   0   4     4054.83     4156.06     87.92 o 
 -10   0   4     9963.49    10956.27    218.72 o 
  -9   0   4     5736.55     5777.30    122.24 o 
  -8   0   4      295.30      278.76     30.04 o 
  -7   0   4     2633.95     2680.62    117.97 o 
   3   0   4     8499.10     8590.89    330.25 o 
   4   0   4    44401.86    43198.89    799.90 o 
   5   0   4     4742.67     4636.43     98.64 o 
   6   0   4       11.68        0.00     10.72 o 
   7   0   4       12.79        0.00     12.88 o 
   8   0   4      521.45      542.58     27.88 o 
   9   0   4     1056.11     1155.87     42.88 o 
  10   0   4      304.01      229.44     19.32 o 
  11   0   4      227.27      216.61     17.16 o 
  12   0   4        0.01       19.32     17.16 o 
  13   0   4      311.28      334.53     23.60 o 
  14   0   4     4515.52     4790.84    105.08 o 
  15   0   4     1824.06     1816.41     51.48 o 
  16   0   4      512.04      437.49     27.88 o 
  17   0   4      963.57      917.86     66.48 o 
  18   0   4     1666.91     1981.53    105.08 o 
  19   0   4      399.32      433.17    184.45 o 
 -23   1   4      297.30      158.27    132.94 o 
 -22   1   4       69.87        0.00    150.10 o 
 -21   1   4      495.71      641.34     36.29 o 
 -20   1   4      294.18      243.01     77.20 o 
 -19   1   4       90.37       59.56     20.44 o 
 -18   1   4        5.60       28.64     21.07 o 
 -17   1   4       55.58       11.27     27.58 o 
 -16   1   4       73.33        3.05     26.94 o 
 -15   1   4        0.27       68.06     24.66 o 
 -14   1   4     6827.87     6698.73    112.26 o 
 -13   1   4       51.16       67.18     20.09 o 
 -12   1   4       12.50       38.02     16.47 o 
 -11   1   4       18.66        6.27     18.22 o 
 -10   1   4       25.97        0.00     17.00 o 
  -9   1   4     2440.16     2683.81     45.04 o 
  -8   1   4        1.49        0.00     14.90 o 
  -7   1   4      762.50      666.80     36.46 o 
   3   1   4      211.52      231.07     45.04 o 
   4   1   4       89.49      123.25     11.31 o 
   5   1   4       29.52       14.30     12.86 o 
   6   1   4     4810.88     5173.83    132.96 o 
   7   1   4     2323.95     2253.13     37.13 o 
   8   1   4        1.71       37.57      8.58 o 
   9   1   4     1073.58      989.77     24.52 o 
  10   1   4      522.66      581.91     28.94 o 
  11   1   4        2.06       44.21     11.52 o 
  12   1   4     2098.39     1937.81     35.62 o 
  13   1   4      340.20      393.77     14.61 o 
  14   1   4       47.62       74.21     18.22 o 
  15   1   4      310.62      376.98    111.50 o 
  16   1   4      678.33      709.84     27.86 o 
  17   1   4      104.35      151.50     45.04 o 
  18   1   4     1087.00     1302.61    288.43 o 
  19   1   4      538.00      572.82    172.62 o 
 -23   2   4        0.79      111.52     90.08 o 
 -22   2   4      582.09      725.22     52.30 o 
 -21   2   4       63.76       77.50     34.48 o 
 -20   2   4      474.96      438.66     72.92 o 
 -19   2   4      316.66      348.32     27.77 o 
 -18   2   4      545.84      531.86     25.65 o 
 -17   2   4      838.12      796.92     28.03 o 
 -16   2   4     5594.04     5579.73     89.00 o 
 -15   2   4     2954.94     2968.09     51.56 o 
 -14   2   4      891.53      888.09     31.73 o 
 -13   2   4        2.99       24.10     22.52 o 
 -12   2   4      122.42      163.59     20.58 o 
 -11   2   4      595.95      637.93     27.30 o 
 -10   2   4       32.45        0.00     15.87 o 
  -9   2   4     1821.19     1922.87     35.62 o 
  -8   2   4      395.02      319.52     17.16 o 
  -7   2   4     1952.03     1875.43     60.04 o 
   3   2   4     7441.73     7500.26    152.62 o 
   4   2   4     1211.74     1183.68     31.73 o 
   5   2   4       20.17       23.92     18.24 o 
   6   2   4     3181.98     3052.22     46.94 o 
   7   2   4      474.47      476.94     24.71 o 
   8   2   4     1695.19     1858.91    142.63 o 
   9   2   4        9.21       80.65     30.04 o 
  10   2   4      109.90      108.69     27.77 o 
  11   2   4       29.31      157.52     67.56 o 
  12   2   4      855.27      850.07     37.13 o 
  13   2   4      724.90      732.95     30.88 o 
  14   2   4      168.93      123.89     22.52 o 
  15   2   4      196.43      172.84     43.96 o 
  16   2   4       25.18       91.67     17.57 o 
  17   2   4     1172.54     1261.51     70.21 o 
  18   2   4       45.62      210.18     79.34 o 
  19   2   4      186.69       97.32    101.53 o 
 -23   3   4      134.42      304.53    105.08 o 
 -22   3   4       19.77      109.76     90.06 o 
 -21   3   4      398.76      345.32     41.52 o 
 -20   3   4      297.36      232.70     41.82 o 
 -19   3   4      237.01      236.80     21.01 o 
 -18   3   4        4.82        9.29     19.18 o 
 -17   3   4       12.04        0.00     81.48 o 
 -16   3   4     1105.53     1050.46     31.06 o 
 -15   3   4     1174.62     1197.33     33.26 o 
 -14   3   4      349.16      475.24     21.64 o 
 -13   3   4       50.15        5.81     49.32 o 
 -12   3   4      148.90      231.60     20.14 o 
 -11   3   4       91.22       60.88     24.66 o 
 -10   3   4     2162.50     2150.94     40.17 o 
  -9   3   4      210.10      235.17     13.40 o 
  -8   3   4     1930.97     1810.12     71.84 o 
  -7   3   4      272.46      173.29     20.38 o 
  -6   3   4     7259.27     6714.44    289.53 o 
   2   3   4     2960.71     2702.06    115.80 o 
   3   3   4     5845.59     5995.30    107.58 o 
   4   3   4      171.72      134.40     48.24 o 
   5   3   4     6183.02     6725.96    110.79 o 
   6   3   4     1304.24     1218.08     39.61 o 
   7   3   4     1011.04     1166.41     36.03 o 
   8   3   4      303.22      348.32     50.38 o 
   9   3   4     2075.34     2038.03     53.49 o 
  10   3   4     1617.75     1533.22     49.76 o 
  11   3   4       41.55      167.22     33.90 o 
  12   3   4        4.83        0.00     26.17 o 
  13   3   4     2881.75     2821.04    152.26 o 
  14   3   4      364.90      324.29     63.26 o 
  15   3   4       28.23       89.06     24.61 o 
  16   3   4      282.56      226.92     30.02 o 
  17   3   4       21.78      132.87     55.76 o 
  18   3   4       80.90        5.08     52.13 o 
  19   3   4      195.98      214.44    190.84 o 
 -22   4   4      261.88      291.58     79.89 o 
 -21   4   4        7.28       37.24    105.08 o 
 -20   4   4       27.03       60.81     27.77 o 
 -19   4   4      796.94      773.17     36.01 o 
 -18   4   4      270.86      280.93     21.01 o 
 -17   4   4     1395.75     1356.63     33.48 o 
 -16   4   4      100.60       76.20     19.54 o 
 -15   4   4     1931.52     1879.31     36.94 o 
 -14   4   4       57.16      125.51     39.68 o 
 -13   4   4       57.08      107.74     54.70 o 
 -12   4   4        1.78        1.73     14.61 o 
 -11   4   4       14.86       10.11     19.30 o 
 -10   4   4     3214.20     3236.77     56.84 o 
  -9   4   4       86.61      164.39     23.58 o 
  -8   4   4      214.35      265.59     19.54 o 
  -7   4   4      497.93      453.38     21.07 o 
  -6   4   4       53.55        0.00     35.38 o 
  -5   4   4       98.05       19.32     36.44 o 
   2   4   4     1240.81     1194.51     34.32 o 
   3   4   4      832.36      687.38     49.32 o 
   4   4   4     9111.55     9569.19    148.79 o 
   5   4   4      113.66      156.84     24.11 o 
   6   4   4     1408.36     1344.23     38.03 o 
   7   4   4        0.09        0.00     39.68 o 
   8   4   4     6283.09     6689.45    121.65 o 
   9   4   4      117.28      152.92     29.31 o 
  10   4   4     1315.28     1273.84     42.25 o 
  11   4   4     1859.72     1911.68    100.80 o 
  12   4   4       46.97        0.00     27.86 o 
  13   4   4      120.27      106.93     35.38 o 
  14   4   4       44.40      102.78     30.13 o 
  15   4   4      145.91      217.49     31.42 o 
  16   4   4     1064.09     1115.67     78.28 o 
  17   4   4      148.50      143.69     32.45 o 
  18   4   4       21.40       70.29     64.23 o 
  19   4   4       56.83      214.44    117.97 o 
 -22   5   4       82.55       75.24     46.41 o 
 -21   5   4      314.05      365.83    102.94 o 
 -20   5   4      314.77      305.47     40.74 o 
 -19   5   4      718.74      723.16     45.04 o 
 -18   5   4      303.43      289.93     24.98 o 
 -17   5   4     2350.69     2377.17     63.26 o 
 -16   5   4     1269.42     1189.05     35.62 o 
 -15   5   4       61.91       33.82     21.44 o 
 -14   5   4     1803.69     1809.79     46.35 o 
 -13   5   4        0.28       20.38     28.94 o 
 -12   5   4       31.24       77.06     19.81 o 
 -11   5   4     2246.64     2235.91     44.56 o 
 -10   5   4     3897.71     4165.08     71.09 o 
  -9   5   4     3525.85     3542.57    105.08 o 
  -8   5   4      375.52      531.32     20.36 o 
  -7   5   4     1045.95      859.99     26.80 o 
  -6   5   4     1790.51     1638.14     33.73 o 
  -5   5   4     1942.05     1951.17     45.20 o 
  -4   5   4       97.07       72.92     27.88 o 
   1   5   4      265.41      204.95     24.66 o 
   2   5   4     2805.54     3122.57     50.88 o 
   3   5   4      338.49      357.14     55.76 o 
   4   5   4      680.13      653.71     54.70 o 
   5   5   4      711.26      793.10     30.50 o 
   6   5   4     2043.03     1886.56     76.12 o 
   7   5   4     1350.75     1247.57     40.85 o 
   8   5   4      524.05      521.09     30.88 o 
   9   5   4       14.54        0.00     20.09 o 
  10   5   4      382.78      315.60     31.42 o 
  11   5   4     1976.09     1783.72    145.85 o 
  12   5   4     5082.09     5074.09    152.26 o 
  13   5   4      390.13      453.80     64.32 o 
  14   5   4        0.04        0.00     34.32 o 
  15   5   4      716.33      753.07     43.96 o 
  16   5   4       20.81        0.00     39.66 o 
  17   5   4      417.71      379.39     56.82 o 
  18   5   4       62.96      104.20    238.05 o 
 -22   6   4      469.30      571.37     80.40 o 
 -21   6   4       52.06       76.16     84.70 o 
 -20   6   4      350.27      390.98     99.70 o 
 -19   6   4        4.31        0.00     17.84 o 
 -18   6   4      534.58      532.81     46.10 o 
 -17   6   4        3.18       35.49     23.47 o 
 -16   6   4      189.60      182.27     22.60 o 
 -15   6   4      275.42      192.52     24.11 o 
 -14   6   4      732.74      836.98     34.77 o 
 -13   6   4      336.93      322.74     49.32 o 
 -12   6   4     2451.26     2514.80     47.76 o 
 -11   6   4        0.39       34.78     34.32 o 
 -10   6   4     8986.78     9315.37    130.38 o 
  -9   6   4      563.74      593.66     28.94 o 
  -8   6   4     2413.16     2484.95     49.27 o 
  -7   6   4      219.36      254.26     23.58 o 
  -6   6   4     9197.13     9720.74    232.66 o 
  -5   6   4      118.51       98.66     16.08 o 
  -4   6   4        6.23        0.00     17.16 o 
  -3   6   4     1376.41     1309.15     42.73 o 
  -2   6   4     5622.38     5556.38    104.33 o 
  -1   6   4     6244.06     5587.86     86.84 o 
   0   6   4    23577.72    22633.60    434.43 o 
   1   6   4     7354.12     7013.04    183.34 o 
   2   6   4      505.29      486.45     23.60 o 
   3   6   4      543.17      533.82     22.58 o 
   4   6   4      191.18      235.00     20.91 o 
   5   6   4     3282.42     3310.64     62.47 o 
   6   6   4        0.61        8.81     43.43 o 
   7   6   4        3.42       27.69     26.94 o 
   8   6   4     1036.62     1068.18     37.58 o 
   9   6   4       88.25      177.59     32.16 o 
  10   6   4       14.16      104.36     33.26 o 
  11   6   4     2828.19     2713.46     96.50 o 
  12   6   4        1.28        0.00     38.48 o 
  13   6   4      111.36      153.52     53.60 o 
  14   6   4       90.74       56.82     31.42 o 
  15   6   4     1678.57     1755.51    112.58 o 
  16   6   4      238.51      265.68     77.20 o 
  17   6   4       79.82       75.78     44.56 o 
  18   6   4       51.91      145.68    115.65 o 
 -22   7   4      451.48      497.29    120.08 o 
 -21   7   4      200.18      288.59     44.52 o 
 -20   7   4        5.45        0.00     43.71 o 
 -19   7   4     1200.04     1005.79     39.14 o 
 -18   7   4        6.83       18.61     58.98 o 
 -17   7   4     1020.06      999.33     36.57 o 
 -16   7   4     2516.68     2442.36     77.20 o 
 -15   7   4      631.72      573.46     48.24 o 
 -14   7   4     7552.86     7629.68    120.22 o 
 -13   7   4       92.56       76.72     35.38 o 
 -12   7   4     1962.46     1934.02     39.98 o 
 -11   7   4        0.18       57.04     21.40 o 
 -10   7   4     4802.43     5100.26     78.31 o 
  -9   7   4      854.90      828.68     68.62 o 
  -8   7   4       66.36       78.31     40.74 o 
  -7   7   4     7490.07     8151.76    105.32 o 
  -6   7   4     3789.40     4022.14     59.75 o 
  -5   7   4     1139.27      990.83     38.60 o 
  -4   7   4     5339.55     4849.37     82.95 o 
  -3   7   4     2006.62     2105.44     38.65 o 
  -2   7   4     2158.82     2259.31     55.76 o 
  -1   7   4       30.67        0.00     34.30 o 
   0   7   4     3787.35     3633.92     87.92 o 
   1   7   4     2385.59     2339.55     51.61 o 
   2   7   4     1595.64     1423.96     34.53 o 
   3   7   4     6207.74     6379.67    103.21 o 
   4   7   4     1880.16     1823.04     35.20 o 
   5   7   4     1087.08     1122.10     25.71 o 
   6   7   4      425.36      492.46     28.83 o 
   7   7   4       10.46        0.00     62.18 o 
   8   7   4       32.53       71.67     46.10 o 
   9   7   4       11.23       16.48     53.62 o 
  10   7   4      135.37      230.98     33.99 o 
  11   7   4      960.67      881.13     41.52 o 
  12   7   4      426.39      398.07     39.68 o 
  13   7   4      767.09      782.38     38.03 o 
  14   7   4      200.73      264.01     35.68 o 
  15   7   4     1686.63     1778.47     61.48 o 
  16   7   4     1336.10     1394.84     69.55 o 
  17   7   4       67.67       32.95     56.84 o 
  18   7   4      527.21      612.72    225.16 o 
 -22   8   4      168.68      170.18     74.12 o 
 -21   8   4        9.84       11.31    174.79 o 
 -20   8   4      337.88      357.67    170.51 o 
 -19   8   4      140.50      110.18     27.77 o 
 -18   8   4      167.92      179.55     33.24 o 
 -17   8   4      102.57      123.52     25.25 o 
 -16   8   4     1710.98     1566.88     41.56 o 
 -15   8   4      369.37      303.70     29.87 o 
 -14   8   4     3993.32     4081.19     72.95 o 
 -13   8   4       30.24       72.56     21.95 o 
 -12   8   4      756.57      716.93     53.62 o 
 -11   8   4     3352.54     3223.69     66.46 o 
 -10   8   4     1315.58     1455.24     35.04 o 
  -9   8   4      986.27      930.00     25.77 o 
  -8   8   4     9175.88     9509.61    113.59 o 
  -7   8   4        1.77       18.91     16.47 o 
  -6   8   4      562.49      453.48     30.02 o 
  -5   8   4     1329.33     1215.60     45.04 o 
  -4   8   4     8920.01     9227.96    133.10 o 
  -3   8   4     1100.64     1161.81     43.96 o 
  -2   8   4     3286.06     3110.87     68.67 o 
  -1   8   4       70.94       28.43      6.30 o 
   0   8   4     1549.49     1715.15     93.28 o 
   1   8   4     1726.65     1691.86     37.98 o 
   2   8   4       14.55       64.96     34.32 o 
   3   8   4      736.58      751.57     76.12 o 
   4   8   4     1738.29     1775.12     63.26 o 
   5   8   4      136.27      101.20     15.68 o 
   6   8   4     2072.97     2455.45     82.56 o 
   7   8   4      134.38      206.73     24.71 o 
   8   8   4     2812.25     2703.20     56.81 o 
   9   8   4     2102.50     2195.88     52.75 o 
  10   8   4     1411.68     1424.29    101.86 o 
  11   8   4        0.16        0.00     28.69 o 
  12   8   4     1645.17     1568.79     49.76 o 
  13   8   4       26.11        0.00     31.74 o 
  14   8   4      416.32      341.29     81.48 o 
  15   8   4      397.97      332.26     38.65 o 
  16   8   4        1.98        0.00     37.55 o 
  17   8   4      674.82      785.06     67.48 o 
  18   8   4       16.47       12.41    110.57 o 
 -21   9   4        0.00        0.00     93.28 o 
 -20   9   4      505.74      551.97     60.06 o 
 -19   9   4       93.85      105.40     57.90 o 
 -18   9   4      720.85      838.91     40.74 o 
 -17   9   4      222.52      237.39     97.58 o 
 -16   9   4        8.32        0.00     22.39 o 
 -15   9   4       10.23        0.00     45.04 o 
 -14   9   4       50.88        0.00     15.87 o 
 -13   9   4       76.29      143.85     24.66 o 
 -12   9   4      148.55      162.96     25.25 o 
 -11   9   4     3712.35     3708.49     63.33 o 
 -10   9   4      554.03      574.81     25.77 o 
  -9   9   4       41.86       59.43     11.69 o 
  -8   9   4        0.05        4.28     19.71 o 
  -7   9   4      409.61      454.17     23.01 o 
  -6   9   4       97.93       43.56     21.44 o 
  -5   9   4     1028.67     1174.69     23.47 o 
  -4   9   4     5654.73     5856.10    111.52 o 
  -3   9   4      875.72      871.71     33.10 o 
  -2   9   4     2485.68     2548.83     57.38 o 
  -1   9   4     1218.64     1198.79     53.60 o 
   0   9   4      877.99     1027.58     38.60 o 
   1   9   4     7359.09     7328.89    128.79 o 
   2   9   4      273.11      212.38     23.71 o 
   3   9   4      872.13      787.80     68.62 o 
   4   9   4       57.15       16.59     10.12 o 
   5   9   4       19.01       71.27     23.60 o 
   6   9   4      108.67      142.21     43.96 o 
   7   9   4      167.28      153.04     14.23 o 
   8   9   4        6.63       51.71     31.32 o 
   9   9   4        2.14        2.18     25.32 o 
  10   9   4      178.79       70.76     30.88 o 
  11   9   4       40.30        0.00     96.50 o 
  12   9   4      675.37      679.64     33.73 o 
  13   9   4     3171.89     3336.04    141.54 o 
  14   9   4       62.33       33.19     53.60 o 
  15   9   4      148.49      102.99     34.08 o 
  16   9   4       95.63      109.73     51.46 o 
  17   9   4      358.99      302.45     54.02 o 
 -21  10   4      186.17      240.70    108.22 o 
 -20  10   4      489.33      410.15    157.62 o 
 -19  10   4        4.27       48.66     76.14 o 
 -18  10   4      284.25      269.15     32.60 o 
 -17  10   4      125.18       90.62     34.30 o 
 -16  10   4        2.12       28.96     28.96 o 
 -15  10   4       42.30       78.38     26.25 o 
 -14  10   4      566.78      470.03     27.17 o 
 -13  10   4     2633.95     2424.28     51.91 o 
 -12  10   4      228.33      346.50     31.10 o 
 -11  10   4     1778.24     1712.35    105.06 o 
 -10  10   4     1295.44     1268.11     37.54 o 
  -9  10   4       10.83       50.78     12.96 o 
  -8  10   4      735.20      742.02     24.27 o 
  -7  10   4      472.27      459.93     21.07 o 
  -6  10   4     7897.20     8140.53     91.42 o 
  -5  10   4      786.65      713.02     30.11 o 
  -4  10   4      914.33      899.23     27.78 o 
  -3  10   4      817.82      737.56    117.94 o 
  -2  10   4      102.68       36.64     33.24 o 
  -1  10   4     2330.79     1985.93     57.11 o 
   0  10   4     1834.44     1742.43     96.50 o 
   1  10   4       77.55       65.04     43.96 o 
   2  10   4      106.29      152.13     21.44 o 
   3  10   4      926.95      840.75     30.02 o 
   4  10   4        1.20       33.29     20.38 o 
   5  10   4     1183.24     1297.63     35.05 o 
   6  10   4      395.96      391.81     21.97 o 
   7  10   4     2832.64     2838.65     49.26 o 
   8  10   4      118.89      223.73     48.26 o 
   9  10   4     1449.96     1495.32     42.45 o 
  10  10   4       14.45        0.00     25.34 o 
  11  10   4      493.33      484.74     32.19 o 
  12  10   4        0.45        0.00     40.74 o 
  13  10   4       54.74       62.26     66.48 o 
  14  10   4       16.57       53.96     33.65 o 
  15  10   4        2.43       25.03     37.13 o 
  16  10   4      141.29      184.11     36.29 o 
  17  10   4        0.37        0.00     51.46 o 
 -21  11   4       12.89        0.00    182.28 o 
 -20  11   4        9.47        0.00     50.98 o 
 -19  11   4      434.24      454.26    158.71 o 
 -18  11   4       18.70       67.34     32.12 o 
 -17  11   4       61.79       63.28     33.24 o 
 -16  11   4      100.12       53.56     26.80 o 
 -15  11   4       16.51        0.00     15.35 o 
 -14  11   4     1243.41     1184.98     85.78 o 
 -13  11   4      553.22      520.51     31.32 o 
 -12  11   4      361.79      257.06     26.57 o 
 -11  11   4       10.06       36.44     12.06 o 
 -10  11   4      543.46      666.16     22.14 o 
  -9  11   4       97.67      119.13     23.47 o 
  -8  11   4       75.29       95.54     21.64 o 
  -7  11   4      452.95      577.39     67.56 o 
  -6  11   4     1627.31     1550.04     33.35 o 
  -5  11   4     5492.69     5531.15    115.65 o 
  -4  11   4     2311.62     2159.78     54.97 o 
  -3  11   4     1297.93     1224.86     39.34 o 
  -2  11   4       80.47       35.60     36.44 o 
  -1  11   4       16.39       18.98     58.96 o 
   0  11   4     2010.36     1885.61     52.16 o 
   1  11   4        1.30        0.00     64.34 o 
   2  11   4       56.57       85.34     16.21 o 
   3  11   4      158.38       93.87     25.72 o 
   4  11   4      486.61      652.60     81.50 o 
   5  11   4        0.90       10.22     12.67 o 
   6  11   4      552.52      558.42     34.32 o 
   7  11   4      987.06     1041.06     76.14 o 
   8  11   4        9.58       41.17     25.72 o 
   9  11   4     1212.72     1185.15     41.89 o 
  10  11   4      107.67       24.70     33.99 o 
  11  11   4      183.38      266.75     91.14 o 
  12  11   4       64.60       32.55     26.50 o 
  13  11   4      674.63      727.55     76.12 o 
  14  11   4        8.99       31.10     34.88 o 
  15  11   4      281.07      278.89     38.00 o 
  16  11   4        0.01        2.38     44.82 o 
  17  11   4      564.30      646.90    152.26 o 
 -20  12   4      829.60      714.77    109.94 o 
 -19  12   4        3.03       11.81     82.56 o 
 -18  12   4      632.14      692.45     49.67 o 
 -17  12   4       10.56        0.00     24.11 o 
 -16  12   4      493.91      522.96     60.04 o 
 -15  12   4      157.56      104.54     25.34 o 
 -14  12   4      153.53      167.47     32.16 o 
 -13  12   4     2085.59     2055.35     72.92 o 
 -12  12   4     1584.75     1403.20     31.96 o 
 -11  12   4       46.66      108.50     37.52 o 
 -10  12   4      758.94      766.22     26.94 o 
  -9  12   4       24.23        0.00     19.45 o 
  -8  12   4     2267.60     2404.29     61.12 o 
  -7  12   4       36.78       48.98     23.18 o 
  -6  12   4       50.98       96.62     29.31 o 
  -5  12   4     1577.52     1664.46     50.40 o 
  -4  12   4      150.29      213.40     29.87 o 
  -3  12   4      215.17      239.49     31.08 o 
  -2  12   4     1394.40     1620.77     40.86 o 
  -1  12   4      494.48      523.98    101.89 o 
   0  12   4        0.69       56.93     40.74 o 
   1  12   4        1.81        0.00     31.42 o 
   2  12   4      306.52      326.47     19.66 o 
   3  12   4      362.84      437.87     37.54 o 
   4  12   4        0.68        4.41     24.52 o 
   5  12   4      357.97      376.65     33.24 o 
   6  12   4     4780.00     4856.96     84.25 o 
   7  12   4      354.75      381.51     92.20 o 
   8  12   4      831.80      782.17     75.06 o 
   9  12   4      403.35      355.32     19.91 o 
  10  12   4      211.44      216.38     30.40 o 
  11  12   4        5.70        8.19     45.04 o 
  12  12   4        0.18       24.96     34.46 o 
  13  12   4      142.27      168.88     82.56 o 
  14  12   4      204.54      248.79     65.40 o 
  15  12   4       90.07      107.21     37.23 o 
  16  12   4       14.93       23.60     34.32 o 
 -20  13   4       61.99       99.69     96.90 o 
 -19  13   4        2.40      266.56     98.64 o 
 -18  13   4      200.96      276.90     87.92 o 
 -17  13   4       43.16       23.92     73.98 o 
 -16  13   4      507.41      463.70     33.35 o 
 -15  13   4        6.87       23.84     29.74 o 
 -14  13   4      639.18      658.99     38.60 o 
 -13  13   4      736.29      665.78     33.26 o 
 -12  13   4      147.58       91.39     16.28 o 
 -11  13   4      406.57      301.85     20.91 o 
 -10  13   4     2285.13     2168.07     40.05 o 
  -9  13   4      365.95      464.64     28.82 o 
  -8  13   4      147.97      177.73     23.47 o 
  -7  13   4       24.45       70.46     22.60 o 
  -6  13   4      257.84      400.03    122.24 o 
  -5  13   4      671.83      713.98     34.48 o 
  -4  13   4     1040.86     1087.26     39.66 o 
  -3  13   4        4.93       43.46     56.82 o 
  -2  13   4     3689.62     3909.72     70.76 o 
  -1  13   4       68.07      141.59     26.80 o 
   0  13   4      849.33      896.12     63.26 o 
   1  13   4      150.26      126.83     27.77 o 
   2  13   4      769.90      772.56    120.08 o 
   3  13   4      379.07      444.34     26.58 o 
   4  13   4     1420.79     1433.00     97.58 o 
   5  13   4      137.86      158.93     25.74 o 
   6  13   4       97.52      138.67     42.90 o 
   7  13   4      396.27      299.41     30.02 o 
   8  13   4      406.30      338.26     23.19 o 
   9  13   4      614.41      576.52     32.16 o 
  10  13   4     1196.85     1376.27     40.74 o 
  11  13   4      291.77      258.22     30.88 o 
  12  13   4      262.37      285.09     36.37 o 
  13  13   4      213.98      156.30     56.84 o 
  14  13   4      329.64      374.50     37.23 o 
  15  13   4        0.01      114.22     80.42 o 
  16  13   4      357.90      426.29     58.11 o 
 -19  14   4        1.97       64.51     69.77 o 
 -18  14   4       28.86       61.22     76.12 o 
 -17  14   4       58.70       85.01     31.50 o 
 -16  14   4       83.19       57.86     48.26 o 
 -15  14   4      140.69      161.70     48.24 o 
 -14  14   4      121.50      145.75     31.06 o 
 -13  14   4      671.26      663.13     38.60 o 
 -12  14   4      612.38      594.20     22.58 o 
 -11  14   4        0.09        0.00     20.68 o 
 -10  14   4       85.53        0.00     27.88 o 
  -9  14   4      164.18       90.27     41.82 o 
  -8  14   4        2.84       68.23     23.71 o 
  -7  14   4     1328.55     1289.31     42.90 o 
  -6  14   4     4451.59     4484.80     77.30 o 
  -5  14   4      778.12      789.11     37.83 o 
  -4  14   4     2443.69     2528.42     92.22 o 
  -3  14   4       90.84      128.60     29.54 o 
  -2  14   4        0.03       45.44     30.84 o 
  -1  14   4      603.64      546.44     67.54 o 
   0  14   4       71.39       46.08     31.96 o 
   1  14   4        0.09       13.59     28.76 o 
   2  14   4      602.86      520.64     79.36 o 
   3  14   4        0.03       42.11     66.48 o 
   4  14   4      955.56      859.67    119.02 o 
   5  14   4       25.12       20.06     21.97 o 
   6  14   4     1817.85     1817.86     41.08 o 
   7  14   4     1071.16     1016.82     33.24 o 
   8  14   4     1620.61     1499.67     36.46 o 
   9  14   4       83.23      110.42     20.34 o 
  10  14   4     1083.82     1096.89     33.11 o 
  11  14   4      779.16      761.02     47.18 o 
  12  14   4       35.30       10.13     32.57 o 
  13  14   4      289.37      301.91     41.56 o 
  14  14   4      631.96      528.05     52.54 o 
  15  14   4      100.91       60.59     52.35 o 
 -19  15   4      892.73      934.81     79.35 o 
 -18  15   4      591.33      788.47     52.62 o 
 -17  15   4       60.54      136.92     38.03 o 
 -16  15   4        9.17        0.00     28.96 o 
 -15  15   4      721.55      862.32     54.68 o 
 -14  15   4      540.71      620.83     37.55 o 
 -13  15   4        0.89        0.00     27.88 o 
 -12  15   4      500.27      496.92     22.58 o 
 -11  15   4       10.73        8.28     27.88 o 
 -10  15   4      458.74      427.66     28.96 o 
  -9  15   4       56.73        0.00     25.77 o 
  -8  15   4       20.73       10.30     30.84 o 
  -7  15   4        0.09       22.52     74.00 o 
  -6  15   4     1208.11     1350.20     77.20 o 
  -5  15   4     1940.36     2169.19     59.14 o 
  -4  15   4     3424.30     3454.22     71.60 o 
  -3  15   4       17.44       72.36     35.38 o 
  -2  15   4     2825.43     2918.85     59.88 o 
  -1  15   4     6858.95     7026.47    113.69 o 
   0  15   4      159.36      257.86     48.24 o 
   1  15   4        5.75      193.27    102.94 o 
   2  15   4      904.10      994.85    112.58 o 
   3  15   4      119.25       66.04     79.34 o 
   4  15   4       61.74       56.82     69.70 o 
   5  15   4      696.08      658.69     29.91 o 
   6  15   4      230.19      156.69     21.29 o 
   7  15   4     2578.67     2528.54     50.48 o 
   8  15   4      144.31      140.05     30.02 o 
   9  15   4        1.05        5.87     37.54 o 
  10  15   4       67.30       86.92     19.79 o 
  11  15   4      206.30      148.37     32.36 o 
  12  15   4      201.30      181.04     85.78 o 
  13  15   4      187.98       89.30     37.58 o 
  14  15   4      301.31      229.81    151.18 o 
  15  15   4      222.69      251.33     48.64 o 
 -18  16   4      910.24      833.50    325.97 o 
 -17  16   4       36.25       96.84     38.65 o 
 -16  16   4      670.44      748.54    104.00 o 
 -15  16   4       38.65        0.00     30.50 o 
 -14  16   4      423.88      482.70     35.41 o 
 -13  16   4      530.83      566.62     68.62 o 
 -12  16   4      328.57      328.18     33.24 o 
 -11  16   4     1023.41     1141.68     50.40 o 
 -10  16   4      209.24      223.90     55.74 o 
  -9  16   4      823.60      815.06     27.06 o 
  -8  16   4     1265.53     1017.31     42.88 o 
  -7  16   4     1215.40     1167.72     29.24 o 
  -6  16   4      338.03      309.09     36.01 o 
  -5  16   4      152.35       59.84     24.43 o 
  -4  16   4     2221.01     2191.24     58.25 o 
  -3  16   4     1201.28     1187.75     68.62 o 
  -2  16   4       19.96       54.94     27.30 o 
  -1  16   4       86.70      117.56     30.22 o 
   0  16   4    10139.77    10333.71    221.97 o 
   1  16   4       28.75       29.17     30.84 o 
   2  16   4      567.29      452.35     43.89 o 
   3  16   4      343.91      351.49     31.24 o 
   4  16   4      204.39      115.16     15.65 o 
   5  16   4     1412.62     1366.06     29.41 o 
   6  16   4       14.43        0.00     31.10 o 
   7  16   4      223.29      242.44     25.71 o 
   8  16   4      128.51      138.13     40.76 o 
   9  16   4        0.00       11.01     28.96 o 
  10  16   4      282.63      313.53     77.20 o 
  11  16   4      133.68      118.49     32.16 o 
  12  16   4       45.36       36.74     41.73 o 
  13  16   4       56.33       71.74     37.02 o 
  14  16   4       15.15        0.00     56.50 o 
 -17  17   4        0.62        0.00     34.32 o 
 -16  17   4       44.35      143.28     36.48 o 
 -15  17   4       27.29       26.69     37.23 o 
 -14  17   4       30.94        0.00     27.28 o 
 -13  17   4       96.94       24.77     35.04 o 
 -12  17   4       24.82       31.50     20.36 o 
 -11  17   4      143.54      141.86     36.44 o 
 -10  17   4        0.17       32.79     31.96 o 
  -9  17   4        8.50       41.12     53.60 o 
  -8  17   4       55.65       12.43     42.88 o 
  -7  17   4       70.19        0.00     86.86 o 
  -6  17   4     4233.94     4409.77    276.65 o 
  -5  17   4        3.45        0.00     60.04 o 
  -4  17   4       58.90        0.00     31.42 o 
  -3  17   4       70.61        0.00     33.73 o 
  -2  17   4     4515.39     4514.28    186.59 o 
  -1  17   4      304.27      248.67     30.40 o 
   0  17   4      716.98      564.35     81.50 o 
   1  17   4       35.14        0.00     48.26 o 
   2  17   4      132.19       25.96     31.10 o 
   3  17   4      777.64      703.84     39.92 o 
   4  17   4      370.41      341.08     38.32 o 
   5  17   4      675.57      616.01     92.22 o 
   6  17   4        3.85        0.00     34.32 o 
   7  17   4     1012.11      982.58     33.41 o 
   8  17   4      439.09      491.41     58.98 o 
   9  17   4      146.13      178.29     22.32 o 
  10  17   4      203.73      293.23     31.08 o 
  11  17   4      275.16      302.20     24.08 o 
  12  17   4       21.02       70.61    105.08 o 
  13  17   4       73.01       33.91    142.60 o 
 -16  18   4       78.62      114.84     37.23 o 
 -15  18   4      118.93      189.08     40.71 o 
 -14  18   4      152.51      337.92     49.35 o 
 -13  18   4        1.15        0.00     67.56 o 
 -12  18   4       81.74       97.46     40.74 o 
 -11  18   4        8.02        0.00     25.65 o 
 -10  18   4        8.86        0.00     26.45 o 
  -9  18   4      374.01      470.23     57.90 o 
  -8  18   4      209.47      226.91     23.35 o 
  -7  18   4     1142.62     1132.64     47.60 o 
  -6  18   4       31.05       74.95     34.32 o 
  -5  18   4      597.06      607.12     39.66 o 
  -4  18   4        7.05        0.00     54.68 o 
  -3  18   4     2343.07     2406.09     61.39 o 
  -2  18   4     1782.08     1700.74     50.38 o 
  -1  18   4      244.73      271.93     29.31 o 
   0  18   4      835.80      760.55     38.60 o 
   1  18   4     1001.58      919.78     39.98 o 
   2  18   4     1556.73     1432.77     46.75 o 
   3  18   4      123.86      174.86     37.49 o 
   4  18   4      333.67      352.35     30.84 o 
   5  18   4       44.28       19.30     82.56 o 
   6  18   4      238.67      214.11     23.77 o 
   7  18   4      107.99       55.76     25.74 o 
   8  18   4       38.85       74.84     31.10 o 
   9  18   4      208.02      199.83     32.16 o 
  10  18   4      459.38      453.85     30.70 o 
  11  18   4       59.58      123.51     28.43 o 
  12  18   4       79.57       32.72     82.39 o 
 -15  19   4      261.95      251.92     39.93 o 
 -14  19   4       18.99        0.00     24.52 o 
 -13  19   4       69.97       77.20     36.40 o 
 -12  19   4     1648.02     1871.95     65.40 o 
 -11  19   4       11.38        0.00     28.03 o 
 -10  19   4       79.77       62.77     30.13 o 
  -9  19   4       73.58       87.22     24.94 o 
  -8  19   4       45.91      131.08     58.96 o 
  -7  19   4      343.97      363.36     38.48 o 
  -6  19   4     1014.19      970.10     44.27 o 
  -5  19   4      206.91      193.03     30.32 o 
  -4  19   4       15.14       38.61     32.16 o 
  -3  19   4        4.02       15.06     27.30 o 
  -2  19   4      976.12      977.91     53.62 o 
  -1  19   4        3.22        0.27     31.70 o 
   0  19   4     1298.15     1280.08     41.52 o 
   1  19   4      102.20      127.81     62.18 o 
   2  19   4     1400.30     1419.41     48.44 o 
   3  19   4       89.37       21.30     66.48 o 
   4  19   4      749.38      766.35     40.05 o 
   5  19   4      122.32      146.83     30.40 o 
   6  19   4      767.16      763.77     76.14 o 
   7  19   4      113.51      120.68     20.27 o 
   8  19   4       33.07       14.62     30.50 o 
   9  19   4       78.01       93.76     24.08 o 
  10  19   4       39.75        0.00     81.48 o 
  11  19   4       43.37        2.71     58.91 o 
  12  19   4      323.01      568.01    287.34 o 
 -14  20   4        3.70      111.32     41.73 o 
 -13  20   4      364.70      460.54     66.48 o 
 -12  20   4       20.22       36.46     33.35 o 
 -11  20   4      223.52      186.17     30.40 o 
 -10  20   4       35.02       12.31     27.88 o 
  -9  20   4       21.06        0.00     49.32 o 
  -8  20   4     1177.16     1099.49    135.10 o 
  -7  20   4        0.14       15.10     51.19 o 
  -6  20   4      215.56      191.01     33.48 o 
  -5  20   4      129.94      154.63     42.88 o 
  -4  20   4      105.71       59.44     64.34 o 
  -3  20   4      125.22      102.45     43.96 o 
  -2  20   4        0.47        0.00     36.67 o 
  -1  20   4     1712.29     1609.34     75.04 o 
   0  20   4      169.55       76.45     30.22 o 
   1  20   4        0.68        0.00     31.73 o 
   2  20   4     2466.46     2541.73     94.34 o 
   3  20   4      437.88      418.14     34.30 o 
   4  20   4      548.68      497.31     40.60 o 
   5  20   4      245.19      196.92     35.68 o 
   6  20   4      176.27      249.91     50.40 o 
   7  20   4      143.75      144.94     35.56 o 
   8  20   4      540.58      518.07     44.42 o 
   9  20   4        1.33       23.13     28.63 o 
  10  20   4       10.76       37.65     38.00 o 
 -13  21   4       88.57       77.20     75.04 o 
 -12  21   4      196.83      300.25     49.32 o 
 -11  21   4      217.05      236.38     32.04 o 
 -10  21   4      893.48      934.69     50.40 o 
  -9  21   4      606.52      700.55     49.18 o 
  -8  21   4      152.82      103.87     50.38 o 
  -7  21   4       21.40        0.00     42.88 o 
  -6  21   4       39.31       48.26     36.40 o 
  -5  21   4       53.12       68.61     75.06 o 
  -4  21   4        3.04        0.00     48.26 o 
  -3  21   4     2490.91     2425.65     93.28 o 
  -2  21   4      148.18      141.89     54.68 o 
  -1  21   4      593.57      597.19    126.52 o 
   0  21   4      146.28       97.35     36.46 o 
   1  21   4       37.32       36.58     25.65 o 
   2  21   4      619.72      731.70     39.61 o 
   3  21   4        0.01        0.00     40.74 o 
   4  21   4     1599.69     1685.62     63.80 o 
   5  21   4      157.23      261.08     44.43 o 
   6  21   4       29.07      106.87     40.54 o 
   7  21   4     1255.84     1346.79    194.09 o 
   8  21   4        5.25       36.78     28.63 o 
   9  21   4      845.17      865.64     38.79 o 
 -12  22   4      197.97      216.61     51.48 o 
 -11  22   4      202.46      302.37     60.04 o 
 -10  22   4      295.29      229.44     57.92 o 
  -9  22   4      109.38      221.80     90.08 o 
  -8  22   4       95.57      220.84     85.78 o 
  -7  22   4      201.96      101.46     39.68 o 
  -6  22   4       16.12       54.41     37.54 o 
  -5  22   4       30.38       10.57     39.66 o 
  -4  22   4      107.14       98.96     39.34 o 
  -3  22   4      148.30      208.56     83.62 o 
  -2  22   4       24.76       12.86     33.35 o 
  -1  22   4     2013.44     2052.90    140.46 o 
   0  22   4      723.72      822.69     40.71 o 
   1  22   4       13.59       38.88     23.47 o 
   2  22   4        3.84        0.00     28.17 o 
   3  22   4        6.95       46.01     24.71 o 
   4  22   4      671.12      619.30     56.82 o 
   5  22   4       54.48        0.00     45.04 o 
   6  22   4       78.48       70.37     33.24 o 
   7  22   4       44.95       14.70     90.08 o 
   8  22   4       15.05       22.02     63.26 o 
 -10  23   4       26.28        0.00     60.04 o 
  -9  23   4       20.99        0.00     60.04 o 
  -8  23   4      421.51      398.89     62.20 o 
  -7  23   4       97.62       79.36     51.48 o 
  -6  23   4       67.57       70.76     66.48 o 
  -5  23   4       57.52      162.96     47.16 o 
  -4  23   4       12.45      165.12     70.76 o 
  -3  23   4      718.32      801.70     53.06 o 
  -2  23   4       68.23      133.56    128.66 o 
  -1  23   4       87.16       68.69     15.98 o 
   0  23   4      592.43      500.42     73.98 o 
   1  23   4      121.40       83.01     31.06 o 
   2  23   4      349.97      382.32     40.86 o 
   3  23   4      239.57      274.86     24.02 o 
   4  23   4      164.30      128.69     38.60 o 
   5  23   4      372.21      346.12     34.32 o 
   6  23   4      114.86      191.18     20.59 o 
  -8  24   4      554.18      418.17     62.20 o 
  -7  24   4      802.68      950.02     83.64 o 
  -6  24   4       14.71       32.16     47.16 o 
  -5  24   4        3.69       15.00     75.04 o 
  -4  24   4        0.22        0.00     53.60 o 
  -3  24   4      348.00      398.89     55.76 o 
  -2  24   4       44.83       25.72     53.60 o 
  -1  24   4      234.19      213.94     27.88 o 
   0  24   4        0.23       53.60     49.32 o 
   1  24   4        0.00       21.44     62.20 o 
   2  24   4        5.60        0.00     47.16 o 
   3  24   4       16.21        0.00     53.60 o 
   4  24   4       14.90       75.04     68.64 o 
  -4  25   4       36.55       25.72     55.76 o 
  -3  25   4      154.62      188.73     55.76 o 
  -2  25   4      184.69      175.84     62.20 o 
  -1  25   4        1.72        0.00     77.20 o 
   0  25   4      455.46      381.73     57.92 o 
 -23   1   5      270.62      397.68    120.10 o 
 -22   1   5       11.55       65.06     46.72 o 
 -21   1   5       16.75        0.00     36.44 o 
 -20   1   5        2.98       66.48     28.82 o 
 -19   1   5      698.02      653.10     35.38 o 
 -18   1   5       54.97       58.84     48.26 o 
 -17   1   5       34.05        0.00     23.01 o 
 -16   1   5     1752.28     1641.92     36.29 o 
 -15   1   5     1241.75     1264.63     36.46 o 
 -14   1   5       27.95        0.00     18.01 o 
 -13   1   5       37.50       50.39     18.01 o 
 -12   1   5     1219.52     1265.67     31.73 o 
 -11   1   5      219.80      130.83     20.43 o 
 -10   1   5        1.90        0.00     31.15 o 
  -9   1   5    16053.51    16424.42    257.28 o 
  -8   1   5      104.97       50.55     11.67 o 
  -7   1   5     4120.45     3721.85     66.64 o 
   1   1   5     3684.04     3317.56    145.85 o 
   2   1   5     7921.72     7665.53    107.65 o 
   3   1   5     3261.95     3192.92     58.96 o 
   4   1   5     2030.66     2090.89     33.90 o 
   5   1   5     4291.31     4335.63     67.48 o 
   6   1   5      358.63      341.12     21.44 o 
   7   1   5      279.73      308.93     14.90 o 
   8   1   5      597.10      617.49     48.26 o 
   9   1   5      126.89      104.04      9.76 o 
  10   1   5       21.79       28.64     10.72 o 
  11   1   5      442.98      372.40     13.42 o 
  12   1   5       73.58       56.48     15.35 o 
  13   1   5     1424.57     1368.29     37.52 o 
  14   1   5       71.29       30.55     56.82 o 
  15   1   5       16.95        3.97     26.50 o 
  16   1   5      251.85      243.20    106.16 o 
  17   1   5      126.65      218.68     41.56 o 
  18   1   5       47.61        0.00    125.04 o 
 -23   2   5      188.32      318.07     52.08 o 
 -22   2   5      501.41      522.68     89.00 o 
 -21   2   5       32.02        4.74     28.94 o 
 -20   2   5      106.08       86.80     39.68 o 
 -19   2   5      133.22       61.65     23.71 o 
 -18   2   5        1.47        0.00     23.01 o 
 -17   2   5      278.53      234.06     22.74 o 
 -16   2   5     3207.84     3224.42     54.53 o 
 -15   2   5     1120.87     1107.72     41.80 o 
 -14   2   5      735.38      711.00     32.16 o 
 -13   2   5      577.91      678.60     28.56 o 
 -12   2   5      931.37      977.74     28.96 o 
 -11   2   5      296.89      194.63     18.18 o 
 -10   2   5       52.27       49.32     15.16 o 
  -9   2   5     3639.86     4078.46     72.77 o 
  -8   2   5      326.50      201.70     38.60 o 
  -7   2   5     4102.92     4352.80     70.99 o 
  -6   2   5      294.69      218.72     26.25 o 
   1   2   5     1213.26     1357.47     72.92 o 
   2   2   5       73.75       26.85     19.30 o 
   3   2   5     6448.18     6628.65     87.93 o 
   4   2   5     2237.98     2331.30     38.48 o 
   5   2   5     8873.11     9618.00    139.88 o 
   6   2   5      294.48      366.44     38.60 o 
   7   2   5     3738.32     3919.00    176.92 o 
   8   2   5      261.63      282.91     23.60 o 
   9   2   5       70.04       70.23     18.90 o 
  10   2   5        0.05       20.86     21.95 o 
  11   2   5      115.11       41.37     33.24 o 
  12   2   5      178.86      186.94     26.57 o 
  13   2   5      795.63      788.24     26.57 o 
  14   2   5       65.81       58.79     31.10 o 
  15   2   5      566.58      639.20     32.80 o 
  16   2   5     1049.42     1192.63     59.14 o 
  17   2   5      289.48      379.56     53.43 o 
  18   2   5       30.03       83.94     84.89 o 
 -23   3   5      260.81      208.24     66.26 o 
 -22   3   5      326.52      369.17     65.40 o 
 -21   3   5      776.38      844.62     80.42 o 
 -20   3   5        3.38        0.00     19.30 o 
 -19   3   5       73.68       85.87     21.64 o 
 -18   3   5       50.94       51.23     20.09 o 
 -17   3   5      124.17      114.81     18.90 o 
 -16   3   5     1261.37     1165.31     30.22 o 
 -15   3   5     1637.62     1609.65     38.11 o 
 -14   3   5     1142.99     1113.66     83.64 o 
 -13   3   5     7453.14     7722.14    115.82 o 
 -12   3   5      665.33      871.75     22.61 o 
 -11   3   5      124.69      153.45     42.90 o 
 -10   3   5      261.16      274.69     14.95 o 
  -9   3   5        1.79       27.46     10.72 o 
  -8   3   5     1044.30     1137.17     31.42 o 
  -7   3   5     1900.11     1820.55     50.40 o 
  -6   3   5      716.65      635.38     26.80 o 
   1   3   5     1363.16     1317.81     32.16 o 
   2   3   5    29300.10    28826.69    353.12 o 
   3   3   5      244.26      227.52     18.56 o 
   4   3   5      520.32      609.20     19.54 o 
   5   3   5      702.65      623.31     21.24 o 
   6   3   5     1582.49     1484.17     39.66 o 
   7   3   5     4982.59     5257.82     80.62 o 
   8   3   5     3876.86     3925.12     96.50 o 
   9   3   5      140.56      162.58     37.52 o 
  10   3   5      625.62      625.36     27.75 o 
  11   3   5       65.57      114.39     26.82 o 
  12   3   5      214.25       93.71     25.34 o 
  13   3   5     2036.86     1941.00    100.78 o 
  14   3   5      122.22      107.34     27.17 o 
  15   3   5        3.84       55.70     50.40 o 
  16   3   5      258.02      296.35     36.01 o 
  17   3   5       11.66        0.00     50.78 o 
  18   3   5      168.14      233.74    115.23 o 
 -23   4   5        0.00        4.30     60.67 o 
 -22   4   5      290.13      347.33    233.77 o 
 -21   4   5        4.38        0.00     53.49 o 
 -20   4   5       52.76       64.99     24.11 o 
 -19   4   5        0.61       24.97     23.47 o 
 -18   4   5     2044.81     1976.73     41.18 o 
 -17   4   5     2177.52     2012.77     39.34 o 
 -16   4   5      680.99      548.07     24.71 o 
 -15   4   5     1433.02     1432.39     34.46 o 
 -14   4   5      495.50      469.37     23.01 o 
 -13   4   5      531.80      523.23     20.58 o 
 -12   4   5       22.37       32.39     15.02 o 
 -11   4   5     6232.41     6495.70     84.72 o 
 -10   4   5      293.79      279.69     62.18 o 
  -9   4   5      486.29      486.29     28.69 o 
  -8   4   5        0.13       30.48     37.52 o 
  -7   4   5     6877.49     6717.98    104.63 o 
  -6   4   5      760.72      843.83     72.90 o 
  -5   4   5     2429.42     2071.61     70.76 o 
  -4   4   5     1797.98     1505.62     57.57 o 
  -1   4   5     6604.34     6445.54    136.04 o 
   0   4   5     3323.07     3239.23     52.75 o 
   1   4   5      796.64      751.80     20.58 o 
   2   4   5      655.44      647.37     26.82 o 
   3   4   5       89.57       84.57     11.29 o 
   4   4   5     1313.52     1230.16     26.94 o 
   5   4   5      850.58      775.06     28.90 o 
   6   4   5      413.87      470.08     23.18 o 
   7   4   5       19.04       95.83     23.01 o 
   8   4   5     1863.89     1925.33     78.28 o 
   9   4   5     2286.13     2384.05     53.49 o 
  10   4   5      114.33      159.55     35.38 o 
  11   4   5      110.17       83.64     24.27 o 
  12   4   5      436.05      402.31     29.87 o 
  13   4   5       94.67       56.67     42.90 o 
  14   4   5       99.10      146.16     47.18 o 
  15   4   5     2140.38     2184.41     63.47 o 
  16   4   5        3.10        0.00     94.36 o 
  17   4   5      153.00      216.85     76.12 o 
  18   4   5        0.95       64.44     95.28 o 
 -23   5   5      193.33      104.06     53.88 o 
 -22   5   5        2.13      125.30     54.68 o 
 -21   5   5      206.75      153.59     70.78 o 
 -20   5   5       80.35       43.25     24.98 o 
 -19   5   5      220.99      177.70     24.66 o 
 -18   5   5      123.56       79.34     24.27 o 
 -17   5   5      267.11      246.71     24.98 o 
 -16   5   5      285.98      175.89     22.74 o 
 -15   5   5     2125.61     2195.98    102.92 o 
 -14   5   5      217.22      204.19     25.74 o 
 -13   5   5      621.55      657.08     24.11 o 
 -12   5   5      103.43      148.61     33.24 o 
 -11   5   5     1844.45     1896.19     93.28 o 
 -10   5   5      551.89      559.42     26.50 o 
  -9   5   5     2614.92     2727.84     63.26 o 
  -8   5   5     1299.53     1439.45     35.04 o 
  -7   5   5        7.46        1.95     45.04 o 
  -6   5   5        2.92        0.00     32.16 o 
  -5   5   5    10447.01    10020.68    113.77 o 
  -4   5   5     1798.30     1825.80     96.53 o 
  -3   5   5    11562.22    11527.22    136.64 o 
  -2   5   5     3740.18     3442.18     66.52 o 
  -1   5   5     1878.52     1827.48     31.96 o 
   0   5   5     4746.39     4871.30     80.84 o 
   1   5   5     2671.26     2730.73     47.88 o 
   2   5   5      167.04      122.77     13.94 o 
   3   5   5       12.83       12.32     10.17 o 
   4   5   5      219.41      179.96     25.74 o 
   5   5   5     3631.27     3599.65     65.94 o 
   6   5   5       56.54        6.44     20.43 o 
   7   5   5      691.74      806.96     45.04 o 
   8   5   5     2094.31     2165.42     49.03 o 
   9   5   5      295.07      366.91     30.88 o 
  10   5   5      804.60      942.19     45.04 o 
  11   5   5      766.76      785.38    102.94 o 
  12   5   5        2.04        0.00     31.10 o 
  13   5   5        0.00        0.00     26.25 o 
  14   5   5      258.38      230.76     32.16 o 
  15   5   5       83.52       22.91     25.58 o 
  16   5   5      478.28      613.15    105.08 o 
  17   5   5      466.26      480.48     62.91 o 
  18   5   5        0.14      193.34     80.20 o 
 -22   6   5      198.64      194.62     67.56 o 
 -21   6   5      383.71      382.64     68.62 o 
 -20   6   5       11.90       27.88     48.24 o 
 -19   6   5      277.65      297.28     52.54 o 
 -18   6   5       33.53       55.76     28.96 o 
 -17   6   5        6.05       17.72     23.47 o 
 -16   6   5       49.47        0.00     37.52 o 
 -15   6   5        2.15        3.64     20.44 o 
 -14   6   5      806.60      854.69     28.82 o 
 -13   6   5      568.36      585.56     28.03 o 
 -12   6   5      972.56     1072.69     31.06 o 
 -11   6   5        0.00       23.94     21.64 o 
 -10   6   5      563.97      520.83     71.84 o 
  -9   6   5     1120.27      945.53     31.06 o 
  -8   6   5      241.22      287.95     45.04 o 
  -7   6   5     4356.69     4393.36    130.82 o 
  -6   6   5       10.22        0.00     18.24 o 
  -5   6   5      149.00        0.00     40.74 o 
  -4   6   5        6.06        0.00     22.60 o 
  -3   6   5    12602.71    12206.55    158.14 o 
  -2   6   5      662.77      686.48     42.90 o 
  -1   6   5      311.90      255.73     52.54 o 
   0   6   5        0.30        0.00     40.74 o 
   1   6   5     1201.33      997.61     28.33 o 
   2   6   5     1511.40     1529.99     53.60 o 
   3   6   5       93.64       71.55     11.84 o 
   4   6   5       45.35       43.98     10.33 o 
   5   6   5     1971.89     1895.07     39.88 o 
   6   6   5     2228.16     1984.73    156.57 o 
   7   6   5       30.18       20.23     21.44 o 
   8   6   5       22.22       22.04     24.71 o 
   9   6   5      105.37      156.92     27.88 o 
  10   6   5      257.85      255.70     43.96 o 
  11   6   5        6.04        0.00     73.98 o 
  12   6   5     1914.62     1781.00     51.91 o 
  13   6   5        0.94       19.60     28.12 o 
  14   6   5      376.08      363.78    119.02 o 
  15   6   5       60.42       75.16     30.28 o 
  16   6   5       78.65       49.92     37.83 o 
  17   6   5        3.77      213.62     84.70 o 
  18   6   5       67.22        0.00    111.52 o 
 -22   7   5       56.20       94.31     43.30 o 
 -21   7   5       18.35        0.00     68.64 o 
 -20   7   5      391.25      444.44     35.62 o 
 -19   7   5      939.71      784.62     64.32 o 
 -18   7   5      229.63      203.08     29.31 o 
 -17   7   5      986.10     1099.11     33.90 o 
 -16   7   5      454.77      377.73     24.98 o 
 -15   7   5     1119.08     1012.90     31.06 o 
 -14   7   5      394.94      484.23     26.80 o 
 -13   7   5        5.20        0.00     25.74 o 
 -12   7   5       81.03      120.55     23.18 o 
 -11   7   5      835.71      896.89     30.40 o 
 -10   7   5      165.39      186.66     21.24 o 
  -9   7   5      403.99      413.41     24.18 o 
  -8   7   5      853.33      932.88     27.29 o 
  -7   7   5       17.47        0.00     19.54 o 
  -6   7   5      428.69      481.20     34.32 o 
  -5   7   5     4446.65     4806.75     68.50 o 
  -4   7   5        3.74        0.00     47.18 o 
  -3   7   5      558.30      415.78     38.60 o 
  -2   7   5     1018.92      876.44     22.52 o 
  -1   7   5     4210.05     3976.17     78.28 o 
   0   7   5        1.17        0.00     41.82 o 
   1   7   5      557.95      581.04     55.76 o 
   2   7   5     5531.74     5774.58     86.64 o 
   3   7   5      309.30      336.02     21.40 o 
   4   7   5     2247.97     2182.31    145.82 o 
   5   7   5     2629.27     2662.53     97.58 o 
   6   7   5     1906.35     1851.50     51.48 o 
   7   7   5     1662.28     1594.63     43.71 o 
   8   7   5     1699.51     1839.96     56.84 o 
   9   7   5      642.12      656.88     29.74 o 
  10   7   5      155.70      112.43     24.71 o 
  11   7   5       37.34       19.15     33.24 o 
  12   7   5      373.45      358.94     30.22 o 
  13   7   5      331.16      302.69     34.12 o 
  14   7   5       60.42       58.11     30.84 o 
  15   7   5        1.90        0.00     46.12 o 
  16   7   5      191.12      142.60     34.89 o 
  17   7   5      136.40      182.58     70.78 o 
 -22   8   5      418.20      328.33     84.07 o 
 -21   8   5      706.38      772.74     97.56 o 
 -20   8   5      123.42      111.00     49.58 o 
 -19   8   5      133.37      100.04     24.66 o 
 -18   8   5      229.17      235.09     31.08 o 
 -17   8   5      691.26      705.87     47.16 o 
 -16   8   5      920.46      834.89     33.35 o 
 -15   8   5       13.47        0.00     19.54 o 
 -14   8   5       33.11       38.79     24.98 o 
 -13   8   5       64.07      210.34     54.68 o 
 -12   8   5      104.66       73.53     27.88 o 
 -11   8   5      413.52      559.61     25.65 o 
 -10   8   5      177.75      143.53     21.40 o 
  -9   8   5     1954.17     2093.48     39.98 o 
  -8   8   5      761.18      737.09     22.74 o 
  -7   8   5      387.14      390.47     23.58 o 
  -6   8   5      650.41      636.25     19.36 o 
  -5   8   5     1534.72     1592.63     29.80 o 
  -4   8   5     2122.80     2386.34     38.03 o 
  -3   8   5     2678.17     2525.71     43.19 o 
  -2   8   5     4742.24     4601.71     93.28 o 
  -1   8   5      297.65      390.19     33.22 o 
   0   8   5     2485.94     2603.35    318.47 o 
   1   8   5    15983.08    15992.24    433.19 o 
   2   8   5      818.20      727.60     27.28 o 
   3   8   5       95.59       83.66     23.01 o 
   4   8   5     2182.84     2167.77     86.84 o 
   5   8   5        0.29       16.60     24.66 o 
   6   8   5        3.94       32.49     23.71 o 
   7   8   5     2162.65     1944.74     94.36 o 
   8   8   5     2255.64     2239.48    136.18 o 
   9   8   5        3.73        3.68     25.73 o 
  10   8   5      253.70      201.34     26.21 o 
  11   8   5       59.99       49.01     28.12 o 
  12   8   5      316.47      250.19     29.23 o 
  13   8   5       40.36       74.35     60.04 o 
  14   8   5      589.71      624.48     38.87 o 
  15   8   5       68.40       94.88     34.75 o 
  16   8   5      435.79      506.81     45.45 o 
  17   8   5      102.62      163.03     86.34 o 
 -22   9   5       18.55      100.46    183.34 o 
 -21   9   5      769.23      942.65     94.36 o 
 -20   9   5      603.29      540.84     71.84 o 
 -19   9   5       10.21       22.84     46.10 o 
 -18   9   5      906.16      899.80     93.28 o 
 -17   9   5      891.31      822.81     34.89 o 
 -16   9   5        0.00       53.92     50.40 o 
 -15   9   5     2685.02     2539.76     55.50 o 
 -14   9   5       51.36        0.00     20.44 o 
 -13   9   5     4633.54     4778.60     79.29 o 
 -12   9   5      486.95      465.51     25.77 o 
 -11   9   5       47.95       32.18     75.06 o 
 -10   9   5     2432.24     2624.16     48.24 o 
  -9   9   5       22.89       63.98     21.64 o 
  -8   9   5      933.76      928.39     43.96 o 
  -7   9   5        6.66        0.76     22.52 o 
  -6   9   5      959.14      972.44     77.20 o 
  -5   9   5      620.25      538.79     24.66 o 
  -4   9   5      339.77      298.98     19.30 o 
  -3   9   5      604.51      723.78     56.84 o 
  -2   9   5      390.66      452.70     56.82 o 
  -1   9   5     3792.14     4029.29     68.15 o 
   0   9   5     4877.81     4832.00     89.31 o 
   1   9   5     1870.19     1714.86     67.56 o 
   2   9   5      645.10      472.62     22.14 o 
   3   9   5     1244.46     1381.08     33.41 o 
   4   9   5        0.44       51.09     35.38 o 
   5   9   5      239.26      266.48     26.82 o 
   6   9   5       36.39       63.28     15.00 o 
   7   9   5     4785.04     5209.69    101.86 o 
   8   9   5      340.15      415.78     28.83 o 
   9   9   5     1317.16     1129.14    115.80 o 
  10   9   5      347.16      242.94     35.38 o 
  11   9   5      356.95      355.19     69.68 o 
  12   9   5      261.08      256.24     31.44 o 
  13   9   5      188.60      194.20     29.74 o 
  14   9   5      279.07      251.79     33.24 o 
  15   9   5      143.21      149.36     31.95 o 
  16   9   5        0.69       33.60     36.82 o 
  17   9   5      131.76       26.19     64.32 o 
 -21  10   5      109.32      132.33     82.11 o 
 -20  10   5      125.82      227.09     68.15 o 
 -19  10   5     1351.57     1284.41     46.35 o 
 -18  10   5        2.71       26.40     27.17 o 
 -17  10   5     2263.15     2110.86     56.34 o 
 -16  10   5      291.73      221.58     31.42 o 
 -15  10   5      566.67      565.61     31.96 o 
 -14  10   5      573.75      458.01     32.78 o 
 -13  10   5     2157.37     2134.79     62.18 o 
 -12  10   5     1867.73     1862.32     55.76 o 
 -11  10   5      349.66      311.26     46.10 o 
 -10  10   5     1284.61     1339.67     36.44 o 
  -9  10   5     1774.31     2013.82     52.54 o 
  -8  10   5     1482.04     1622.78     31.06 o 
  -7  10   5      886.12      808.50     22.74 o 
  -6  10   5      282.87      259.49     18.90 o 
  -5  10   5     1678.02     1999.14     42.88 o 
  -4  10   5      355.64      360.33     26.50 o 
  -3  10   5      353.93      191.29     41.80 o 
  -2  10   5      282.78      243.13     35.38 o 
  -1  10   5      104.99       10.98     48.26 o 
   0  10   5       72.97       19.44     36.44 o 
   1  10   5      132.64      169.16     17.62 o 
   2  10   5     1105.99     1181.44     71.84 o 
   3  10   5      136.72      160.84     21.44 o 
   4  10   5        2.16        0.00     14.23 o 
   5  10   5      175.16      192.39     53.62 o 
   6  10   5      199.64      235.42     27.88 o 
   7  10   5      606.06      680.01     22.62 o 
   8  10   5      464.05      477.43     31.10 o 
   9  10   5     1194.15     1216.57     53.62 o 
  10  10   5      132.68      127.91     30.13 o 
  11  10   5      331.17      460.49    110.44 o 
  12  10   5       50.86       21.06     32.95 o 
  13  10   5        1.50       66.14     30.50 o 
  14  10   5      525.47      590.72     91.14 o 
  15  10   5       52.14       71.61     52.54 o 
  16  10   5      433.36      463.03     60.06 o 
 -21  11   5      242.56      250.09     85.67 o 
 -20  11   5      394.77      417.43    167.26 o 
 -19  11   5      171.95      224.57     70.76 o 
 -18  11   5      172.29      199.10     28.83 o 
 -17  11   5       85.59       76.58     28.96 o 
 -16  11   5      277.19      295.49     26.50 o 
 -15  11   5      126.32      147.01     39.68 o 
 -14  11   5      417.71      372.76     30.13 o 
 -13  11   5      593.71      471.39     30.88 o 
 -12  11   5      764.46      857.82     35.56 o 
 -11  11   5        7.13       77.53     29.74 o 
 -10  11   5     2017.25     2031.40     42.39 o 
  -9  11   5      160.52      161.72     21.01 o 
  -8  11   5     1624.25     1601.13     35.41 o 
  -7  11   5      312.31      348.24     22.52 o 
  -6  11   5     1589.38     1608.96     35.56 o 
  -5  11   5      123.96      107.39     16.84 o 
  -4  11   5        2.54        0.00     28.96 o 
  -3  11   5      662.44      652.56     42.88 o 
  -2  11   5     2604.72     2709.26     67.36 o 
  -1  11   5     3207.09     3214.88     87.27 o 
   0  11   5      546.06      609.87     55.76 o 
   1  11   5     1374.97     1528.13    124.38 o 
   2  11   5      594.07      530.83     26.45 o 
   3  11   5     1559.50     1576.96     38.88 o 
   4  11   5     2085.84     2145.79     55.76 o 
   5  11   5      595.70      702.63     28.43 o 
   6  11   5        0.00       73.25     51.46 o 
   7  11   5      230.18      237.64     17.76 o 
   8  11   5      852.86      775.44     60.04 o 
   9  11   5       16.35        0.00     63.26 o 
  10  11   5      698.75      753.95     38.03 o 
  11  11   5       46.63       59.65     27.05 o 
  12  11   5      635.09      640.84     72.92 o 
  13  11   5      416.05      561.43     42.45 o 
  14  11   5      747.11      701.88     38.87 o 
  15  11   5        0.23       60.85     69.68 o 
  16  11   5      258.66      373.15     55.76 o 
 -20  12   5        3.63        0.00     68.99 o 
 -19  12   5      187.10      204.82     70.60 o 
 -18  12   5      188.66      150.36     49.32 o 
 -17  12   5       84.36       32.95     27.75 o 
 -16  12   5      336.75      348.53    117.94 o 
 -15  12   5      370.75      406.97     34.48 o 
 -14  12   5      199.32      182.60     28.94 o 
 -13  12   5      328.56      307.93     27.77 o 
 -12  12   5        0.40        0.00     17.39 o 
 -11  12   5     1849.86     1994.12     46.94 o 
 -10  12   5     4013.04     4053.59     59.19 o 
  -9  12   5     1846.45     1868.38     39.34 o 
  -8  12   5     2738.15     2741.98    156.54 o 
  -7  12   5        7.08       53.60     30.32 o 
  -6  12   5      226.08      276.61     21.40 o 
  -5  12   5     1569.77     1580.32     45.85 o 
  -4  12   5      319.47      380.55     31.73 o 
  -3  12   5      319.87      462.70     31.73 o 
  -2  12   5     2030.32     2082.38    228.38 o 
  -1  12   5     1401.73     1282.33     69.70 o 
   0  12   5     1075.80     1117.26     38.11 o 
   1  12   5     1581.78     1716.70     39.68 o 
   2  12   5     4478.18     4445.60     76.95 o 
   3  12   5       57.04      103.93     21.60 o 
   4  12   5     1530.64     1599.56     80.42 o 
   5  12   5      110.03      194.56     23.35 o 
   6  12   5       14.50       43.84     18.68 o 
   7  12   5      121.52       96.57     87.92 o 
   8  12   5     1223.12     1067.94     29.43 o 
   9  12   5      211.81      206.36     65.42 o 
  10  12   5       53.52       94.36     41.82 o 
  11  12   5      613.99      574.00     31.95 o 
  12  12   5      453.25      362.74     83.64 o 
  13  12   5      444.86      563.58     41.63 o 
  14  12   5      201.41      211.55     90.06 o 
  15  12   5        6.82        0.00     82.56 o 
  16  12   5        9.64        0.00     59.75 o 
 -20  13   5       56.09        3.63     65.86 o 
 -19  13   5      464.61      488.65    111.50 o 
 -18  13   5       12.58      146.74     48.01 o 
 -17  13   5      197.80      289.68     39.66 o 
 -16  13   5     1807.07     1609.97     45.85 o 
 -15  13   5       50.60       80.26     36.46 o 
 -14  13   5       18.79       28.27     53.62 o 
 -13  13   5        1.40       19.17     24.11 o 
 -12  13   5       45.33        0.00     20.43 o 
 -11  13   5      340.96      266.71     36.46 o 
 -10  13   5       16.43       25.15     54.68 o 
  -9  13   5      132.97      220.80     61.10 o 
  -8  13   5       59.79      134.53     42.90 o 
  -7  13   5      363.64      292.77     24.00 o 
  -6  13   5       87.65       81.08     30.02 o 
  -5  13   5       81.13       68.91     81.50 o 
  -4  13   5     3393.92     3296.66     71.44 o 
  -3  13   5        5.23       14.43     52.54 o 
  -2  13   5        3.66       16.06     54.68 o 
  -1  13   5      302.20      275.86     31.42 o 
   0  13   5      373.93      345.38     55.74 o 
   1  13   5      658.36      668.76     42.25 o 
   2  13   5     1900.42     2078.74     44.14 o 
   3  13   5        0.74       55.73     43.96 o 
   4  13   5      751.48      803.86     29.69 o 
   5  13   5     1231.02     1180.28    120.08 o 
   6  13   5      708.34      647.66     30.04 o 
   7  13   5     2045.81     2057.18     40.97 o 
   8  13   5       11.06        0.00     27.88 o 
   9  13   5      343.95      438.91     31.32 o 
  10  13   5        7.09        2.12     30.84 o 
  11  13   5      127.68      119.59     27.28 o 
  12  13   5      129.78       70.44     32.40 o 
  13  13   5      432.79      423.71     36.48 o 
  14  13   5      116.57       88.76     47.18 o 
  15  13   5      298.57      348.09     90.08 o 
 -19  14   5       85.21       89.14     44.28 o 
 -18  14   5        0.00        0.00     26.94 o 
 -17  14   5      198.46      268.20     34.32 o 
 -16  14   5      143.47       37.92     42.35 o 
 -15  14   5      491.43      513.09    117.94 o 
 -14  14   5       83.48       68.84     77.20 o 
 -13  14   5       36.54       26.80     31.85 o 
 -12  14   5      347.27      411.93     31.85 o 
 -11  14   5      500.44      380.99     28.94 o 
 -10  14   5        8.40        0.00     23.01 o 
  -9  14   5       42.40        4.95     31.32 o 
  -8  14   5        3.44       54.13     49.32 o 
  -7  14   5     6103.09     6225.84    102.36 o 
  -6  14   5       47.20       97.59     30.88 o 
  -5  14   5      127.22      204.41     53.60 o 
  -4  14   5     1613.18     1544.20     46.09 o 
  -3  14   5     1139.02     1111.00     61.12 o 
  -2  14   5     1864.57     2033.35    109.36 o 
  -1  14   5      763.16      847.94    132.96 o 
   0  14   5     1604.17     1498.33     72.92 o 
   1  14   5     2389.87     2369.75     58.01 o 
   2  14   5        1.77       17.25     11.78 o 
   3  14   5     1416.43     1570.40     42.87 o 
   4  14   5       70.86       60.48     20.80 o 
   5  14   5      867.46      827.58     30.58 o 
   6  14   5       46.14        0.00     56.82 o 
   7  14   5      344.05      290.29     23.35 o 
   8  14   5     1079.93     1110.19     93.28 o 
   9  14   5      285.17      301.89     20.66 o 
  10  14   5        9.29        9.56     64.34 o 
  11  14   5      164.11      163.87     35.32 o 
  12  14   5      413.18      407.83     34.43 o 
  13  14   5      353.71      390.55     48.24 o 
  14  14   5       23.00       82.76     45.13 o 
  15  14   5      641.30      626.66    113.66 o 
 -19  15   5      735.60      772.18     61.24 o 
 -18  15   5      166.99      123.73     39.17 o 
 -17  15   5       88.21      135.28     63.26 o 
 -16  15   5      311.16      238.11    106.14 o 
 -15  15   5      100.39      138.17     45.04 o 
 -14  15   5     1245.95     1149.47     45.19 o 
 -13  15   5      527.38      490.30     39.68 o 
 -12  15   5      509.96      597.34     33.26 o 
 -11  15   5      358.50      440.54     20.68 o 
 -10  15   5        0.12        0.00     47.18 o 
  -9  15   5        0.38        0.00     61.10 o 
  -8  15   5       21.25        0.00     29.87 o 
  -7  15   5      474.02      415.22     38.60 o 
  -6  15   5       60.73      133.15     45.04 o 
  -5  15   5       86.66      208.68     53.62 o 
  -4  15   5     4041.01     4195.35     93.25 o 
  -3  15   5     1039.23     1105.66     45.48 o 
  -2  15   5      774.90      732.58     33.90 o 
  -1  15   5     4610.17     4740.30    140.46 o 
   0  15   5      547.62      761.27    104.00 o 
   1  15   5      294.77      446.11     64.34 o 
   2  15   5      302.66      323.81     33.26 o 
   3  15   5     1424.12     1332.85     52.54 o 
   4  15   5       29.39        0.00     57.90 o 
   5  15   5     1720.80     1467.34     39.19 o 
   6  15   5       51.71        0.00     18.80 o 
   7  15   5      574.69      599.15     76.14 o 
   8  15   5     1389.21     1446.11     37.42 o 
   9  15   5        3.67       12.58     19.52 o 
  10  15   5      103.21      138.01     30.13 o 
  11  15   5        3.78        0.00     43.96 o 
  12  15   5       11.21        0.00     36.67 o 
  13  15   5        8.01        0.00     43.28 o 
  14  15   5      106.76      213.46     57.82 o 
 -18  16   5       45.71      103.90     87.92 o 
 -17  16   5       23.60       77.28     66.48 o 
 -16  16   5       22.16       47.18     33.35 o 
 -15  16   5      605.96      605.90     48.00 o 
 -14  16   5     1627.03     1650.22     48.45 o 
 -13  16   5       10.31        0.00     34.71 o 
 -12  16   5       86.17       79.36     10.33 o 
 -11  16   5      279.21      291.48     21.40 o 
 -10  16   5       19.06       51.12     27.17 o 
  -9  16   5       13.31        0.00     29.31 o 
  -8  16   5        1.22        0.00    128.66 o 
  -7  16   5      255.40      183.45     45.04 o 
  -6  16   5       51.21        0.00     41.63 o 
  -5  16   5        7.36        0.00     41.19 o 
  -4  16   5       55.23        0.00     30.84 o 
  -3  16   5      312.48      168.03     49.32 o 
  -2  16   5      993.08      968.01     38.64 o 
  -1  16   5      399.26      379.14     35.04 o 
   0  16   5      167.57       46.36     72.92 o 
   1  16   5     1279.91     1107.91     55.13 o 
   2  16   5        0.19        0.00     40.74 o 
   3  16   5      116.27       67.00     29.28 o 
   4  16   5      170.13      139.75     18.95 o 
   5  16   5       14.78        0.00     26.80 o 
   6  16   5      450.79      476.45     94.36 o 
   7  16   5      112.34      128.41     27.38 o 
   8  16   5       40.56       75.60     22.16 o 
   9  16   5      374.63      383.21     22.24 o 
  10  16   5      123.39      148.51     35.40 o 
  11  16   5      572.24      652.40     44.14 o 
  12  16   5        1.12       14.35     47.39 o 
  13  16   5      643.32      748.10     52.90 o 
 -17  17   5      944.80      987.49     53.59 o 
 -16  17   5        5.86        0.00     40.74 o 
 -15  17   5      157.21      111.64     35.56 o 
 -14  17   5      727.16      702.06     44.27 o 
 -13  17   5       23.22       24.87     28.96 o 
 -12  17   5       13.73        5.48     12.28 o 
 -11  17   5      376.96      360.62     43.96 o 
 -10  17   5       94.57      158.39     30.13 o 
  -9  17   5     1227.89     1186.29     38.03 o 
  -8  17   5      483.74      475.76     25.95 o 
  -7  17   5      141.00      103.80     35.04 o 
  -6  17   5       33.60        0.00     76.12 o 
  -5  17   5      873.99      737.33     40.96 o 
  -4  17   5     1372.62     1153.66     45.78 o 
  -3  17   5     1646.55     1533.71     50.65 o 
  -2  17   5      403.95      409.94     33.26 o 
  -1  17   5     2764.46     2748.29     59.88 o 
   0  17   5      153.00      109.30     31.42 o 
   1  17   5       53.81        0.00     38.87 o 
   2  17   5      255.66      173.73     62.18 o 
   3  17   5        1.01       10.36     30.28 o 
   4  17   5       92.34       93.22    107.22 o 
   5  17   5      978.49     1023.43     91.14 o 
   6  17   5      401.55      457.94     78.28 o 
   7  17   5      604.64      581.38     28.95 o 
   8  17   5      158.28      141.41     27.88 o 
   9  17   5       23.63        3.86     24.17 o 
  10  17   5      280.12      309.70     47.18 o 
  11  17   5      411.82      458.05     57.90 o 
  12  17   5       39.75       13.12     44.19 o 
  13  17   5       85.41      103.66     69.05 o 
 -17  18   5      123.60      102.52     50.41 o 
 -16  18   5       31.85        0.00     40.74 o 
 -15  18   5      341.63      381.72     46.23 o 
 -14  18   5        6.48       16.57     79.34 o 
 -13  18   5       14.09       91.97     44.03 o 
 -12  18   5       18.83       67.12     32.57 o 
 -11  18   5      125.46      116.30     30.22 o 
 -10  18   5      233.55      165.76     50.40 o 
  -9  18   5      134.74      153.37     22.06 o 
  -8  18   5        6.76       27.26     26.94 o 
  -7  18   5        0.58        0.00     30.88 o 
  -6  18   5      267.79      329.97     34.48 o 
  -5  18   5        3.41        0.00     58.98 o 
  -4  18   5      368.03      393.53     33.48 o 
  -3  18   5      269.04      134.44     53.60 o 
  -2  18   5      746.18      697.41     35.04 o 
  -1  18   5      110.08      103.73     38.60 o 
   0  18   5      418.04      450.62     33.35 o 
   1  18   5     1429.79     1560.61     49.42 o 
   2  18   5      368.41      334.17    181.20 o 
   3  18   5       76.36      105.88     29.28 o 
   4  18   5      586.01      693.23     41.87 o 
   5  18   5      181.77      194.56     28.12 o 
   6  18   5       15.80       19.89     21.74 o 
   7  18   5      163.45      190.31     43.96 o 
   8  18   5       32.66       10.41     43.96 o 
   9  18   5        3.91       28.51     25.12 o 
  10  18   5       78.28      163.15     33.24 o 
  11  18   5       93.85      134.36     87.92 o 
  12  18   5      372.68      323.41     83.64 o 
 -16  19   5      107.88      159.07     36.40 o 
 -15  19   5       84.95       84.25     42.25 o 
 -14  19   5      394.91      386.02     42.46 o 
 -13  19   5     1367.49     1316.79     58.91 o 
 -12  19   5       11.79       41.28     34.89 o 
 -11  19   5       13.22        0.00     28.96 o 
 -10  19   5      238.06      287.04     25.73 o 
  -9  19   5      176.76      244.96     36.46 o 
  -8  19   5      182.86      251.53     33.26 o 
  -7  19   5      159.96      219.39     49.32 o 
  -6  19   5       11.62        0.00     34.09 o 
  -5  19   5      534.97      553.95     36.40 o 
  -4  19   5       31.08       52.36     94.36 o 
  -3  19   5      262.15      210.79     33.26 o 
  -2  19   5       71.51       35.80     42.06 o 
  -1  19   5     1179.01     1146.19    101.86 o 
   0  19   5      159.78      120.31     29.74 o 
   1  19   5      849.06      859.00     43.96 o 
   2  19   5        4.95       30.42     29.28 o 
   3  19   5      290.46      225.65     81.50 o 
   4  19   5       20.95       50.23     51.48 o 
   5  19   5        7.68        0.00     33.24 o 
   6  19   5        2.71       22.87     33.24 o 
   7  19   5       23.51       14.07     25.34 o 
   8  19   5       34.28       83.16     75.06 o 
   9  19   5      869.84      948.74     50.40 o 
  10  19   5       13.88      126.96     60.34 o 
  11  19   5       38.06       68.05     95.44 o 
 -15  20   5       45.03       47.21    234.80 o 
 -14  20   5      170.86      248.01     83.64 o 
 -13  20   5      180.89      211.61     40.05 o 
 -12  20   5        4.25       68.64     24.11 o 
 -11  20   5      388.33      445.89     36.03 o 
 -10  20   5      136.22      118.32     24.52 o 
  -9  20   5       32.58       38.60     92.20 o 
  -8  20   5       16.28       42.72     36.01 o 
  -7  20   5        0.03       19.70     31.06 o 
  -6  20   5      246.22      237.56     34.48 o 
  -5  20   5      422.26      449.35     55.76 o 
  -4  20   5        0.01        0.00    121.16 o 
  -3  20   5        0.00       26.90     36.57 o 
  -2  20   5      312.05      294.26     34.77 o 
  -1  20   5      266.50      297.20     34.46 o 
   0  20   5     1069.95     1054.68     81.50 o 
   1  20   5      196.80      220.30     53.60 o 
   2  20   5       37.34       17.04     27.88 o 
   3  20   5        7.24        0.00     24.98 o 
   4  20   5      223.73      167.56     32.18 o 
   5  20   5       39.61       93.32     32.16 o 
   6  20   5     1055.86     1021.35     48.44 o 
   7  20   5        9.94      103.63     39.88 o 
   8  20   5      299.27      227.68    135.10 o 
   9  20   5      186.56      295.14     92.20 o 
  10  20   5      497.98      432.30     66.48 o 
 -13  21   5      366.33      630.50     79.36 o 
 -12  21   5       40.00       36.44     45.04 o 
 -11  21   5        2.55        2.43     20.09 o 
 -10  21   5       33.43      116.01     57.90 o 
  -9  21   5       87.14        5.16     40.86 o 
  -8  21   5      424.75      486.49     41.19 o 
  -7  21   5      486.62      463.36     44.30 o 
  -6  21   5      537.80      566.91     47.62 o 
  -5  21   5       35.99       39.67     36.57 o 
  -4  21   5      415.41      332.68     52.54 o 
  -3  21   5     1473.55     1669.14    110.44 o 
  -2  21   5      505.88      554.29    100.80 o 
  -1  21   5      277.42      222.57     91.14 o 
   0  21   5     2293.10     2346.77    159.76 o 
   1  21   5      227.52      193.14     34.32 o 
   2  21   5       17.77       17.96     56.82 o 
   3  21   5      309.20      260.12     29.87 o 
   4  21   5        2.28        0.00    101.86 o 
   5  21   5       31.04      146.04     39.66 o 
   6  21   5        0.15       87.24    128.66 o 
   7  21   5        9.34        0.00     22.86 o 
   8  21   5       25.36        0.00     51.48 o 
   9  21   5       67.38       20.28     27.78 o 
 -12  22   5      208.68      156.57     62.20 o 
 -11  22   5       16.61      128.69     62.20 o 
 -10  22   5      171.16      227.33     55.76 o 
  -9  22   5       13.86      106.89     39.34 o 
  -8  22   5      133.32      279.50    136.16 o 
  -7  22   5      382.17      422.80     89.00 o 
  -6  22   5      286.91      284.03     41.82 o 
  -5  22   5        1.58        0.00     37.66 o 
  -4  22   5      719.43      706.95    126.55 o 
  -3  22   5       19.88       45.42     37.55 o 
  -2  22   5       62.39       60.23     31.10 o 
  -1  22   5      668.76      551.77     61.12 o 
   0  22   5       83.28      135.19     92.22 o 
   1  22   5       97.75       77.06     92.20 o 
   2  22   5       12.52        0.00     25.25 o 
   3  22   5        0.26       30.58     23.71 o 
   4  22   5       19.30       10.96     29.54 o 
   5  22   5        4.92       29.86     37.73 o 
   6  22   5       93.74       55.89     32.25 o 
   7  22   5      897.01     1204.85    212.30 o 
 -10  23   5      190.89      193.00     64.32 o 
  -9  23   5      119.46      229.44     55.76 o 
  -8  23   5        0.14      147.96     64.32 o 
  -7  23   5      140.59      321.69     68.64 o 
  -6  23   5      327.82      446.05     68.64 o 
  -5  23   5      352.16      386.01     64.32 o 
  -4  23   5      219.16      248.77     64.32 o 
  -3  23   5      162.66       45.04     57.92 o 
  -2  23   5        9.00       13.04     12.72 o 
  -1  23   5      948.47     1189.41     89.00 o 
   0  23   5      409.11      606.36    175.84 o 
   1  23   5      440.25      554.21     34.88 o 
   2  23   5       11.87        8.39     18.78 o 
   3  23   5        1.30        0.63     23.70 o 
   4  23   5       97.58       48.43     33.24 o 
   5  23   5       56.77        8.56     30.04 o 
  -8  24   5     1260.64     1213.79     83.64 o 
  -7  24   5        7.01        0.00     51.48 o 
  -6  24   5       22.95       30.04     55.76 o 
  -5  24   5       99.33       55.76     57.92 o 
  -4  24   5      228.63      242.33     62.20 o 
  -3  24   5      332.80      310.97     60.04 o 
  -2  24   5      132.83       85.76     30.04 o 
  -1  24   5      618.78      632.61     70.76 o 
   0  24   5      124.66       51.48     30.04 o 
   1  24   5      620.57      621.89     70.76 o 
   2  24   5      142.92       81.48     38.60 o 
   3  24   5       63.19        8.56     55.76 o 
  -3  25   5       68.96        0.00     49.32 o 
  -2  25   5       20.56        0.00     51.48 o 
 -23   0   6      158.08      278.76     57.92 o 
 -22   0   6     1447.30     1548.32     72.92 o 
 -21   0   6     1016.47     1014.34     55.76 o 
 -20   0   6        7.65       55.76     36.44 o 
 -19   0   6     2648.39     2515.50     79.36 o 
 -18   0   6      803.55      701.26     40.76 o 
 -17   0   6      642.81      619.78     38.60 o 
 -16   0   6       34.17       66.48     27.88 o 
 -15   0   6     1872.13     1758.48     57.92 o 
 -14   0   6       49.46       66.48     25.72 o 
 -13   0   6       55.21      128.69     55.76 o 
 -12   0   6     7501.02     7312.78    291.65 o 
 -11   0   6     3577.66     3851.53    124.36 o 
 -10   0   6     1235.16     1561.20     60.04 o 
  -9   0   6     1444.43     1657.72     49.32 o 
  -8   0   6      157.01      126.52     23.60 o 
  -7   0   6     2759.80     2581.98     55.76 o 
  -6   0   6     7076.66     6658.68    285.21 o 
   1   0   6     6223.48     6150.43    111.52 o 
   2   0   6     7003.98     7610.87    139.40 o 
   3   0   6     7670.06     7775.99    169.40 o 
   4   0   6     6125.91     6536.44    137.24 o 
   5   0   6     1946.54     2095.17     57.92 o 
   6   0   6      125.48      100.80     21.44 o 
   7   0   6     1778.56     1792.80     51.48 o 
   8   0   6      342.52      394.57     25.72 o 
   9   0   6      111.93      124.36     19.32 o 
  10   0   6     2190.55     2419.02     60.04 o 
  11   0   6      737.40      692.65     23.60 o 
  12   0   6        3.82       17.16     12.88 o 
  13   0   6      977.86      879.26     23.60 o 
  14   0   6      278.82      289.53     53.60 o 
  15   0   6        2.84       55.76     47.16 o 
  16   0   6      350.43      268.04     64.32 o 
  17   0   6        5.57      135.13    120.08 o 
 -23   1   6      713.74      855.70    113.66 o 
 -22   1   6       15.56       24.84     31.06 o 
 -21   1   6      345.70      305.75     29.31 o 
 -20   1   6        3.68        0.00     35.04 o 
 -19   1   6      146.78      173.74     24.98 o 
 -18   1   6     1449.10     1342.57     39.68 o 
 -17   1   6      201.00      128.20     23.47 o 
 -16   1   6        2.65       65.05     17.45 o 
 -15   1   6      224.07      302.17     24.68 o 
 -14   1   6      209.31      211.95     30.02 o 
 -13   1   6      130.39      178.60     23.71 o 
 -12   1   6      415.50      335.32     53.62 o 
 -11   1   6       72.25       66.55     24.52 o 
 -10   1   6     1422.87     1391.00     56.82 o 
  -9   1   6     3232.86     3370.28    101.86 o 
  -8   1   6     2220.27     2119.73     39.66 o 
  -7   1   6      268.74      220.69     18.90 o 
  -6   1   6      805.49      685.30     27.17 o 
   0   1   6     1306.13     1279.57     38.46 o 
   1   1   6     1340.31     1364.94     40.74 o 
   2   1   6      261.05      191.76     11.96 o 
   3   1   6      353.27      345.28     13.66 o 
   4   1   6      600.20      604.67     23.60 o 
   5   1   6       59.53       18.77     15.02 o 
   6   1   6        1.47        2.01      5.20 o 
   7   1   6      203.34      209.16     35.38 o 
   8   1   6      343.71      339.62     14.61 o 
   9   1   6      418.17      435.57     11.84 o 
  10   1   6      402.45      342.79     22.60 o 
  11   1   6       62.44       18.42     25.74 o 
  12   1   6      813.50      766.75     25.34 o 
  13   1   6       51.59       11.30     34.30 o 
  14   1   6       72.32       86.44     57.90 o 
  15   1   6      161.98      194.88     43.04 o 
  16   1   6       65.26        0.00     87.94 o 
  17   1   6      761.03     1054.61    144.81 o 
 -23   2   6        9.51      134.77     60.63 o 
 -22   2   6      125.52      121.04     29.87 o 
 -21   2   6      638.55      680.15     33.99 o 
 -20   2   6      140.66      148.38     25.65 o 
 -19   2   6       24.69       45.09     31.10 o 
 -18   2   6      141.04      155.66     22.14 o 
 -17   2   6      544.78      418.54     27.17 o 
 -16   2   6     1047.13      990.39     27.77 o 
 -15   2   6      511.37      558.70     31.08 o 
 -14   2   6      178.41      185.13     73.98 o 
 -13   2   6       42.49       78.92     23.60 o 
 -12   2   6       35.91       73.39     16.47 o 
 -11   2   6       14.81       16.10     41.82 o 
 -10   2   6     4220.53     4675.21     90.06 o 
  -9   2   6       80.01      147.96     16.47 o 
  -8   2   6      555.50      535.89     55.76 o 
  -7   2   6       24.59        0.00     39.68 o 
  -6   2   6     1239.03     1199.67     37.52 o 
  -5   2   6      257.77      210.99     33.48 o 
  -2   2   6     3223.62     3083.79    135.13 o 
  -1   2   6    16796.64    16051.63    368.85 o 
   0   2   6      289.73      244.71     14.27 o 
   1   2   6       42.77        0.00     11.96 o 
   2   2   6      414.31      312.64     12.83 o 
   3   2   6      462.83      472.77     17.16 o 
   4   2   6     4103.00     4334.71     89.00 o 
   5   2   6     5194.54     5791.00     84.15 o 
   6   2   6      752.11      749.05     27.17 o 
   7   2   6      313.50      376.84     24.66 o 
   8   2   6     1181.23     1223.15     33.99 o 
   9   2   6      168.22      133.70     21.07 o 
  10   2   6        3.76        0.00     26.80 o 
  11   2   6       54.55        0.00     62.20 o 
  12   2   6      459.16      519.95     56.84 o 
  13   2   6        5.26       20.46     38.60 o 
  14   2   6      210.81      206.68     29.91 o 
  15   2   6      224.67      152.57     42.39 o 
  16   2   6      170.96      329.17     83.64 o 
  17   2   6      513.18      773.52     76.24 o 
 -23   3   6       42.64      188.24     45.72 o 
 -22   3   6      297.80      441.83     55.76 o 
 -21   3   6       84.43      132.85     26.82 o 
 -20   3   6      151.04      175.61     25.73 o 
 -19   3   6       80.66       89.49     22.61 o 
 -18   3   6      108.36      145.69     24.66 o 
 -17   3   6      827.90      744.64     27.17 o 
 -16   3   6        3.08        0.00     20.38 o 
 -15   3   6      137.93      213.43     23.37 o 
 -14   3   6     1048.96     1105.45     27.82 o 
 -13   3   6     1798.23     1974.66     35.98 o 
 -12   3   6       37.93       43.04     13.94 o 
 -11   3   6     1115.75     1189.01     25.65 o 
 -10   3   6    17806.66    18114.94    223.98 o 
  -9   3   6     5565.52     5680.63     80.39 o 
  -8   3   6     4963.06     4893.14     84.70 o 
  -7   3   6       58.38       19.45     10.99 o 
  -6   3   6     8726.72     7968.15    119.42 o 
  -5   3   6     2052.22     2256.18    141.54 o 
  -4   3   6    34429.41    32905.20    435.53 o 
  -3   3   6    13559.26    13116.39    311.46 o 
  -2   3   6      342.44      311.10     30.95 o 
  -1   3   6     4664.22     4734.06     86.38 o 
   0   3   6     1707.07     1684.33     48.24 o 
   1   3   6      548.90      459.30     52.54 o 
   2   3   6      662.49      642.15     17.00 o 
   3   3   6      384.34      436.26     23.60 o 
   4   3   6     5485.85     5505.85     92.14 o 
   5   3   6     1642.47     1576.77     33.99 o 
   6   3   6      246.75      264.20     21.24 o 
   7   3   6     1962.37     2052.71     42.73 o 
   8   3   6      686.39      635.95     39.66 o 
   9   3   6     1234.58     1188.51     37.66 o 
  10   3   6       63.24       58.98     31.10 o 
  11   3   6      333.73      239.95     25.65 o 
  12   3   6       64.56       87.66     23.71 o 
  13   3   6      492.87      514.65     34.33 o 
  14   3   6        6.43       89.88     50.40 o 
  15   3   6      580.51      523.05     35.04 o 
  16   3   6      234.38      248.30     64.94 o 
  17   3   6      169.17      165.40     88.87 o 
 -23   4   6       27.99       41.07    195.17 o 
 -22   4   6     1032.99     1067.53     55.01 o 
 -21   4   6      481.60      555.71     61.12 o 
 -20   4   6        2.22       20.95     26.80 o 
 -19   4   6       73.38       65.44     20.44 o 
 -18   4   6      210.01      220.64     25.72 o 
 -17   4   6      249.41      204.79     20.36 o 
 -16   4   6     2907.10     2935.72     52.04 o 
 -15   4   6     2110.46     2170.75     55.76 o 
 -14   4   6        0.72       43.76     26.80 o 
 -13   4   6      452.34      513.51     20.09 o 
 -12   4   6        3.88        4.28     72.92 o 
 -11   4   6       10.10        0.00     13.66 o 
 -10   4   6     1442.87     1487.30     53.62 o 
  -9   4   6     3613.46     3939.49     79.08 o 
  -8   4   6      134.79      252.99     28.94 o 
  -7   4   6     2262.35     2272.00     43.62 o 
  -6   4   6     4002.82     4146.51     69.37 o 
  -5   4   6        6.69        0.00     12.83 o 
  -4   4   6     6348.97     6164.90     91.66 o 
  -3   4   6     2288.93     2132.33     36.94 o 
  -2   4   6      116.50      120.92     12.83 o 
  -1   4   6      441.88      401.43     16.08 o 
   0   4   6     5978.17     5732.20     72.64 o 
   1   4   6     4861.42     4542.70     80.45 o 
   2   4   6        5.47       16.35     11.04 o 
   3   4   6       34.40       54.21     11.31 o 
   4   4   6       31.69        0.00     11.84 o 
   5   4   6     4687.40     4738.64     75.36 o 
   6   4   6      263.91      340.89     43.96 o 
   7   4   6      537.04      567.71     46.10 o 
   8   4   6      421.69      413.38     27.28 o 
   9   4   6      408.85      570.29     43.96 o 
  10   4   6      515.77      451.98     40.74 o 
  11   4   6      639.15      471.71     43.96 o 
  12   4   6      286.45      301.28     30.88 o 
  13   4   6      192.38      254.26     32.40 o 
  14   4   6      156.53      181.42     35.38 o 
  15   4   6      100.16      135.13     67.56 o 
  16   4   6        0.14        0.00     55.85 o 
  17   4   6      542.32      540.61    123.91 o 
 -23   5   6        0.12        0.00     79.36 o 
 -22   5   6      153.27      105.44     48.72 o 
 -21   5   6       69.29       40.08     35.56 o 
 -20   5   6      226.94      259.89     32.16 o 
 -19   5   6       22.09       27.08     26.50 o 
 -18   5   6       13.93       31.79     21.07 o 
 -17   5   6       68.01        0.00     62.20 o 
 -16   5   6     1504.54     1447.51     40.60 o 
 -15   5   6     1355.38     1212.79     34.88 o 
 -14   5   6     1296.87     1148.10     57.90 o 
 -13   5   6      486.98      412.22     41.82 o 
 -12   5   6      465.53      394.78     22.74 o 
 -11   5   6      178.70      181.76     21.44 o 
 -10   5   6      345.08      294.73     22.61 o 
  -9   5   6      290.45      279.71     22.61 o 
  -8   5   6     4966.75     5536.43     97.31 o 
  -7   5   6     1568.26     1599.08     60.04 o 
  -6   5   6      341.60      294.09     63.26 o 
  -5   5   6     5765.66     6019.81     78.27 o 
  -4   5   6    17811.84    16832.70    196.78 o 
  -3   5   6     2179.10     2118.32     29.75 o 
  -2   5   6     8779.09     8209.88    155.46 o 
  -1   5   6      865.70      921.12     46.10 o 
   0   5   6     2717.85     2851.01     87.92 o 
   1   5   6     1686.59     1792.26     69.70 o 
   2   5   6     2278.40     2481.68     87.92 o 
   3   5   6     2716.86     2651.73     45.04 o 
   4   5   6      107.12       70.35     15.09 o 
   5   5   6     3020.54     3021.57     43.96 o 
   6   5   6      156.01      211.00     24.18 o 
   7   5   6     1935.63     1625.38     48.24 o 
   8   5   6       58.03      122.43     61.12 o 
   9   5   6       39.03       44.53     24.60 o 
  10   5   6       36.91        0.00     22.52 o 
  11   5   6      777.01      644.30     54.68 o 
  12   5   6      455.66      449.71     29.30 o 
  13   5   6      225.27      184.16     26.80 o 
  14   5   6       93.48       69.36     25.74 o 
  15   5   6       81.72      121.78     32.47 o 
  16   5   6       29.80      112.11     67.54 o 
  17   5   6      520.52      699.79    228.38 o 
 -23   6   6       61.51       19.24     85.73 o 
 -22   6   6      222.66      339.71     57.34 o 
 -21   6   6     1007.91     1091.03    126.52 o 
 -20   6   6      266.78      278.81     31.10 o 
 -19   6   6      297.01      245.40     26.50 o 
 -18   6   6      269.48      246.77     26.25 o 
 -17   6   6        0.75        0.00     32.16 o 
 -16   6   6       54.81        0.00     39.68 o 
 -15   6   6      373.78      299.89     24.71 o 
 -14   6   6      156.01      160.96     21.24 o 
 -13   6   6     1632.70     1677.70     54.68 o 
 -12   6   6     1738.03     1946.96     41.69 o 
 -11   6   6       41.17       98.13     75.06 o 
 -10   6   6      841.27      966.45     52.54 o 
  -9   6   6      345.12      299.40     21.95 o 
  -8   6   6     1275.61     1062.20     49.32 o 
  -7   6   6     1234.71     1217.52     29.54 o 
  -6   6   6        1.04        0.00     18.90 o 
  -5   6   6      218.21      116.34     31.08 o 
  -4   6   6     7002.81     6780.85     93.85 o 
  -3   6   6     3170.78     3106.20     54.68 o 
  -2   6   6      627.70      533.07     22.06 o 
  -1   6   6     4595.82     4585.23     70.80 o 
   0   6   6       69.48       56.46     37.54 o 
   1   6   6      182.27      223.11     18.22 o 
   2   6   6     1072.86     1041.23     48.26 o 
   3   6   6        5.23        0.00      6.38 o 
   4   6   6      887.20      916.31     41.82 o 
   5   6   6      138.53      112.70     24.66 o 
   6   6   6     4406.01     4569.37     77.43 o 
   7   6   6     1858.55     1887.24     47.04 o 
   8   6   6     6775.78     6892.23    109.25 o 
   9   6   6      129.59      151.88     36.46 o 
  10   6   6      209.40       85.87     54.68 o 
  11   6   6       78.24        0.03     75.06 o 
  12   6   6     1004.11     1034.22     57.90 o 
  13   6   6      710.21      702.01     83.64 o 
  14   6   6      404.16      353.56     42.88 o 
  15   6   6     1957.73     1927.41     85.78 o 
  16   6   6      679.19      941.00     71.61 o 
  17   6   6      114.01      111.07     84.46 o 
 -22   7   6      175.89      250.64    135.10 o 
 -21   7   6      532.82      534.10     60.06 o 
 -20   7   6        8.10        0.00     56.84 o 
 -19   7   6        3.15        0.00     21.01 o 
 -18   7   6        3.04       77.39     57.90 o 
 -17   7   6      514.09      480.66     26.50 o 
 -16   7   6      324.24      257.76     25.25 o 
 -15   7   6      397.35      358.15     30.02 o 
 -14   7   6     4238.96     4350.75     71.21 o 
 -13   7   6      202.66      191.52     41.82 o 
 -12   7   6     2994.80     2985.02     63.26 o 
 -11   7   6      148.78      178.20     30.02 o 
 -10   7   6      427.91      438.03     23.71 o 
  -9   7   6      287.09      335.54     22.60 o 
  -8   7   6      956.98      739.23     24.11 o 
  -7   7   6     6261.16     6327.76     85.67 o 
  -6   7   6     9975.42    10252.41    141.85 o 
  -5   7   6     1101.30     1075.18     41.82 o 
  -4   7   6       64.72       76.22     19.30 o 
  -3   7   6       14.02       11.62     24.61 o 
  -2   7   6       20.91       40.73     19.30 o 
  -1   7   6      924.75     1050.00     30.40 o 
   0   7   6      195.67      212.99     37.52 o 
   1   7   6        4.80        0.00     27.86 o 
   2   7   6     1047.23     1233.11     30.04 o 
   3   7   6       37.17        0.00     10.74 o 
   4   7   6      229.58      221.25     14.29 o 
   5   7   6       23.18       89.83     46.12 o 
   6   7   6      304.78      294.52     35.38 o 
   7   7   6       14.31       35.05     40.74 o 
   8   7   6      856.05      936.51     33.65 o 
   9   7   6      101.46       41.48     29.74 o 
  10   7   6     1237.44     1036.34    112.58 o 
  11   7   6      205.70      236.86     33.24 o 
  12   7   6       31.96       49.88     31.08 o 
  13   7   6       11.07       80.27     36.03 o 
  14   7   6       75.81       74.24     33.73 o 
  15   7   6      113.85       97.21     40.05 o 
  16   7   6      331.32      427.11     63.69 o 
  17   7   6       26.53        0.00    151.18 o 
 -22   8   6       14.53       71.63     55.40 o 
 -21   8   6       41.22        0.00     51.19 o 
 -20   8   6      212.76      157.06     31.96 o 
 -19   8   6       27.70       25.21     24.98 o 
 -18   8   6     1771.74     1710.81     49.76 o 
 -17   8   6      482.33      465.47     34.30 o 
 -16   8   6       42.95        0.00     19.54 o 
 -15   8   6      210.63      138.63     24.18 o 
 -14   8   6        6.06       29.71     34.32 o 
 -13   8   6       77.06      113.93     48.26 o 
 -12   8   6        0.24        0.00     19.45 o 
 -11   8   6      803.83      907.44     47.16 o 
 -10   8   6     1370.61     1407.60     36.03 o 
  -9   8   6        0.80       28.04     34.32 o 
  -8   8   6     1975.26     2001.37     43.96 o 
  -7   8   6      127.34       68.08     11.04 o 
  -6   8   6      617.83      576.39     16.47 o 
  -5   8   6     1117.97     1212.10     25.95 o 
  -4   8   6     1201.80     1288.19     98.66 o 
  -3   8   6     2256.46     2297.03     58.98 o 
  -2   8   6     2165.20     2252.45    168.34 o 
  -1   8   6     2273.00     2438.48     66.48 o 
   0   8   6     1707.50     1701.40     45.19 o 
   1   8   6     2078.99     1960.88     38.46 o 
   2   8   6     3158.17     3077.35     57.92 o 
   3   8   6      266.64      259.67     18.74 o 
   4   8   6       24.90       52.71     41.82 o 
   5   8   6     1246.57     1337.46     31.08 o 
   6   8   6     1776.25     1632.38     42.37 o 
   7   8   6     1008.00     1126.11     39.42 o 
   8   8   6       19.22       68.13     60.04 o 
   9   8   6      269.32      186.42     24.61 o 
  10   8   6      126.66       65.37     24.18 o 
  11   8   6       90.63      134.43     26.45 o 
  12   8   6      351.73      380.50     62.18 o 
  13   8   6      187.41      199.69     78.28 o 
  14   8   6        6.96       45.44     30.50 o 
  15   8   6      125.39       71.21     32.45 o 
  16   8   6       32.24       29.75    114.74 o 
 -22   9   6      293.93      363.27     89.08 o 
 -21   9   6        6.43      114.45     87.92 o 
 -20   9   6       65.70       49.03     33.22 o 
 -19   9   6       18.63        0.00     24.27 o 
 -18   9   6      150.02      149.38     41.82 o 
 -17   9   6      165.32      123.94     25.77 o 
 -16   9   6     1310.31     1365.74     39.68 o 
 -15   9   6     1516.89     1381.85     61.12 o 
 -14   9   6     1760.09     1672.90     57.90 o 
 -13   9   6     3073.24     3148.26     69.68 o 
 -12   9   6        7.06        9.64     24.27 o 
 -11   9   6      509.68      487.05     25.65 o 
 -10   9   6        0.14        0.00     15.88 o 
  -9   9   6      132.70      137.04     18.01 o 
  -8   9   6       49.68       30.55     21.44 o 
  -7   9   6        8.51        0.00     25.74 o 
  -6   9   6      153.63       94.86     35.38 o 
  -5   9   6        6.41        0.00     15.45 o 
  -4   9   6     2269.44     2394.56     38.87 o 
  -3   9   6      486.44      459.10     16.45 o 
  -2   9   6     3928.60     3623.38     70.79 o 
  -1   9   6     3461.23     3441.52     64.39 o 
   0   9   6      187.67      158.79     17.84 o 
   1   9   6     4624.21     4488.21     98.64 o 
   2   9   6      215.56      276.65     23.60 o 
   3   9   6     1068.50     1235.63     33.54 o 
   4   9   6      147.84      170.20     20.91 o 
   5   9   6      734.32      655.78     30.02 o 
   6   9   6      367.43      371.26     45.04 o 
   7   9   6        0.55      102.14     50.40 o 
   8   9   6      996.83     1016.38     35.32 o 
   9   9   6      604.42      409.73     30.13 o 
  10   9   6      907.60      950.93     34.46 o 
  11   9   6      995.13      986.27     38.32 o 
  12   9   6       51.94        0.00     24.99 o 
  13   9   6        1.37       87.37     38.60 o 
  14   9   6       62.80       31.54     64.34 o 
  15   9   6      495.79      500.57     43.19 o 
  16   9   6      104.84       91.35     60.06 o 
 -22  10   6      490.19      706.13     85.18 o 
 -21  10   6      100.28      148.75    153.35 o 
 -20  10   6      417.93      590.34     50.97 o 
 -19  10   6      307.86      364.86     35.82 o 
 -18  10   6        4.31       18.23     24.11 o 
 -17  10   6       10.70       36.35     85.78 o 
 -16  10   6      879.27      892.70     45.04 o 
 -15  10   6       56.12       39.34     42.90 o 
 -14  10   6     3741.94     3424.77     65.00 o 
 -13  10   6       26.58        7.99     19.03 o 
 -12  10   6     3811.59     4007.23     67.36 o 
 -11  10   6     1774.66     1681.00     38.65 o 
 -10  10   6      385.78      301.21     24.27 o 
  -9  10   6      226.62      220.36     19.45 o 
  -8  10   6      502.98      610.54     19.30 o 
  -7  10   6      103.89       91.29     21.44 o 
  -6  10   6        0.62        0.00     21.95 o 
  -5  10   6        6.81        2.33     24.11 o 
  -4  10   6      422.06      461.35     23.58 o 
  -3  10   6     3094.67     3100.00     56.81 o 
  -2  10   6      143.41      114.46      7.66 o 
  -1  10   6     2774.18     2801.06     45.19 o 
   0  10   6     6453.67     6903.67    175.84 o 
   1  10   6     1184.82     1256.04     32.47 o 
   2  10   6      514.55      554.39    101.86 o 
   3  10   6      104.43      160.95     21.11 o 
   4  10   6      327.88      272.73     51.46 o 
   5  10   6      783.17      796.33     33.24 o 
   6  10   6       28.88       87.77     12.88 o 
   7  10   6       14.78       38.51    108.30 o 
   8  10   6       70.53        0.00     61.12 o 
   9  10   6       20.98        0.00     25.25 o 
  10  10   6        1.24       11.00     24.61 o 
  11  10   6      178.52      119.35     31.15 o 
  12  10   6      104.89      137.22     28.76 o 
  13  10   6       58.55        0.00     25.25 o 
  14  10   6        1.32        0.00     32.36 o 
  15  10   6      223.26      280.89     50.40 o 
  16  10   6      113.92      130.52     45.85 o 
 -21  11   6       60.85        3.91     79.89 o 
 -20  11   6       94.28      159.01     70.76 o 
 -19  11   6      861.54      887.05     40.60 o 
 -18  11   6       22.16       67.56     25.77 o 
 -17  11   6        6.45       40.14     85.78 o 
 -16  11   6      364.39      375.14     64.34 o 
 -15  11   6      777.80      915.18     97.56 o 
 -14  11   6        2.36        0.00     24.99 o 
 -13  11   6     1427.45     1347.30     41.63 o 
 -12  11   6      606.98      787.03     29.87 o 
 -11  11   6      905.89      958.78     35.68 o 
 -10  11   6      512.21      499.63     24.27 o 
  -9  11   6      584.37      618.13     18.48 o 
  -8  11   6      136.65      170.03     18.22 o 
  -7  11   6      786.38      813.91     24.18 o 
  -6  11   6     7483.20     7678.74    138.32 o 
  -5  11   6     2845.62     2845.83     52.54 o 
  -4  11   6      343.44      298.07     34.30 o 
  -3  11   6      549.78      508.44     30.70 o 
  -2  11   6      293.91      433.19     25.12 o 
  -1  11   6       47.41       57.39     26.25 o 
   0  11   6     3103.68     3411.59     55.16 o 
   1  11   6     1690.71     1823.49     40.05 o 
   2  11   6      385.33      425.48     27.65 o 
   3  11   6     1269.33     1318.49     48.26 o 
   4  11   6       28.27       68.14     18.18 o 
   5  11   6      499.88      510.13     24.53 o 
   6  11   6      651.12      760.64     35.38 o 
   7  11   6      414.24      354.11     26.22 o 
   8  11   6      925.87      797.08     34.09 o 
   9  11   6      947.44      920.76     37.23 o 
  10  11   6       39.98        0.00     47.18 o 
  11  11   6       45.74       61.24     26.80 o 
  12  11   6       14.62        1.73     49.32 o 
  13  11   6        0.69        0.00     58.96 o 
  14  11   6      317.57      385.89     45.04 o 
  15  11   6       47.04      153.95     45.39 o 
 -21  12   6      181.30      209.89    117.94 o 
 -20  12   6      113.23      163.83     72.60 o 
 -19  12   6      129.05      179.29     90.06 o 
 -18  12   6      729.10      768.64     41.69 o 
 -17  12   6       96.55      125.15     27.75 o 
 -16  12   6      360.42      354.49     30.50 o 
 -15  12   6        2.72       46.18     34.32 o 
 -14  12   6      278.46      335.60     28.83 o 
 -13  12   6       21.70        0.00     22.50 o 
 -12  12   6       64.90       23.84     42.88 o 
 -11  12   6     9125.54     9331.65    134.66 o 
 -10  12   6      709.40      664.24     67.56 o 
  -9  12   6     2356.61     2338.19     40.86 o 
  -8  12   6       95.55       77.63     21.44 o 
  -7  12   6      841.79      888.28     26.25 o 
  -6  12   6     6047.04     5868.17     86.39 o 
  -5  12   6     1577.03     1660.59     60.04 o 
  -4  12   6     1208.16     1177.42     32.91 o 
  -3  12   6      977.23      955.25    108.30 o 
  -2  12   6       34.55       66.73     46.10 o 
  -1  12   6       10.82       11.23     35.04 o 
   0  12   6       46.79       45.17     23.71 o 
   1  12   6       62.03       71.29     20.38 o 
   2  12   6      663.27      680.88     57.90 o 
   3  12   6        0.36       24.47     47.16 o 
   4  12   6       24.76       80.96     34.30 o 
   5  12   6       36.82       85.68     49.32 o 
   6  12   6     1407.58     1348.78    100.80 o 
   7  12   6      493.02      457.21     33.24 o 
   8  12   6        0.77        0.00     24.00 o 
   9  12   6      138.60      136.25     30.13 o 
  10  12   6      476.48      507.64     32.40 o 
  11  12   6      443.59      563.07     66.46 o 
  12  12   6      520.68      484.81     36.37 o 
  13  12   6     1033.09     1148.65     57.90 o 
  14  12   6      397.40      324.36     82.56 o 
  15  12   6      551.60      389.10     73.98 o 
 -20  13   6      359.03      428.88     51.48 o 
 -19  13   6      273.16      304.89     56.00 o 
 -18  13   6      189.14      173.00     32.36 o 
 -17  13   6      903.53     1054.70     50.96 o 
 -16  13   6      666.68      692.86     36.29 o 
 -15  13   6        2.16        0.00     26.80 o 
 -14  13   6      133.65      105.65     24.99 o 
 -13  13   6       52.46       64.59     25.65 o 
 -12  13   6        0.00        0.00     72.90 o 
 -11  13   6       35.04        0.00     24.27 o 
 -10  13   6      127.40      140.25     15.35 o 
  -9  13   6      719.69      694.05     53.60 o 
  -8  13   6       94.04      146.66     19.30 o 
  -7  13   6     1162.99     1197.57     31.73 o 
  -6  13   6      150.43       93.92     21.74 o 
  -5  13   6      848.02      795.44     31.10 o 
  -4  13   6      175.41      218.04     23.71 o 
  -3  13   6      812.46      646.92     29.31 o 
  -2  13   6      341.64      273.05     61.12 o 
  -1  13   6      533.27      507.38     31.32 o 
   0  13   6      415.13      384.35     31.44 o 
   1  13   6       83.57      131.35     17.14 o 
   2  13   6      556.83      744.73     30.02 o 
   3  13   6      287.01      345.03     38.60 o 
   4  13   6       40.82       99.86     23.64 o 
   5  13   6        0.01        0.00     60.04 o 
   6  13   6     3509.93     3349.22     78.26 o 
   7  13   6        0.01        0.00     33.24 o 
   8  13   6      502.47      626.04     66.48 o 
   9  13   6      605.75      702.59     64.34 o 
  10  13   6      493.36      477.40     32.47 o 
  11  13   6      356.96      299.72     39.66 o 
  12  13   6      678.57      702.48     43.19 o 
  13  13   6      177.70      103.23     47.18 o 
  14  13   6       19.99       48.01     39.34 o 
 -20  14   6      215.25      331.30     51.30 o 
 -19  14   6       80.54       96.48     80.42 o 
 -18  14   6       48.47       53.06     40.86 o 
 -17  14   6      768.60      901.87     46.09 o 
 -16  14   6      116.38      138.81     36.01 o 
 -15  14   6        5.30       47.69     75.06 o 
 -14  14   6     2994.52     3031.98     68.19 o 
 -13  14   6      674.47      704.34     81.50 o 
 -12  14   6      218.83      239.98     39.66 o 
 -11  14   6      327.66      248.62     45.02 o 
 -10  14   6     1079.60      964.06     26.57 o 
  -9  14   6       14.18        0.00     26.80 o 
  -8  14   6       93.57      182.31     20.36 o 
  -7  14   6     7474.90     7568.83    194.09 o 
  -6  14   6     1765.66     1848.71     53.06 o 
  -5  14   6     1055.94     1086.16     40.86 o 
  -4  14   6     1762.72     1785.31     49.32 o 
  -3  14   6     1315.00     1273.61     49.34 o 
  -2  14   6     1711.60     1765.93     43.80 o 
  -1  14   6      580.98      651.41     83.64 o 
   0  14   6      577.87      623.81     93.28 o 
   1  14   6       33.68      101.29     62.18 o 
   2  14   6     1142.07     1176.53     33.89 o 
   3  14   6      339.03      412.98     37.54 o 
   4  14   6     1051.92      989.28     30.64 o 
   5  14   6      186.54      171.84     15.24 o 
   6  14   6        0.52        0.00     32.18 o 
   7  14   6     1065.62     1099.95     36.46 o 
   8  14   6      846.80      850.60     81.48 o 
   9  14   6        5.19       61.80     27.22 o 
  10  14   6        0.00        0.00     30.02 o 
  11  14   6        9.76       38.36     37.83 o 
  12  14   6      318.67      305.10     39.88 o 
  13  14   6      124.34      113.66     39.19 o 
  14  14   6      342.18      382.10     69.68 o 
 -19  15   6       24.30       57.11     58.98 o 
 -18  15   6       68.98       71.96     76.12 o 
 -17  15   6      124.78       67.48     44.76 o 
 -16  15   6        7.94       35.59     43.80 o 
 -15  15   6      207.63      191.05     32.57 o 
 -14  15   6        1.67        0.00     37.54 o 
 -13  15   6     1452.44     1408.49     71.84 o 
 -12  15   6      314.54      347.05     29.54 o 
 -11  15   6      144.81      165.22     18.22 o 
 -10  15   6       19.46        0.00     26.80 o 
  -9  15   6      881.46      958.40     28.94 o 
  -8  15   6     4701.60     4437.52     79.51 o 
  -7  15   6     2532.98     2459.23     61.10 o 
  -6  15   6     2129.38     2161.78    112.58 o 
  -5  15   6      257.94      298.09     32.57 o 
  -4  15   6       80.86      194.20     32.91 o 
  -3  15   6      828.21      834.21     77.20 o 
  -2  15   6      509.63      568.74     31.42 o 
  -1  15   6      549.32      615.18    130.82 o 
   0  15   6      450.55      423.31     32.19 o 
   1  15   6      803.17      807.44     37.29 o 
   2  15   6       56.98       18.38     28.57 o 
   3  15   6      264.76      247.70     32.16 o 
   4  15   6        7.19        0.00     46.12 o 
   5  15   6      723.96      631.37     58.96 o 
   6  15   6       81.93      110.50     26.82 o 
   7  15   6      111.06       89.53     20.01 o 
   8  15   6        1.44        0.00     70.78 o 
   9  15   6      216.28      193.36     28.17 o 
  10  15   6        3.78        0.00     36.03 o 
  11  15   6       87.73      113.03     96.50 o 
  12  15   6        0.46       76.48     36.46 o 
  13  15   6      117.61      114.34     44.28 o 
 -18  16   6      330.70      343.11     51.46 o 
 -17  16   6      149.27      143.43     39.66 o 
 -16  16   6      366.28      393.87     68.62 o 
 -15  16   6      227.36      215.44     42.39 o 
 -14  16   6     3459.99     3401.68     71.92 o 
 -13  16   6       57.41      121.42     35.41 o 
 -12  16   6      194.51      243.37     65.42 o 
 -11  16   6       59.41       67.93     49.32 o 
 -10  16   6     1805.35     1752.59     40.71 o 
  -9  16   6      234.61      227.10     39.66 o 
  -8  16   6       50.20       49.96     32.16 o 
  -7  16   6       85.64       15.43     60.04 o 
  -6  16   6      247.37      246.79     37.54 o 
  -5  16   6       81.71       21.89     34.75 o 
  -4  16   6      904.50      817.33     39.66 o 
  -3  16   6      698.60      533.10     35.04 o 
  -2  16   6      160.81       57.97     32.36 o 
  -1  16   6       75.00        0.00     32.45 o 
   0  16   6      606.53      461.05     40.74 o 
   1  16   6      434.04      398.30     36.46 o 
   2  16   6     1746.76     1602.33     55.76 o 
   3  16   6      457.32      440.43     56.84 o 
   4  16   6     1034.01     1026.38     79.34 o 
   5  16   6       30.26       54.32     73.98 o 
   6  16   6      306.31      260.93     55.76 o 
   7  16   6        4.75        0.00     58.98 o 
   8  16   6      491.75      528.56     25.29 o 
   9  16   6       62.40      106.01      9.84 o 
  10  16   6       39.59       65.83     33.22 o 
  11  16   6        0.04        0.00     36.03 o 
  12  16   6      259.94      322.51    125.46 o 
  13  16   6      409.75      351.04    178.01 o 
 -18  17   6       53.73      228.09     50.40 o 
 -17  17   6      490.69      471.72     58.98 o 
 -16  17   6      206.79      284.71     43.04 o 
 -15  17   6      132.21      103.26     39.08 o 
 -14  17   6       11.38       31.10     40.96 o 
 -13  17   6        1.16       11.78     41.82 o 
 -12  17   6     2512.61     2552.76     85.78 o 
 -11  17   6        5.73       13.65     21.07 o 
 -10  17   6      240.48      222.39     21.24 o 
  -9  17   6      242.47      227.63     38.60 o 
  -8  17   6      893.68      939.30     44.71 o 
  -7  17   6      340.30      334.43     34.48 o 
  -6  17   6      661.27      676.21     74.00 o 
  -5  17   6       15.29        0.00     97.58 o 
  -4  17   6      481.09      412.72     84.72 o 
  -3  17   6      886.87      838.29     75.06 o 
  -2  17   6      514.63      483.05     51.48 o 
  -1  17   6        3.68       10.47     61.12 o 
   0  17   6      184.20      140.57     30.84 o 
   1  17   6      645.48      593.90     36.03 o 
   2  17   6      401.77      397.79     73.98 o 
   3  17   6       34.29       51.66     27.78 o 
   4  17   6       31.70       39.90     10.78 o 
   5  17   6     1334.40     1494.91     87.92 o 
   6  17   6        4.76       24.85     16.17 o 
   7  17   6       60.00       35.94     21.60 o 
   8  17   6      570.93      615.61     33.24 o 
   9  17   6      207.79      166.56     22.67 o 
  10  17   6      183.84      180.19     39.60 o 
  11  17   6      134.08      140.93     46.33 o 
  12  17   6      423.09      488.47    145.82 o 
 -17  18   6       57.30       41.28     43.26 o 
 -16  18   6      212.39      187.48     38.48 o 
 -15  18   6     1651.33     1782.47    140.46 o 
 -14  18   6      162.26      134.68     38.11 o 
 -13  18   6     1128.37     1308.06    109.36 o 
 -12  18   6       82.39       70.72     33.24 o 
 -11  18   6        5.48       17.80     25.25 o 
 -10  18   6        2.50        6.61     23.51 o 
  -9  18   6       30.20       51.78     49.32 o 
  -8  18   6       50.53       16.97     36.94 o 
  -7  18   6      112.43      154.46     37.13 o 
  -6  18   6       56.00       74.01     32.36 o 
  -5  18   6       39.33       21.85     46.12 o 
  -4  18   6      898.10      901.38     50.40 o 
  -3  18   6      314.41      278.46     36.29 o 
  -2  18   6     1606.48     1619.38     56.12 o 
  -1  18   6      637.81      688.94     31.85 o 
   0  18   6     1187.15     1309.15     40.86 o 
   1  18   6       12.51       43.13     31.95 o 
   2  18   6       18.61       48.46     54.68 o 
   3  18   6       76.83      105.34     43.96 o 
   4  18   6       14.62        2.16     27.05 o 
   5  18   6     1565.25     1552.38    112.61 o 
   6  18   6        8.47        0.49     20.01 o 
   7  18   6       53.01       67.03     97.56 o 
   8  18   6        0.23       44.71     27.89 o 
   9  18   6      284.08      314.37     45.04 o 
  10  18   6       10.60        0.00     56.47 o 
  11  18   6      294.73      395.64    120.10 o 
 -16  19   6       17.41      102.47     42.90 o 
 -15  19   6      640.15      730.44     51.46 o 
 -14  19   6      268.94      314.10     41.69 o 
 -13  19   6       80.18      105.88     42.73 o 
 -12  19   6      503.01      531.73     53.62 o 
 -11  19   6      146.26      188.34     30.40 o 
 -10  19   6      341.51      383.77     35.38 o 
  -9  19   6      135.81      159.30     27.28 o 
  -8  19   6       74.02        4.20     37.83 o 
  -7  19   6      336.58      338.71     38.64 o 
  -6  19   6      157.72      159.29     34.46 o 
  -5  19   6      220.87      227.19    117.94 o 
  -4  19   6       14.94       65.40     33.35 o 
  -3  19   6      109.71      105.97     34.08 o 
  -2  19   6      745.50      726.57     52.54 o 
  -1  19   6      258.08      224.63     28.94 o 
   0  19   6     1711.42     1778.39     48.84 o 
   1  19   6     1921.59     1946.93     57.57 o 
   2  19   6     1091.18     1177.88     64.34 o 
   3  19   6       32.99       22.13     95.44 o 
   4  19   6      101.63       50.92     26.83 o 
   5  19   6        0.83       14.76     27.58 o 
   6  19   6       56.57       18.76     28.90 o 
   7  19   6       53.75       39.33     21.75 o 
   8  19   6      243.36      293.76     24.67 o 
   9  19   6       53.60       90.66     41.08 o 
  10  19   6      180.37      289.87     50.44 o 
 -15  20   6       10.59       96.87     45.36 o 
 -14  20   6        7.37        7.91     27.83 o 
 -13  20   6        1.47       77.91     34.89 o 
 -12  20   6       75.46       77.36     28.83 o 
 -11  20   6        8.31        0.00     35.38 o 
 -10  20   6      221.97      215.64     40.24 o 
  -9  20   6        0.00        9.29     28.76 o 
  -8  20   6      257.87      242.05     28.96 o 
  -7  20   6        0.00       33.20     40.76 o 
  -6  20   6     1883.10     1785.27    105.08 o 
  -5  20   6      205.84      167.87     36.89 o 
  -4  20   6     1406.34     1341.41    102.94 o 
  -3  20   6      310.18      252.52     36.29 o 
  -2  20   6      497.88      518.97     35.04 o 
  -1  20   6      981.80      935.92     37.55 o 
   0  20   6      221.43      210.65     61.12 o 
   1  20   6       78.49       52.84     25.65 o 
   2  20   6      264.28      261.46     45.04 o 
   3  20   6      182.18      112.49     33.04 o 
   4  20   6        2.43       28.64     26.38 o 
   5  20   6      496.13      553.54     87.92 o 
   6  20   6       37.94       57.24     34.12 o 
   7  20   6        0.70       10.87     25.08 o 
   8  20   6       15.97      109.86     72.92 o 
   9  20   6       67.18      156.95     73.98 o 
 -14  21   6       67.89      227.33    102.92 o 
 -13  21   6      251.92      223.05     60.04 o 
 -12  21   6      260.71      385.09    140.46 o 
 -11  21   6      130.33      157.63     64.34 o 
 -10  21   6        0.04       80.37     45.04 o 
  -9  21   6      453.27      547.49     44.76 o 
  -8  21   6      106.00      131.06     41.69 o 
  -7  21   6       49.34       35.22     23.35 o 
  -6  21   6      120.66      101.98     35.41 o 
  -5  21   6       14.12        0.00     31.73 o 
  -4  21   6      238.21      183.47     34.77 o 
  -3  21   6       13.92        7.20     38.48 o 
  -2  21   6      573.26      471.14     81.50 o 
  -1  21   6        6.34      110.92     57.90 o 
   0  21   6      633.34      564.04     37.13 o 
   1  21   6      130.86      169.15     51.46 o 
   2  21   6       66.72       46.16     40.17 o 
   3  21   6        1.41       51.57     32.95 o 
   4  21   6       28.06        0.00     34.32 o 
   5  21   6       21.16       23.98     26.83 o 
   6  21   6      116.08      170.81     38.60 o 
   7  21   6       31.49       62.95     24.58 o 
   8  21   6       87.15        0.00     47.19 o 
 -12  22   6       77.84      160.84     62.20 o 
 -11  22   6       30.80       75.04     64.32 o 
 -10  22   6      337.43      340.89    117.97 o 
  -9  22   6      234.83      301.82     96.50 o 
  -8  22   6      284.20      461.16     50.04 o 
  -7  22   6       25.59       76.35     38.64 o 
  -6  22   6        6.67        0.00     40.17 o 
  -5  22   6      521.38      606.46     30.31 o 
  -4  22   6        2.11       70.78     26.72 o 
  -3  22   6      180.61      248.09     17.08 o 
  -2  22   6      157.34      165.10     21.85 o 
  -1  22   6      108.95       49.00     11.78 o 
   0  22   6      550.70      450.07     38.46 o 
   1  22   6      202.75      257.05    123.33 o 
   2  22   6        0.13        2.86     69.70 o 
   3  22   6        1.94        0.00     38.64 o 
   4  22   6        6.08        0.00     22.93 o 
   5  22   6       91.47      178.22     17.82 o 
   6  22   6      694.45      780.69    151.18 o 
 -10  23   6       15.16        0.00     47.16 o 
  -9  23   6      324.25      255.21     57.92 o 
  -8  23   6        2.60        0.00     64.32 o 
  -7  23   6      172.69      120.08     53.60 o 
  -6  23   6        4.43       36.44     53.60 o 
  -5  23   6     1061.12     1217.27    102.94 o 
  -4  23   6       88.29      186.72    156.54 o 
  -3  23   6      606.32      769.16    123.33 o 
  -2  23   6       32.78        0.00     15.00 o 
  -1  23   6      151.26      236.08     26.69 o 
   0  23   6      401.35      420.33     51.48 o 
   1  23   6       74.91       57.92     30.04 o 
   2  23   6       46.78       77.73     53.60 o 
   3  23   6      107.03      213.18     50.49 o 
   4  23   6        3.62       35.20    159.76 o 
  -8  24   6       14.88        0.00     53.60 o 
  -7  24   6       40.97        0.00     70.76 o 
  -6  24   6      968.58      879.26     68.64 o 
  -5  24   6        2.26      171.56     70.76 o 
  -4  24   6        0.59        0.00     81.48 o 
  -3  24   6      291.93      258.52     32.16 o 
  -2  24   6      248.10      224.61     30.04 o 
  -1  24   6      691.26      602.62     64.32 o 
   0  24   6       31.95        0.00     42.88 o 
   1  24   6      136.48       51.48     23.60 o 
   2  24   6       68.86       72.92     57.92 o 
 -23   1   7      194.18       86.87     85.78 o 
 -22   1   7       91.01      116.26     40.74 o 
 -21   1   7       40.93        6.42     25.77 o 
 -20   1   7       69.11       83.09     47.18 o 
 -19   1   7      168.77      179.43     32.16 o 
 -18   1   7      790.92      720.45     29.54 o 
 -17   1   7      221.92      186.70     21.07 o 
 -16   1   7      237.93      215.43     25.74 o 
 -15   1   7        2.56       73.57     22.80 o 
 -14   1   7       54.21       17.60     21.64 o 
 -13   1   7       39.67      111.11     31.06 o 
 -12   1   7       45.72      106.97     21.07 o 
 -11   1   7     3180.99     3476.94     72.64 o 
 -10   1   7      148.30       45.12     58.98 o 
  -9   1   7     8043.78     7733.61    129.74 o 
  -8   1   7      324.89      345.03     20.09 o 
  -7   1   7    11981.92    11175.40    215.27 o 
  -6   1   7      176.58      150.19     27.88 o 
  -5   1   7     7738.83     7643.86    126.69 o 
  -4   1   7     2861.42     2807.49     67.56 o 
  -3   1   7      375.51      368.44     27.17 o 
  -2   1   7     7941.05     8112.86    128.79 o 
  -1   1   7      417.28      464.25     31.10 o 
   0   1   7       95.57        8.58     23.58 o 
   1   1   7     1296.17     1258.29     21.75 o 
   2   1   7     8892.79     9000.20    107.16 o 
   3   1   7     8596.89     8554.37    193.00 o 
   4   1   7      104.98       97.80     18.22 o 
   5   1   7      127.01      133.59     12.66 o 
   6   1   7     3398.75     3521.44     55.86 o 
   7   1   7       23.53       47.77     11.31 o 
   8   1   7      388.71      454.41     16.56 o 
   9   1   7      162.79      154.61     19.45 o 
  10   1   7        6.10        0.00     32.18 o 
  11   1   7      158.65      132.40     31.10 o 
  12   1   7      185.29      229.07     17.28 o 
  13   1   7       99.18       74.32     26.82 o 
  14   1   7       27.00      178.39    150.12 o 
  15   1   7      483.17      563.47     43.80 o 
  16   1   7       12.06       96.23    184.42 o 
  17   1   7      107.81      146.36     90.94 o 
 -23   2   7       19.49        0.00     93.28 o 
 -22   2   7       30.61       46.27     35.38 o 
 -21   2   7       29.73       28.84     30.22 o 
 -20   2   7        8.21       26.64     26.25 o 
 -19   2   7     1624.91     1522.01     62.18 o 
 -18   2   7       82.62      110.56     40.76 o 
 -17   2   7        4.44        0.00     23.71 o 
 -16   2   7       54.40       69.25     22.60 o 
 -15   2   7      231.09      270.20     24.61 o 
 -14   2   7       38.87       55.00     24.66 o 
 -13   2   7        4.45       56.09     19.03 o 
 -12   2   7        0.00       21.59     41.82 o 
 -11   2   7       21.92       23.47     25.34 o 
 -10   2   7     3146.40     3250.24     85.78 o 
  -9   2   7      887.82      890.60     25.97 o 
  -8   2   7      249.14      229.78     22.52 o 
  -7   2   7     1118.18      977.58     30.84 o 
  -6   2   7      193.98      111.35     75.06 o 
  -5   2   7     1346.87     1442.99     30.88 o 
  -4   2   7     1504.80     1381.39     43.96 o 
  -3   2   7    24938.47    24011.54    579.01 o 
  -2   2   7     4506.84     4159.43     66.72 o 
  -1   2   7     1957.83     1674.56     33.24 o 
   0   2   7     3461.65     3553.73     50.49 o 
   1   2   7     2020.13     2152.17     30.32 o 
   2   2   7     6007.42     6334.53    107.22 o 
   3   2   7     2843.82     3018.69     43.28 o 
   4   2   7      393.16      407.27     17.07 o 
   5   2   7      642.08      705.40     20.14 o 
   6   2   7      133.84      166.40     23.58 o 
   7   2   7      806.07      847.64     27.88 o 
   8   2   7     1025.91     1001.93     30.22 o 
   9   2   7      725.45      711.33     33.24 o 
  10   2   7      306.22      170.97     32.16 o 
  11   2   7       88.80       88.93     24.40 o 
  12   2   7      571.80      627.68     71.84 o 
  13   2   7      169.59      141.84     24.66 o 
  14   2   7      237.98      242.21     26.69 o 
  15   2   7      547.81      641.80     52.50 o 
  16   2   7       21.28      191.81    125.68 o 
  17   2   7        2.56        0.00    109.43 o 
 -23   3   7      187.70      197.46     43.79 o 
 -22   3   7       16.90        0.00     58.96 o 
 -21   3   7      282.18      301.37     26.94 o 
 -20   3   7       34.52       29.19     29.23 o 
 -19   3   7      752.53      775.69     45.04 o 
 -18   3   7        0.51       77.24     37.54 o 
 -17   3   7     2602.14     2397.31     45.48 o 
 -16   3   7      811.60      777.92     28.56 o 
 -15   3   7     2109.90     2331.85     46.88 o 
 -14   3   7       21.05        6.42     16.69 o 
 -13   3   7      518.38      466.00     22.06 o 
 -12   3   7      191.41      227.86     17.45 o 
 -11   3   7     2085.63     2162.36     52.75 o 
 -10   3   7      106.57       42.94     35.38 o 
  -9   3   7     6345.54     6758.10    100.91 o 
  -8   3   7        1.02       23.74     18.48 o 
  -7   3   7     6663.12     6514.48    102.94 o 
  -6   3   7     1221.60     1114.08     25.77 o 
  -5   3   7      594.04      621.45     21.95 o 
  -4   3   7     2085.43     2174.10     41.69 o 
  -3   3   7      735.51      687.30     23.58 o 
  -2   3   7      421.23      246.61     38.60 o 
  -1   3   7      321.41      248.84     12.13 o 
   0   3   7      806.11      839.80     18.90 o 
   1   3   7     1425.96     1570.82     33.24 o 
   2   3   7      175.50      197.61     42.88 o 
   3   3   7      258.70      184.07     12.29 o 
   4   3   7      243.95      232.00     48.26 o 
   5   3   7     1544.12     1659.53     38.11 o 
   6   3   7       63.50      168.78     35.38 o 
   7   3   7       27.46       43.34     43.96 o 
   8   3   7      549.90      669.52     53.62 o 
   9   3   7      643.67      539.63     34.30 o 
  10   3   7      233.86      164.06     24.11 o 
  11   3   7       23.47       30.75     28.76 o 
  12   3   7        7.48        0.00     26.82 o 
  13   3   7      374.22      366.86     35.40 o 
  14   3   7      191.66      159.52     26.67 o 
  15   3   7       12.42        0.00     41.53 o 
  16   3   7       38.25      149.46     87.18 o 
  17   3   7       54.74        0.00    165.12 o 
 -23   4   7        6.88        0.00     48.79 o 
 -22   4   7       14.19       72.21     37.58 o 
 -21   4   7      266.37      225.98     39.68 o 
 -20   4   7      346.90      247.17     24.98 o 
 -19   4   7      228.63      223.81     20.58 o 
 -18   4   7      421.53      400.54     25.25 o 
 -17   4   7      267.01      305.73     23.01 o 
 -16   4   7       37.69        0.00     41.82 o 
 -15   4   7     1976.77     2018.57     38.87 o 
 -14   4   7      962.32      954.03     25.25 o 
 -13   4   7        6.27       16.97     13.87 o 
 -12   4   7     1865.01     1984.69     46.12 o 
 -11   4   7      117.66       77.64     22.61 o 
 -10   4   7        2.15        0.00     15.45 o 
  -9   4   7       14.20        0.00     14.35 o 
  -8   4   7      114.33      111.00     22.52 o 
  -7   4   7     5866.22     6273.35    140.46 o 
  -6   4   7      898.73      908.14     23.47 o 
  -5   4   7       22.36        0.00     54.68 o 
  -4   4   7     1309.20     1374.70     26.25 o 
  -3   4   7       25.11        0.00     17.39 o 
  -2   4   7     6228.85     5983.95     76.74 o 
  -1   4   7       12.41       15.61     15.45 o 
   0   4   7       11.63       34.65      9.77 o 
   1   4   7     2159.80     2292.27     37.13 o 
   2   4   7      327.35      344.41     15.45 o 
   3   4   7     2484.91     2546.38     41.56 o 
   4   4   7     4975.56     5323.37     84.09 o 
   5   4   7      154.00      226.28     24.66 o 
   6   4   7      122.19      129.75     20.58 o 
   7   4   7      182.44      149.23     53.60 o 
   8   4   7      885.78      997.18     37.66 o 
   9   4   7      749.40      716.97     56.82 o 
  10   4   7        6.23        0.00     36.44 o 
  11   4   7      404.00      416.53     32.45 o 
  12   4   7      609.28      608.30     36.57 o 
  13   4   7      612.82      568.26     79.34 o 
  14   4   7     1021.94     1079.59     95.42 o 
  15   4   7      139.94      201.42     40.19 o 
  16   4   7      117.30      156.02    113.66 o 
 -23   5   7      111.99      226.08     69.70 o 
 -22   5   7        0.01        0.00     47.09 o 
 -21   5   7      918.87      884.97     97.58 o 
 -20   5   7       29.94       53.54     27.17 o 
 -19   5   7      286.27      279.75     26.25 o 
 -18   5   7       77.29       37.85     25.65 o 
 -17   5   7       31.83        0.00     48.26 o 
 -16   5   7       16.70        0.00     41.82 o 
 -15   5   7       74.37      126.57     24.71 o 
 -14   5   7      278.03      342.53     27.17 o 
 -13   5   7      135.73      155.43     35.38 o 
 -12   5   7       99.11       96.38     25.74 o 
 -11   5   7      381.47      451.35     22.74 o 
 -10   5   7      458.04      450.68     50.40 o 
  -9   5   7     8006.69     8546.87    115.94 o 
  -8   5   7     1782.58     1839.17     38.65 o 
  -7   5   7       52.96       96.58     11.85 o 
  -6   5   7       23.17       22.17     12.66 o 
  -5   5   7    15850.94    16064.45    195.80 o 
  -4   5   7     8752.76     8679.39    101.37 o 
  -3   5   7      514.14      451.08     15.45 o 
  -2   5   7       17.13        8.57     16.47 o 
  -1   5   7       85.15       82.12     14.90 o 
   0   5   7        0.24       15.87     10.72 o 
   1   5   7     1707.02     1762.19     54.68 o 
   2   5   7     7536.47     7926.07    141.52 o 
   3   5   7     7403.68     7319.91    185.51 o 
   4   5   7     1036.65     1012.96     94.36 o 
   5   5   7      407.12      427.52     24.61 o 
   6   5   7     2624.22     2647.50     52.17 o 
   7   5   7     1622.63     1722.59     62.18 o 
   8   5   7      954.15      998.56     35.32 o 
   9   5   7     1215.16     1131.75     77.20 o 
  10   5   7      244.33      161.28     28.33 o 
  11   5   7      900.19      756.39     64.34 o 
  12   5   7      926.61      923.34     39.66 o 
  13   5   7      236.57      330.94     92.22 o 
  14   5   7       28.22       71.25     33.48 o 
  15   5   7        0.01       39.27     68.62 o 
  16   5   7       46.73       55.85    116.73 o 
 -23   6   7       26.74       29.77     68.23 o 
 -22   6   7        2.00        0.00     51.48 o 
 -21   6   7        5.68        0.00     27.88 o 
 -20   6   7      702.67      640.69     43.52 o 
 -19   6   7      299.58      276.40     27.17 o 
 -18   6   7       98.45      100.71     49.34 o 
 -17   6   7     1133.97     1182.52     66.48 o 
 -16   6   7       51.51        0.00     20.44 o 
 -15   6   7        9.47        0.00     30.02 o 
 -14   6   7      176.13      283.68     51.46 o 
 -13   6   7     2788.45     2855.25     54.53 o 
 -12   6   7      670.55      709.25     26.50 o 
 -11   6   7       45.08       57.36     37.52 o 
 -10   6   7     2108.18     2153.57     42.39 o 
  -9   6   7     2478.00     2766.00     53.43 o 
  -8   6   7     4151.45     4027.82     73.25 o 
  -7   6   7      548.57      643.42    102.94 o 
  -6   6   7      293.58      347.23     16.56 o 
  -5   6   7      178.98      187.02     19.91 o 
  -4   6   7     3255.99     3606.17     54.54 o 
  -3   6   7     1490.13     1453.36     25.73 o 
  -2   6   7      213.13      254.87     13.40 o 
  -1   6   7     8205.75     8700.38    107.64 o 
   0   6   7     2015.85     2087.54     45.02 o 
   1   6   7     1509.26     1572.80     30.70 o 
   2   6   7     5617.76     5751.58    105.08 o 
   3   6   7     1769.30     1674.59     31.21 o 
   4   6   7     1226.00     1130.11     64.34 o 
   5   6   7      227.09      211.98     24.61 o 
   6   6   7      550.02      502.55     48.24 o 
   7   6   7        5.12       69.26     69.70 o 
   8   6   7      182.74      183.35     60.04 o 
   9   6   7      455.92      405.19     27.77 o 
  10   6   7      433.93      400.07     30.22 o 
  11   6   7        6.91       71.99     43.96 o 
  12   6   7      238.46      242.77     50.40 o 
  13   6   7      860.60      780.89     43.79 o 
  14   6   7        0.03        0.00     24.27 o 
  15   6   7      293.26      421.96     58.20 o 
  16   6   7      249.23      212.61     65.29 o 
 -23   7   7       37.84        0.00     85.09 o 
 -22   7   7      153.07      195.88     53.81 o 
 -21   7   7      117.90       70.78     39.08 o 
 -20   7   7      172.69      142.31     27.29 o 
 -19   7   7       89.22       96.74     28.82 o 
 -18   7   7       69.86       38.89     64.34 o 
 -17   7   7      437.43      464.64     28.82 o 
 -16   7   7      609.28      561.24     35.38 o 
 -15   7   7     1341.31     1318.98     84.72 o 
 -14   7   7      166.90      252.58     24.11 o 
 -13   7   7     1180.34     1178.00     34.77 o 
 -12   7   7       58.61       20.61     19.54 o 
 -11   7   7       95.62      117.81     22.14 o 
 -10   7   7      761.63      901.86     30.13 o 
  -9   7   7       71.39        0.00     30.94 o 
  -8   7   7       35.00        0.00     24.66 o 
  -7   7   7      188.71       65.85     32.16 o 
  -6   7   7      775.48      749.69     74.00 o 
  -5   7   7      487.32      446.09     48.24 o 
  -4   7   7     2729.89     2781.28    105.06 o 
  -3   7   7     4496.08     4673.67    120.08 o 
  -2   7   7      102.21      119.72     17.45 o 
  -1   7   7     2580.96     2575.56     47.01 o 
   0   7   7     3192.55     3311.99     50.31 o 
   1   7   7      319.47      285.48     43.96 o 
   2   7   7     2189.53     2084.45     47.16 o 
   3   7   7     3859.08     4204.38     60.32 o 
   4   7   7      117.95      151.40     17.16 o 
   5   7   7      814.77      793.47    100.78 o 
   6   7   7      185.86      195.66     33.24 o 
   7   7   7      543.02      547.00     34.75 o 
   8   7   7     1787.85     1737.24     67.56 o 
   9   7   7      334.97      250.85     30.50 o 
  10   7   7        4.53        0.00     24.68 o 
  11   7   7      142.63      253.13     42.88 o 
  12   7   7       32.56        0.00     24.94 o 
  13   7   7      652.76      555.15     33.89 o 
  14   7   7      120.78       59.85     35.38 o 
  15   7   7      132.72      208.75     62.18 o 
  16   7   7      314.39      209.23     75.06 o 
 -22   8   7       29.28       67.30     63.80 o 
 -21   8   7      193.57      280.89    105.08 o 
 -20   8   7        5.29        0.00     61.12 o 
 -19   8   7      212.70      201.79     30.40 o 
 -18   8   7       14.76       38.17     24.99 o 
 -17   8   7      680.67      692.01     56.82 o 
 -16   8   7      189.76      174.18     37.52 o 
 -15   8   7       93.15       78.01     21.64 o 
 -14   8   7      880.65      904.87     56.84 o 
 -13   8   7      186.36      227.73     31.10 o 
 -12   8   7      334.02      342.55     25.73 o 
 -11   8   7     3208.60     3374.49     60.15 o 
 -10   8   7      258.26      282.84     25.72 o 
  -9   8   7      439.38      416.74     24.98 o 
  -8   8   7      531.41      513.61     21.24 o 
  -7   8   7      494.98      525.42     40.74 o 
  -6   8   7     1504.83     1518.43     48.26 o 
  -5   8   7     1066.15     1239.06     50.40 o 
  -4   8   7     2513.25     2547.06     40.85 o 
  -3   8   7      426.15      301.76     26.82 o 
  -2   8   7     3418.55     3370.00    145.85 o 
  -1   8   7      697.65      833.01     32.57 o 
   0   8   7       92.97       40.00     17.00 o 
   1   8   7     1481.43     1335.57     39.34 o 
   2   8   7      192.62      214.77     19.79 o 
   3   8   7      687.13      703.68     30.04 o 
   4   8   7      654.52      705.31     21.86 o 
   5   8   7       29.58        0.00     22.80 o 
   6   8   7      145.07      188.70     34.32 o 
   7   8   7      300.56      344.02     28.95 o 
   8   8   7     3645.54     3452.96     70.78 o 
   9   8   7     1132.30      934.39     33.65 o 
  10   8   7      135.24       83.86     26.21 o 
  11   8   7      213.29      194.17     28.69 o 
  12   8   7     1151.29     1203.34     42.18 o 
  13   8   7       62.70      124.38     31.85 o 
  14   8   7      207.73      251.70     38.11 o 
  15   8   7      235.76      306.10    109.38 o 
  16   8   7        1.03       83.64     66.48 o 
 -22   9   7      166.16      116.42     96.50 o 
 -21   9   7     1249.04     1284.66     66.48 o 
 -20   9   7        8.01       33.22     34.08 o 
 -19   9   7       21.46        0.00     20.27 o 
 -18   9   7       30.51       71.57     53.60 o 
 -17   9   7       41.86       81.77     28.33 o 
 -16   9   7      356.44      243.53     25.72 o 
 -15   9   7       68.70       58.28     73.98 o 
 -14   9   7       91.73       10.28     82.56 o 
 -13   9   7     1563.35     1570.32     36.94 o 
 -12   9   7     1419.04     1516.52     37.55 o 
 -11   9   7     1897.35     2028.94     40.86 o 
 -10   9   7      239.03      300.40     51.46 o 
  -9   9   7       24.87       43.82     20.58 o 
  -8   9   7       39.70       86.61     13.42 o 
  -7   9   7        6.14        0.72     15.35 o 
  -6   9   7     2777.64     2895.55     47.32 o 
  -5   9   7      999.29      967.67     23.01 o 
  -4   9   7     1207.46     1141.65     26.17 o 
  -3   9   7      560.54      443.96     17.88 o 
  -2   9   7        9.03        0.00     25.72 o 
  -1   9   7      190.13      181.46     26.25 o 
   0   9   7     1419.19     1400.82     58.98 o 
   1   9   7     1363.52     1379.97     29.80 o 
   2   9   7     3054.19     3028.77     63.64 o 
   3   9   7     2710.67     2751.18     53.60 o 
   4   9   7       31.77        1.03      8.48 o 
   5   9   7     1377.41     1462.75     40.74 o 
   6   9   7      894.18      884.87     33.38 o 
   7   9   7       18.97        7.47     37.09 o 
   8   9   7     1182.99     1000.70     33.73 o 
   9   9   7      406.41      481.77     73.98 o 
  10   9   7       58.82       54.96     94.34 o 
  11   9   7      310.65      245.50     56.84 o 
  12   9   7      126.07      149.75     69.70 o 
  13   9   7        2.82        0.00     48.24 o 
  14   9   7      222.35      266.46     93.28 o 
  15   9   7      144.98      100.41     94.36 o 
 -22  10   7      176.49      274.15    114.72 o 
 -21  10   7       35.14        0.00     74.03 o 
 -20  10   7        5.16        0.00     76.12 o 
 -19  10   7        5.70        0.00     28.33 o 
 -18  10   7       40.13       20.41     21.01 o 
 -17  10   7      655.09      667.76     41.82 o 
 -16  10   7        1.53        3.41     39.68 o 
 -15  10   7     1911.45     1764.19     63.26 o 
 -14  10   7      174.19      115.21     39.68 o 
 -13  10   7     1417.83     1369.52     36.57 o 
 -12  10   7     1202.22     1274.13     38.48 o 
 -11  10   7       13.77       60.10     23.37 o 
 -10  10   7      336.33      381.29     23.18 o 
  -9  10   7      425.50      339.39     21.07 o 
  -8  10   7     2375.96     2502.00     63.26 o 
  -7  10   7        0.06       52.17     30.02 o 
  -6  10   7       89.76      126.29     27.88 o 
  -5  10   7      464.64      492.91     43.96 o 
  -4  10   7      415.09      302.34     30.02 o 
  -3  10   7     1094.55     1104.30     58.96 o 
  -2  10   7      527.59      475.32     18.71 o 
  -1  10   7      108.17      146.89     49.34 o 
   0  10   7      799.35      902.03     35.38 o 
   1  10   7     1243.22     1468.74     91.14 o 
   2  10   7     1212.99     1145.29    122.22 o 
   3  10   7      187.29      232.37     48.24 o 
   4  10   7      999.96     1031.25     67.56 o 
   5  10   7      689.64      748.77     69.70 o 
   6  10   7      213.65      271.18     28.56 o 
   7  10   7     2500.34     2320.37     51.81 o 
   8  10   7      253.21      203.97     27.58 o 
   9  10   7      395.31      435.80     35.68 o 
  10  10   7      225.35      205.24     29.80 o 
  11  10   7     1164.13     1189.93     40.47 o 
  12  10   7        5.54        0.00     27.28 o 
  13  10   7        5.67        0.00     36.01 o 
  14  10   7       30.23        0.00     83.64 o 
  15  10   7      476.85      448.36    127.60 o 
 -21  11   7      478.15      514.20    138.32 o 
 -20  11   7      155.21      113.73     69.16 o 
 -19  11   7        7.20       20.42     37.52 o 
 -18  11   7      720.64      738.60     36.29 o 
 -17  11   7      170.75      228.65     55.76 o 
 -16  11   7        3.75       19.02     22.06 o 
 -15  11   7     1214.77     1302.10     39.66 o 
 -14  11   7       95.12        0.00     47.18 o 
 -13  11   7     6381.22     5857.10     97.70 o 
 -12  11   7     2240.71     2207.37     44.56 o 
 -11  11   7     1869.35     1815.20    102.94 o 
 -10  11   7      155.54      184.24     21.95 o 
  -9  11   7     2212.59     2146.77     64.34 o 
  -8  11   7     1017.18     1032.58     24.18 o 
  -7  11   7     2137.78     2147.21     97.56 o 
  -6  11   7       34.81       85.78     16.84 o 
  -5  11   7        1.38       32.94     53.60 o 
  -4  11   7        8.13        0.00     46.10 o 
  -3  11   7     1283.03     1307.14     30.70 o 
  -2  11   7      831.00      937.43     22.52 o 
  -1  11   7     2859.19     2982.24     43.71 o 
   0  11   7     2681.08     2838.39     51.57 o 
   1  11   7      986.47      960.46     34.30 o 
   2  11   7     3177.01     3317.14    146.90 o 
   3  11   7       34.58        0.00     85.78 o 
   4  11   7       60.52      133.56     25.66 o 
   5  11   7     5248.59     5406.14     94.36 o 
   6  11   7     1455.62     1374.08     28.74 o 
   7  11   7      904.41      765.52     46.12 o 
   8  11   7     1550.86     1584.15     42.75 o 
   9  11   7      147.53      163.69     28.90 o 
  10  11   7      301.54      295.35     38.00 o 
  11  11   7      104.65       92.08     34.43 o 
  12  11   7       24.52       36.11     31.96 o 
  13  11   7       40.48       39.17     38.90 o 
  14  11   7       63.06      106.39    142.60 o 
  15  11   7        0.84       29.55     80.42 o 
 -21  12   7      172.03      395.68    145.82 o 
 -20  12   7       90.82       57.59     55.74 o 
 -19  12   7      863.53     1008.29     52.54 o 
 -18  12   7      354.88      312.60     43.98 o 
 -17  12   7      188.84      206.43     41.82 o 
 -16  12   7      361.51      458.86     84.70 o 
 -15  12   7       93.02      110.16     28.69 o 
 -14  12   7       97.00      125.12     32.12 o 
 -13  12   7     1367.95     1090.12     38.48 o 
 -12  12   7      260.57      205.22     38.60 o 
 -11  12   7     2016.89     2079.50     41.69 o 
 -10  12   7      565.57      647.37     57.92 o 
  -9  12   7     1988.44     2116.74     43.96 o 
  -8  12   7     1494.26     1412.10     28.33 o 
  -7  12   7      702.31      689.78     35.38 o 
  -6  12   7      654.49      558.22     24.66 o 
  -5  12   7     1459.29     1385.99     61.12 o 
  -4  12   7      741.28      695.52     81.50 o 
  -3  12   7      798.99      797.07     34.75 o 
  -2  12   7      702.86      681.44     28.90 o 
  -1  12   7       18.17       10.57     16.08 o 
   0  12   7      301.95      344.29     45.02 o 
   1  12   7      213.93      169.15     35.38 o 
   2  12   7     1169.25     1178.34     36.46 o 
   3  12   7      169.12      198.14     26.14 o 
   4  12   7      326.16      298.27     24.53 o 
   5  12   7       47.49        0.00     57.90 o 
   6  12   7     3231.35     3152.43     84.72 o 
   7  12   7      253.21      201.03     29.80 o 
   8  12   7        2.13        0.00     42.88 o 
   9  12   7      370.02      374.54     38.60 o 
  10  12   7       54.82       36.45     26.17 o 
  11  12   7      196.26      244.98     36.96 o 
  12  12   7       83.94       41.55     35.05 o 
  13  12   7      102.24       39.77     36.01 o 
  14  12   7       37.30       24.94     43.43 o 
 -20  13   7        0.74       51.65     44.03 o 
 -19  13   7      230.34      273.58     47.19 o 
 -18  13   7        0.43        0.00     25.73 o 
 -17  13   7        2.35        2.32     76.12 o 
 -16  13   7      111.39       43.43     28.83 o 
 -15  13   7      113.98      118.44     30.02 o 
 -14  13   7      760.78      736.25     33.90 o 
 -13  13   7        0.03        0.00     68.62 o 
 -12  13   7      235.45      104.29     27.29 o 
 -11  13   7      426.88      337.94     25.73 o 
 -10  13   7       85.02       53.18     36.44 o 
  -9  13   7      561.67      585.18     23.18 o 
  -8  13   7        0.79       63.42     20.36 o 
  -7  13   7       41.78       59.34     23.01 o 
  -6  13   7       87.24       82.47     23.60 o 
  -5  13   7      218.21      267.60     65.40 o 
  -4  13   7      466.88      439.65     27.28 o 
  -3  13   7       32.63       19.83     60.06 o 
  -2  13   7      577.04      552.45     64.34 o 
  -1  13   7      945.54      870.80     46.10 o 
   0  13   7     3219.30     3476.10     65.40 o 
   1  13   7      128.89      206.80     61.10 o 
   2  13   7      701.73      819.84     43.96 o 
   3  13   7       24.00       49.87     54.68 o 
   4  13   7      479.10      508.09     63.26 o 
   5  13   7       44.05        0.00     33.22 o 
   6  13   7       81.69      104.29     11.90 o 
   7  13   7        2.29       34.15      8.05 o 
   8  13   7      896.99      856.17     37.49 o 
   9  13   7      598.09      592.30     37.49 o 
  10  13   7       87.01       68.64     33.10 o 
  11  13   7      170.40      171.61     36.48 o 
  12  13   7      376.15      402.04     37.66 o 
  13  13   7        4.61        0.00     47.18 o 
  14  13   7      306.79      351.85     97.58 o 
 -20  14   7       98.30      152.52     49.48 o 
 -19  14   7        2.73       47.92     81.50 o 
 -18  14   7       84.65       99.61     81.48 o 
 -17  14   7      133.20       71.70     33.26 o 
 -16  14   7      164.60      137.00     39.66 o 
 -15  14   7      174.28      211.43     58.96 o 
 -14  14   7     3038.27     3028.53     65.86 o 
 -13  14   7     2733.74     2753.06     65.00 o 
 -12  14   7       29.14       30.27     25.25 o 
 -11  14   7     1396.47     1310.11     36.29 o 
 -10  14   7      103.52       54.91     15.00 o 
  -9  14   7       47.27       25.28     18.74 o 
  -8  14   7     1013.94     1103.93     42.88 o 
  -7  14   7     3968.07     3903.32     95.42 o 
  -6  14   7      419.87      545.57     85.78 o 
  -5  14   7     2282.30     2363.10     53.52 o 
  -4  14   7     1138.65     1294.45    119.02 o 
  -3  14   7     2462.71     2641.09     80.42 o 
  -2  14   7      612.79      668.41     31.42 o 
  -1  14   7       45.67      145.58     57.90 o 
   0  14   7       17.19       59.93     40.74 o 
   1  14   7     1277.15     1426.64     39.66 o 
   2  14   7      146.50      189.88     33.24 o 
   3  14   7      250.45      201.76     23.88 o 
   4  14   7      261.15      238.27     91.14 o 
   5  14   7      211.47      196.69     25.72 o 
   6  14   7        1.46        0.00     18.24 o 
   7  14   7       42.28       56.82     46.10 o 
   8  14   7     1345.40     1328.18     45.13 o 
   9  14   7       43.98       65.17     51.46 o 
  10  14   7       13.75        0.00     84.70 o 
  11  14   7       67.72       73.95     34.09 o 
  12  14   7      200.60      212.91     43.71 o 
  13  14   7       94.90      127.64     41.87 o 
 -19  15   7      140.79      247.04    174.79 o 
 -18  15   7      166.08      207.76     81.48 o 
 -17  15   7       33.05       42.67     78.28 o 
 -16  15   7      418.44      419.35     47.71 o 
 -15  15   7     3532.57     3211.52     72.60 o 
 -14  15   7      398.91      406.34     69.70 o 
 -13  15   7        6.87       14.24     25.25 o 
 -12  15   7        0.05       14.43     29.54 o 
 -11  15   7       31.81        0.57     23.58 o 
 -10  15   7     2169.08     2004.10     47.18 o 
  -9  15   7      319.83      213.39     19.71 o 
  -8  15   7      626.93      538.22     29.74 o 
  -7  15   7      607.53      503.05     29.31 o 
  -6  15   7       48.53       27.04     27.86 o 
  -5  15   7       20.46        0.00     49.32 o 
  -4  15   7     1203.17     1036.53     69.70 o 
  -3  15   7       87.30       89.02     27.58 o 
  -2  15   7     2674.58     2589.03    193.03 o 
  -1  15   7     2163.81     2088.21     53.52 o 
   0  15   7      182.94       94.82     35.38 o 
   1  15   7        7.69        0.00     27.22 o 
   2  15   7       93.92        0.00     56.82 o 
   3  15   7       32.58        0.00     21.86 o 
   4  15   7      353.43      306.58     81.50 o 
   5  15   7      273.46      329.96     19.84 o 
   6  15   7      370.97      404.31     20.20 o 
   7  15   7      240.72      189.78     13.53 o 
   8  15   7      235.88      225.59     10.22 o 
   9  15   7      146.66      189.36     35.30 o 
  10  15   7      181.89      137.93     33.65 o 
  11  15   7       87.40       78.62     37.95 o 
  12  15   7       44.76       92.92     39.66 o 
 -19  16   7     1251.49     1301.70    146.90 o 
 -18  16   7      625.66      717.76     98.64 o 
 -17  16   7      101.62       80.77    112.58 o 
 -16  16   7       46.57       28.63     38.48 o 
 -15  16   7     1940.98     1848.08     67.48 o 
 -14  16   7     1814.23     1651.46     53.06 o 
 -13  16   7      770.93      725.55     52.54 o 
 -12  16   7     1905.68     1733.98    101.86 o 
 -11  16   7      742.50      687.58     24.73 o 
 -10  16   7        0.01       18.14     30.02 o 
  -9  16   7        1.26       30.93     21.75 o 
  -8  16   7      965.19      948.36     45.04 o 
  -7  16   7      125.22       49.29     27.86 o 
  -6  16   7       20.73        0.00     85.78 o 
  -5  16   7      384.36      309.06     32.12 o 
  -4  16   7      298.15      264.52     31.96 o 
  -3  16   7      385.61      290.06     34.75 o 
  -2  16   7      367.12      206.85     38.00 o 
  -1  16   7     1496.47     1387.10     48.24 o 
   0  16   7      617.21      543.52     37.58 o 
   1  16   7     3423.63     3264.24     69.03 o 
   2  16   7      600.48      549.69     80.42 o 
   3  16   7        5.53        0.00     38.62 o 
   4  16   7      305.27      339.25     80.42 o 
   5  16   7       69.14       65.53     57.90 o 
   6  16   7      474.62      466.34     19.42 o 
   7  16   7        0.30        0.00     11.80 o 
   8  16   7      183.96      260.09     11.36 o 
   9  16   7     1803.83     1874.08     65.42 o 
  10  16   7       28.60      100.86     42.90 o 
  11  16   7      176.07      200.90     45.04 o 
  12  16   7      500.73      547.75     92.22 o 
 -18  17   7      140.71      185.26     85.78 o 
 -17  17   7      583.30      811.63     50.99 o 
 -16  17   7       18.30       78.16     80.42 o 
 -15  17   7       81.15       38.60     46.12 o 
 -14  17   7       15.82        0.00     32.95 o 
 -13  17   7      248.13      352.54     39.24 o 
 -12  17   7       31.94       86.36     27.77 o 
 -11  17   7      278.06      269.43     30.02 o 
 -10  17   7       36.22       65.00     21.95 o 
  -9  17   7      128.99      179.33     41.82 o 
  -8  17   7       26.14       70.42     23.18 o 
  -7  17   7     1106.33      961.54     70.78 o 
  -6  17   7       42.18      103.19     26.80 o 
  -5  17   7      318.41      220.49     28.12 o 
  -4  17   7      148.08      157.46     28.35 o 
  -3  17   7     1030.17      995.16     36.57 o 
  -2  17   7        0.12        0.00     41.73 o 
  -1  17   7     2150.89     2058.73     78.28 o 
   0  17   7      661.49      709.84     40.46 o 
   1  17   7     1190.26     1179.72     61.12 o 
   2  17   7     2461.11     2658.68     65.41 o 
   3  17   7      460.15      501.08     84.72 o 
   4  17   7      202.83      197.53     18.93 o 
   5  17   7        0.71        0.00     36.46 o 
   6  17   7        0.01       18.27     15.55 o 
   7  17   7     1419.99     1537.45     91.14 o 
   8  17   7      110.66      119.07     13.15 o 
   9  17   7      710.81      722.26     54.75 o 
  10  17   7       41.59      132.96     45.48 o 
  11  17   7      274.16      325.69     60.49 o 
 -17  18   7      219.34      265.03     40.19 o 
 -16  18   7        6.27       60.59     38.65 o 
 -15  18   7       70.64       21.44     40.96 o 
 -14  18   7      109.01      106.50     96.50 o 
 -13  18   7      221.18      195.72     56.82 o 
 -12  18   7     1314.70     1334.91     50.65 o 
 -11  18   7      223.53      215.78     19.81 o 
 -10  18   7        0.01        2.64     29.31 o 
  -9  18   7      106.29      111.33    107.22 o 
  -8  18   7        9.23        5.57     28.96 o 
  -7  18   7      137.47      148.46     28.33 o 
  -6  18   7      171.27      180.43     27.86 o 
  -5  18   7      535.84      570.43     35.40 o 
  -4  18   7      986.13     1000.76     52.54 o 
  -3  18   7        3.01       29.13     35.40 o 
  -2  18   7      347.67      461.53     33.34 o 
  -1  18   7      602.30      644.49     36.89 o 
   0  18   7       75.29      170.17     45.04 o 
   1  18   7      721.02      793.94     41.22 o 
   2  18   7      254.05      285.03     58.98 o 
   3  18   7        0.01        0.00     86.84 o 
   4  18   7       29.13       82.01    110.42 o 
   5  18   7       70.68       31.24     62.20 o 
   6  18   7        5.06       48.11     31.05 o 
   7  18   7      341.68      270.26     62.20 o 
   8  18   7       31.83      100.37     24.66 o 
   9  18   7     1937.83     2149.56     77.77 o 
  10  18   7      199.29      225.79     54.35 o 
 -16  19   7       10.09       25.15     65.42 o 
 -15  19   7      500.84      343.77     45.19 o 
 -14  19   7        2.07       69.66     38.90 o 
 -13  19   7       36.81        1.25     32.78 o 
 -12  19   7       48.52       59.55     58.98 o 
 -11  19   7       69.55       66.84     25.29 o 
 -10  19   7      487.31      528.27     37.52 o 
  -9  19   7      148.67      167.95     27.88 o 
  -8  19   7        9.06        0.00     32.95 o 
  -7  19   7       47.36        0.00     29.23 o 
  -6  19   7      972.58     1077.17    132.96 o 
  -5  19   7     1159.94     1148.14     47.18 o 
  -4  19   7      204.20      254.63     29.53 o 
  -3  19   7      980.45      905.46     40.19 o 
  -2  19   7      608.43      630.79     33.90 o 
  -1  19   7       19.83       57.21     27.30 o 
   0  19   7        9.65        0.00     29.80 o 
   1  19   7        0.00        0.00     28.17 o 
   2  19   7      182.08      197.22     93.30 o 
   3  19   7      240.46      147.19     51.48 o 
   4  19   7        9.98        0.00     47.18 o 
   5  19   7      391.60      383.04     92.20 o 
   6  19   7      116.67       70.15     45.04 o 
   7  19   7       32.56       47.79     56.84 o 
   8  19   7      237.79      385.94     43.68 o 
   9  19   7        8.96       41.83     44.95 o 
 -15  20   7        2.57       15.19    185.51 o 
 -14  20   7      647.24      719.26     70.08 o 
 -13  20   7      240.78      368.67    107.22 o 
 -12  20   7     1191.35     1239.13     86.86 o 
 -11  20   7        2.27        4.27     24.68 o 
 -10  20   7       58.40       54.72     34.28 o 
  -9  20   7      494.39      507.50     75.06 o 
  -8  20   7      116.50      138.63     31.70 o 
  -7  20   7      851.02      830.30     37.95 o 
  -6  20   7        5.47        8.42     29.31 o 
  -5  20   7       39.11       31.11     30.50 o 
  -4  20   7        9.17       51.05     29.74 o 
  -3  20   7      101.18       49.15     28.03 o 
  -2  20   7       99.12       58.24     27.75 o 
  -1  20   7       39.66       68.89     70.76 o 
   0  20   7       74.52       58.08     27.77 o 
   1  20   7      180.45      152.87    101.86 o 
   2  20   7      111.93       95.93     58.98 o 
   3  20   7        8.76       49.76     32.78 o 
   4  20   7       12.50       29.23     27.88 o 
   5  20   7        0.12       59.66     33.38 o 
   6  20   7       31.68      114.67     81.50 o 
   7  20   7      510.89      613.91     44.95 o 
   8  20   7        0.07       48.12     43.79 o 
 -14  21   7      120.83      216.61     77.20 o 
 -13  21   7      187.83      270.21     64.32 o 
 -12  21   7       17.35      188.93     99.72 o 
 -11  21   7       83.31      125.28     96.50 o 
 -10  21   7      428.50      394.58     44.78 o 
  -9  21   7     1183.65     1225.21    105.08 o 
  -8  21   7        0.39        0.00     36.89 o 
  -7  21   7       25.38       13.60     26.87 o 
  -6  21   7      115.80      145.77     69.70 o 
  -5  21   7       78.51       44.80     55.76 o 
  -4  21   7       14.90       17.35     48.26 o 
  -3  21   7      102.58        2.81     58.98 o 
  -2  21   7      414.75      321.48    116.88 o 
  -1  21   7      644.21      517.25    108.30 o 
   0  21   7      210.77       82.02     26.45 o 
   1  21   7      389.03      260.29     99.72 o 
   2  21   7        4.62        0.00     41.82 o 
   3  21   7      870.68      875.58     54.56 o 
   4  21   7      115.36      112.68     88.98 o 
   5  21   7      119.94       37.25     24.85 o 
   6  21   7      149.41       88.56     33.24 o 
   7  21   7        9.24       13.06     24.77 o 
 -12  22   7      216.49      193.00     53.60 o 
 -11  22   7      152.16      167.29     57.92 o 
 -10  22   7       39.52      279.74    220.86 o 
  -9  22   7        0.39      132.71     75.06 o 
  -8  22   7      189.51      248.42     40.74 o 
  -7  22   7      612.37      667.11     50.38 o 
  -6  22   7       32.66       92.48     41.22 o 
  -5  22   7      186.72      211.62    106.16 o 
  -4  22   7       36.92      122.08     38.60 o 
  -3  22   7        5.70        0.00     32.16 o 
  -2  22   7       55.40       12.64     20.38 o 
  -1  22   7       63.51       31.80     27.05 o 
   0  22   7     1076.34     1138.39     57.11 o 
   1  22   7      203.35      172.46     99.72 o 
   2  22   7       71.34       62.39     75.06 o 
   3  22   7       12.98       61.64     42.88 o 
   4  22   7        0.19        0.00     39.68 o 
   5  22   7      437.39      461.58     43.52 o 
 -10  23   7      132.61       79.36     55.76 o 
  -9  23   7       70.95       85.76     77.20 o 
  -8  23   7       34.26        8.56     49.32 o 
  -7  23   7       22.36       10.72     64.32 o 
  -6  23   7      103.40       12.88     66.48 o 
  -5  23   7      327.13      363.18     46.09 o 
  -4  23   7      530.04      626.38     55.74 o 
  -3  23   7      482.04      596.08    124.38 o 
  -2  23   7        1.43        1.09     16.02 o 
  -1  23   7       76.77      157.44     17.83 o 
   0  23   7      286.01      130.80     36.44 o 
   1  23   7       63.94       30.04     25.72 o 
   2  23   7      920.23     1132.31     77.20 o 
   3  23   7      452.05      444.37     60.06 o 
  -7  24   7      122.84      132.96     62.20 o 
  -6  24   7      275.06      257.32     68.64 o 
  -5  24   7        4.90       27.88     64.32 o 
  -4  24   7       41.68       81.48     81.48 o 
  -3  24   7       90.89       47.16     34.32 o 
  -2  24   7      134.46       49.32     34.32 o 
  -1  24   7       11.83        0.00     19.32 o 
   0  24   7        2.69       49.32     62.20 o 
 -24   0   8      306.46       27.88    154.40 o 
 -23   0   8        9.21      156.57     45.04 o 
 -22   0   8      297.30      371.01     40.76 o 
 -21   0   8     1836.02     1674.84     68.64 o 
 -20   0   8        4.44       12.88     30.04 o 
 -19   0   8      283.11      193.00     34.32 o 
 -18   0   8     7668.49     7666.58    154.40 o 
 -17   0   8     1444.82     1312.43     51.48 o 
 -16   0   8     2163.79     2120.93     64.32 o 
 -15   0   8      304.86      379.57     47.16 o 
 -14   0   8        0.24       12.88     51.48 o 
 -13   0   8      195.08      300.25     51.48 o 
 -12   0   8     1132.94     1426.12     66.48 o 
 -11   0   8      173.28       83.64     32.16 o 
 -10   0   8     1249.57     1181.63     45.04 o 
  -9   0   8      617.99      784.90     40.76 o 
  -8   0   8        4.34       53.60     23.60 o 
  -7   0   8     2085.77     1852.84     60.04 o 
  -6   0   8     1910.28     1992.25     70.76 o 
  -5   0   8     1971.34     1689.88     62.20 o 
  -4   0   8     1645.50     1705.57     68.64 o 
  -3   0   8    25680.28    25339.46    493.25 o 
  -2   0   8    15735.27    15178.81    310.97 o 
  -1   0   8     1442.46     1655.56     51.48 o 
   0   0   8      314.22      411.73     36.44 o 
   1   0   8     3030.11     3092.40     75.04 o 
   2   0   8     8268.79     8245.60    167.29 o 
   3   0   8      557.23      598.34     19.32 o 
   4   0   8      377.44      360.29     19.32 o 
   5   0   8     4767.03     4683.59     92.20 o 
   6   0   8     3347.71     3373.32     72.92 o 
   7   0   8     2236.19     2221.69     57.92 o 
   8   0   8      868.54      832.06     30.04 o 
   9   0   8      336.96      270.21     19.32 o 
  10   0   8        2.56        0.00      6.44 o 
  11   0   8     1860.85     1760.64     66.48 o 
  12   0   8       30.67       27.88     34.32 o 
  13   0   8      312.72      220.89     40.76 o 
  14   0   8        1.67       47.16     57.92 o 
  15   0   8      191.24       81.48    169.40 o 
  16   0   8      678.65      802.06    152.24 o 
 -24   1   8      240.91      237.80     85.59 o 
 -23   1   8       51.41       76.27     25.73 o 
 -22   1   8      352.38      378.37     29.54 o 
 -21   1   8       30.85       60.23     24.11 o 
 -20   1   8        2.41       40.37     25.65 o 
 -19   1   8        1.98       32.16     18.19 o 
 -18   1   8        0.57        0.83     71.84 o 
 -17   1   8      792.55      729.73     29.54 o 
 -16   1   8     2082.63     2024.31     49.32 o 
 -15   1   8      199.14      264.93     24.99 o 
 -14   1   8      651.53      688.72     72.92 o 
 -13   1   8      107.62      160.27     26.25 o 
 -12   1   8      455.88      553.57     79.34 o 
 -11   1   8     1738.14     1800.51     50.24 o 
 -10   1   8     3096.31     3012.39     70.38 o 
  -9   1   8     2024.48     2190.22     53.43 o 
  -8   1   8    13658.70    14079.26    208.84 o 
  -7   1   8       36.46       94.90     18.90 o 
  -6   1   8      582.13      596.81     28.03 o 
  -5   1   8     2356.35     2331.05     49.76 o 
  -4   1   8       29.03        0.00     15.88 o 
  -3   1   8      500.41      475.47     18.74 o 
  -2   1   8     5730.97     5678.98     80.84 o 
  -1   1   8     4388.04     4493.63     72.02 o 
   0   1   8       55.16       73.73     16.25 o 
   1   1   8      284.57      296.41     28.94 o 
   2   1   8        6.43        0.00      8.72 o 
   3   1   8     2681.46     2839.34     43.28 o 
   4   1   8      814.41      902.83     24.66 o 
   5   1   8      138.19      208.05     15.45 o 
   6   1   8      612.84      692.30     21.64 o 
   7   1   8        4.07       19.89     12.66 o 
   8   1   8      668.25      598.31     19.32 o 
   9   1   8      493.89      417.05     23.18 o 
  10   1   8      452.40      319.49     20.58 o 
  11   1   8     2431.47     2325.97     73.98 o 
  12   1   8      447.98      433.38     24.66 o 
  13   1   8       81.17       79.68     26.57 o 
  14   1   8       13.52       85.90     39.66 o 
  15   1   8      344.77      387.63    100.78 o 
  16   1   8      744.96     1065.31    172.62 o 
 -24   2   8      177.41      158.68    115.80 o 
 -23   2   8        0.28        0.00    137.24 o 
 -22   2   8       15.45       32.72     30.02 o 
 -21   2   8        3.75        0.00     28.03 o 
 -20   2   8      437.19      444.91     25.65 o 
 -19   2   8      108.36      104.12     21.24 o 
 -18   2   8       39.97       55.27     20.09 o 
 -17   2   8      736.98      623.63     60.04 o 
 -16   2   8     2747.56     2712.45     54.68 o 
 -15   2   8      188.10      291.75     22.60 o 
 -14   2   8       58.64       49.76     17.84 o 
 -13   2   8       59.75      146.60     25.65 o 
 -12   2   8     3275.94     3274.60     90.08 o 
 -11   2   8      346.08      327.46     66.48 o 
 -10   2   8      354.39      368.73     41.82 o 
  -9   2   8      287.80      259.11     61.12 o 
  -8   2   8     2073.04     2010.39     44.76 o 
  -7   2   8     2445.50     2325.70     48.96 o 
  -6   2   8     3239.91     3268.28     90.06 o 
  -5   2   8     5106.25     5133.04     76.77 o 
  -4   2   8      170.20      107.86     17.84 o 
  -3   2   8       28.32        0.00     21.75 o 
  -2   2   8       56.04       85.34     22.52 o 
  -1   2   8        0.56        5.30     14.61 o 
   0   2   8      674.90      692.78     17.45 o 
   1   2   8     3208.57     3293.99     61.12 o 
   2   2   8      463.47      414.01     42.88 o 
   3   2   8        8.23        0.00      9.09 o 
   4   2   8      625.35      682.92     17.39 o 
   5   2   8     3860.70     3873.52    108.30 o 
   6   2   8       18.49       25.24     20.38 o 
   7   2   8      814.19      774.84     32.16 o 
   8   2   8       74.73      153.93     20.58 o 
   9   2   8       68.94        0.00     28.96 o 
  10   2   8       15.82       13.09     30.02 o 
  11   2   8       92.47       60.04     21.40 o 
  12   2   8      488.58      556.82     45.04 o 
  13   2   8      217.78      241.32     22.80 o 
  14   2   8      223.77      170.04    120.10 o 
  15   2   8       80.39       98.98     96.16 o 
  16   2   8       37.88        0.00     87.10 o 
 -24   3   8      286.12      531.86    160.84 o 
 -23   3   8      227.01      256.29     64.33 o 
 -22   3   8        6.33       90.55     23.18 o 
 -21   3   8       97.61      109.40     23.37 o 
 -20   3   8      413.54      332.48     22.60 o 
 -19   3   8       18.75        0.81     21.29 o 
 -18   3   8      340.57      317.79     24.99 o 
 -17   3   8       29.33        0.00     28.94 o 
 -16   3   8        3.07        0.00     51.46 o 
 -15   3   8      886.85      855.60     26.80 o 
 -14   3   8     2984.78     2882.67     49.13 o 
 -13   3   8        0.72        6.75     21.07 o 
 -12   3   8     2166.90     2197.46     53.01 o 
 -11   3   8       22.86        0.00     26.80 o 
 -10   3   8      129.56       97.50     49.32 o 
  -9   3   8      786.99      732.72     24.61 o 
  -8   3   8     1154.20     1135.69     26.80 o 
  -7   3   8     1893.67     1933.62     37.55 o 
  -6   3   8       47.43       23.92     20.38 o 
  -5   3   8      136.64       94.47     14.95 o 
  -4   3   8     3265.64     3095.56     51.30 o 
  -3   3   8      186.30      193.01     14.35 o 
  -2   3   8     1532.16     1753.26     35.40 o 
  -1   3   8     1571.49     1714.41     26.25 o 
   0   3   8     5148.95     5423.50     70.94 o 
   1   3   8     1837.86     2011.49     30.22 o 
   2   3   8      861.63      789.46     48.26 o 
   3   3   8      236.27      145.38     13.40 o 
   4   3   8      125.03      172.81     15.16 o 
   5   3   8        3.36        0.00     17.16 o 
   6   3   8       55.24       35.75     18.01 o 
   7   3   8      707.60      745.99     30.22 o 
   8   3   8      423.19      397.65     34.32 o 
   9   3   8      412.27      271.47     24.27 o 
  10   3   8       63.52       29.53     48.24 o 
  11   3   8       30.35        0.00     94.36 o 
  12   3   8        2.00        0.00     20.58 o 
  13   3   8      864.18      959.28     72.90 o 
  14   3   8        4.97       64.26     42.25 o 
  15   3   8        0.00        0.00    113.23 o 
  16   3   8      222.41      252.54    104.40 o 
 -24   4   8        4.39        0.00    152.24 o 
 -23   4   8      136.17      221.03     50.73 o 
 -22   4   8        2.88        5.14     39.24 o 
 -21   4   8      157.31      127.55     31.74 o 
 -20   4   8       28.96       33.24     27.29 o 
 -19   4   8      716.80      673.40     83.64 o 
 -18   4   8      257.10      269.14     34.30 o 
 -17   4   8     4801.44     4628.95     72.52 o 
 -16   4   8      185.57      138.31     17.45 o 
 -15   4   8     1316.12     1305.71     48.24 o 
 -14   4   8       13.98       26.03     13.59 o 
 -13   4   8      401.77      387.33     24.27 o 
 -12   4   8     1008.66     1177.68     34.77 o 
 -11   4   8        3.83        0.00     21.95 o 
 -10   4   8      317.49      220.21     31.10 o 
  -9   4   8     1579.90     1649.91     57.90 o 
  -8   4   8     3124.24     3250.22     55.34 o 
  -7   4   8     3343.37     3515.80     57.66 o 
  -6   4   8       45.73       66.88     15.16 o 
  -5   4   8      350.09      374.86     20.09 o 
  -4   4   8    12059.23    12574.72    155.97 o 
  -3   4   8     2283.93     2403.25     60.04 o 
  -2   4   8      336.34      352.97     13.88 o 
  -1   4   8      365.11      376.77     45.02 o 
   0   4   8      389.46      392.25     14.61 o 
   1   4   8     1869.66     1916.96     31.15 o 
   2   4   8      150.71      147.96     16.25 o 
   3   4   8     3600.93     3913.41     62.72 o 
   4   4   8      696.10      609.92     35.40 o 
   5   4   8        8.89       35.38     15.88 o 
   6   4   8      762.46      765.19     24.99 o 
   7   4   8       76.88      132.37     23.47 o 
   8   4   8      110.38       89.77     24.71 o 
   9   4   8     1152.86     1113.24     37.58 o 
  10   4   8       77.04        0.00     83.64 o 
  11   4   8        4.17        0.00     28.96 o 
  12   4   8       39.60        0.00    101.86 o 
  13   4   8      276.52      197.42     54.68 o 
  14   4   8       53.40      150.32     21.84 o 
  15   4   8       56.85       56.76     85.78 o 
  16   4   8       11.25        0.00    175.84 o 
 -23   5   8      236.05      251.71     70.78 o 
 -22   5   8      535.88      628.74     77.20 o 
 -21   5   8      160.50      103.86     36.03 o 
 -20   5   8      341.27      363.39     71.84 o 
 -19   5   8      239.37      216.07     31.42 o 
 -18   5   8      491.35      464.91     28.69 o 
 -17   5   8      200.24      180.01     51.46 o 
 -16   5   8      514.49      408.47     24.98 o 
 -15   5   8       43.17       83.51     37.54 o 
 -14   5   8        0.81        0.88     37.54 o 
 -13   5   8     1045.44      907.14     28.69 o 
 -12   5   8      512.76      496.45     35.38 o 
 -11   5   8      539.43      573.69     43.96 o 
 -10   5   8        8.34        0.00     22.50 o 
  -9   5   8      948.21     1081.39     30.22 o 
  -8   5   8      144.47      141.97     14.61 o 
  -7   5   8     1295.87     1507.01     31.73 o 
  -6   5   8        2.66       21.83     17.39 o 
  -5   5   8    10015.71    10238.58    126.24 o 
  -4   5   8     1217.53     1180.16     32.16 o 
  -3   5   8     1383.85     1464.99     66.48 o 
  -2   5   8     3089.68     3256.33     49.37 o 
  -1   5   8      294.65      282.30     13.40 o 
   0   5   8        0.67        0.00      7.13 o 
   1   5   8     1528.37     1603.68     29.31 o 
   2   5   8     2292.18     2141.17     56.82 o 
   3   5   8        4.02       50.33     12.61 o 
   4   5   8     1381.98     1324.41     32.91 o 
   5   5   8     1423.31     1422.18     32.91 o 
   6   5   8      759.68      808.99     30.13 o 
   7   5   8     3117.42     3099.57     82.56 o 
   8   5   8      581.63      499.42     34.30 o 
   9   5   8      366.84      315.28     24.52 o 
  10   5   8      899.37      887.04     34.75 o 
  11   5   8      338.12      311.34     28.17 o 
  12   5   8       51.74        0.00     33.24 o 
  13   5   8      155.77      189.61     61.12 o 
  14   5   8       34.12       59.56     58.98 o 
  15   5   8       99.03      159.28     67.54 o 
  16   5   8       81.76       53.60    124.36 o 
 -23   6   8        2.34        0.00     59.41 o 
 -22   6   8      157.19      285.21     43.89 o 
 -21   6   8      781.11      819.29     93.28 o 
 -20   6   8      108.11       36.83     46.10 o 
 -19   6   8      962.93      843.29     35.41 o 
 -18   6   8     2850.48     2708.69     58.01 o 
 -17   6   8       62.08       82.41     26.50 o 
 -16   6   8     2776.23     2818.81     86.86 o 
 -15   6   8      157.51      164.44     28.96 o 
 -14   6   8      307.44      324.40     27.88 o 
 -13   6   8      222.18      184.86     23.18 o 
 -12   6   8      239.89      219.92     33.22 o 
 -11   6   8      337.69      302.44     21.64 o 
 -10   6   8      115.41       78.28     19.71 o 
  -9   6   8       14.53        0.00     21.95 o 
  -8   6   8      418.13      407.81     24.18 o 
  -7   6   8     1415.59     1420.33     35.30 o 
  -6   6   8     2941.74     3040.82     47.89 o 
  -5   6   8      644.30      599.18     18.01 o 
  -4   6   8    10801.32    10914.67    123.93 o 
  -3   6   8      934.80      829.98     22.52 o 
  -2   6   8        4.00        0.00     14.35 o 
  -1   6   8      149.39      154.47     13.94 o 
   0   6   8      457.15      403.90     17.45 o 
   1   6   8       39.48        0.00     20.38 o 
   2   6   8      941.60      992.89     33.24 o 
   3   6   8      354.96      501.10     16.65 o 
   4   6   8       70.86       75.78     34.32 o 
   5   6   8      516.91      487.87     24.00 o 
   6   6   8     2848.34     2927.49     61.00 o 
   7   6   8     3069.82     3085.31     95.44 o 
   8   6   8     1492.58     1387.64     39.66 o 
   9   6   8       40.23       42.38     31.10 o 
  10   6   8      961.35      939.44     69.70 o 
  11   6   8        0.32        0.00     24.71 o 
  12   6   8      101.25       55.70     30.13 o 
  13   6   8      155.13      211.46     82.56 o 
  14   6   8      865.86      825.07    241.27 o 
  15   6   8      322.92      443.86     60.34 o 
 -23   7   8       16.55        4.34    102.92 o 
 -22   7   8       63.55      128.29     46.24 o 
 -21   7   8        0.37        7.50     58.98 o 
 -20   7   8       44.43       37.34     35.05 o 
 -19   7   8      137.69      115.59     29.54 o 
 -18   7   8      362.68      322.93     26.80 o 
 -17   7   8      393.74      374.30     27.17 o 
 -16   7   8      465.04      429.08     28.94 o 
 -15   7   8      839.68      757.97     28.69 o 
 -14   7   8       17.25       73.27     33.24 o 
 -13   7   8        7.47       56.95     27.86 o 
 -12   7   8     1578.29     1603.74     91.14 o 
 -11   7   8      297.57      446.14     27.29 o 
 -10   7   8     1175.21     1430.98     33.90 o 
  -9   7   8       17.05       12.62     26.80 o 
  -8   7   8        9.79        0.00     24.98 o 
  -7   7   8       83.44       30.86     21.75 o 
  -6   7   8      737.74      664.78     19.81 o 
  -5   7   8      631.31      509.33     19.30 o 
  -4   7   8     1933.38     2052.61     33.73 o 
  -3   7   8     3500.68     3635.86     54.32 o 
  -2   7   8      689.97      723.31     23.01 o 
  -1   7   8        0.22        0.00     28.17 o 
   0   7   8     1121.76     1042.08     26.94 o 
   1   7   8     1821.07     1766.31     51.48 o 
   2   7   8      348.21      369.66     31.10 o 
   3   7   8     3216.71     3212.55     70.76 o 
   4   7   8      274.25      322.60     55.76 o 
   5   7   8       80.79      115.28     26.17 o 
   6   7   8     1443.66     1520.32     40.82 o 
   7   7   8      185.91      228.56     43.98 o 
   8   7   8     3514.74     3513.35     70.38 o 
   9   7   8      710.23      708.42     70.76 o 
  10   7   8      256.68      277.25     36.46 o 
  11   7   8        1.39        0.00     41.82 o 
  12   7   8      312.68      294.61     31.32 o 
  13   7   8      269.31      277.61     31.73 o 
  14   7   8        2.77       24.00     98.64 o 
  15   7   8        2.25        0.00    132.96 o 
 -23   8   8        4.16        0.00     75.41 o 
 -22   8   8       12.22       93.61     65.35 o 
 -21   8   8     1043.06     1150.81    100.78 o 
 -20   8   8       36.34        0.00     50.40 o 
 -19   8   8        1.86       23.60     24.27 o 
 -18   8   8       35.15        0.00     21.95 o 
 -17   8   8      993.72     1000.06     89.00 o 
 -16   8   8      170.95      180.13     45.02 o 
 -15   8   8     1904.44     1668.59     49.32 o 
 -14   8   8      412.66      407.99     30.04 o 
 -13   8   8     1101.29     1083.83     32.57 o 
 -12   8   8      907.75      885.09     30.22 o 
 -11   8   8       13.31        0.00     23.19 o 
 -10   8   8     1204.01     1230.12     54.68 o 
  -9   8   8      449.10      505.80     50.40 o 
  -8   8   8      205.70      232.73     39.66 o 
  -7   8   8     8445.73     8373.15    112.84 o 
  -6   8   8        0.21        0.00     16.47 o 
  -5   8   8      574.44      529.98     35.38 o 
  -4   8   8      993.42     1138.29     31.36 o 
  -3   8   8      165.43      185.71     18.74 o 
  -2   8   8     1339.36     1404.63    120.08 o 
  -1   8   8       59.01       50.45     23.58 o 
   0   8   8      480.06      548.16     22.06 o 
   1   8   8      140.47      171.17     56.82 o 
   2   8   8       59.10      109.09     19.52 o 
   3   8   8      560.23      532.33     25.74 o 
   4   8   8      874.21      761.21     52.54 o 
   5   8   8      987.76      960.47     39.93 o 
   6   8   8      178.48      277.58     79.34 o 
   7   8   8     1494.23     1440.59     80.42 o 
   8   8   8      232.76      199.32     65.40 o 
   9   8   8      795.37      729.54     60.04 o 
  10   8   8      493.61      486.04     30.13 o 
  11   8   8       43.93       80.04     46.10 o 
  12   8   8       64.57       86.75     30.13 o 
  13   8   8      303.41      230.50     34.08 o 
  14   8   8        9.04       23.51     38.53 o 
  15   8   8      233.14      259.77     58.39 o 
 -22   9   8       41.33      110.47     84.70 o 
 -21   9   8      636.56      599.88     46.33 o 
 -20   9   8      401.75      300.98     46.12 o 
 -19   9   8       51.27       28.71     23.71 o 
 -18   9   8      893.06      924.76     45.04 o 
 -17   9   8        0.03       29.91     26.25 o 
 -16   9   8     3108.38     2841.73     52.30 o 
 -15   9   8      137.84       49.03     27.86 o 
 -14   9   8      586.82      613.76     29.87 o 
 -13   9   8       67.90      109.27     25.65 o 
 -12   9   8     2990.91     2902.43     54.02 o 
 -11   9   8     1568.01     1485.49     36.29 o 
 -10   9   8        4.41       38.87     23.71 o 
  -9   9   8     2060.95     2067.94     56.84 o 
  -8   9   8     1117.69     1286.92     28.96 o 
  -7   9   8      162.97      178.80     38.60 o 
  -6   9   8      121.87       80.18     17.07 o 
  -5   9   8      325.27      387.72     27.88 o 
  -4   9   8      567.39      604.70     21.46 o 
  -3   9   8     4952.20     5196.36    104.00 o 
  -2   9   8       83.88       43.02     21.64 o 
  -1   9   8      347.90      281.78     33.24 o 
   0   9   8      144.78      163.11     31.10 o 
   1   9   8      265.70      308.26     19.45 o 
   2   9   8     1167.39     1218.45     29.43 o 
   3   9   8     6099.88     6070.17     91.71 o 
   4   9   8     2387.30     2391.41     42.08 o 
   5   9   8      390.25      420.74     93.28 o 
   6   9   8        7.16        0.00     29.54 o 
   7   9   8      719.67      631.92     31.95 o 
   8   9   8       85.84       10.05     85.78 o 
   9   9   8       68.73      126.51     91.14 o 
  10   9   8      350.49      346.56     31.74 o 
  11   9   8      151.99      226.92     37.52 o 
  12   9   8       99.70      123.17     39.66 o 
  13   9   8      134.37      168.10     33.38 o 
  14   9   8       25.37       51.38     41.26 o 
  15   9   8      122.80        0.00     77.20 o 
 -22  10   8      104.19      177.87     84.41 o 
 -21  10   8      654.63      686.58    191.92 o 
 -20  10   8      132.58      266.50     39.61 o 
 -19  10   8        5.74        0.00     27.88 o 
 -18  10   8      402.78      393.84     31.08 o 
 -17  10   8      164.94      161.28     25.77 o 
 -16  10   8      438.47      540.42     31.73 o 
 -15  10   8      540.78      446.23     29.54 o 
 -14  10   8      946.79      919.63     34.77 o 
 -13  10   8     1148.71     1079.38     58.98 o 
 -12  10   8     1682.62     1688.77     41.82 o 
 -11  10   8      839.66      834.49     30.84 o 
 -10  10   8       11.11        0.00     43.96 o 
  -9  10   8     1900.51     1844.35     97.58 o 
  -8  10   8     2030.19     2126.05     35.41 o 
  -7  10   8      185.98      271.28     31.08 o 
  -6  10   8     1232.27     1237.13     29.74 o 
  -5  10   8        8.56       34.64     15.68 o 
  -4  10   8        3.55       52.89     17.28 o 
  -3  10   8      586.19      689.12     25.66 o 
  -2  10   8      278.73      386.51     55.76 o 
  -1  10   8     1294.31     1298.31     63.28 o 
   0  10   8       56.10      109.68     23.18 o 
   1  10   8      425.28      469.32     25.95 o 
   2  10   8       35.92      110.45     14.81 o 
   3  10   8       93.01       95.20     26.80 o 
   4  10   8      250.33      271.38     23.58 o 
   5  10   8        2.21       36.33     40.74 o 
   6  10   8      690.62      604.83     48.26 o 
   7  10   8     1656.43     1726.43    102.94 o 
   8  10   8       81.10       80.33     28.57 o 
   9  10   8     2201.59     2396.65     53.81 o 
  10  10   8        4.21        0.00     26.45 o 
  11  10   8      172.23      163.64     40.12 o 
  12  10   8       11.68        0.00     24.98 o 
  13  10   8       23.84        0.00     89.00 o 
  14  10   8      258.52      206.19     60.04 o 
 -22  11   8       16.41      153.19    111.52 o 
 -21  11   8       50.72        0.00     62.82 o 
 -20  11   8       55.90      127.93     43.20 o 
 -19  11   8      297.91      366.29     36.29 o 
 -18  11   8        0.04        0.00     73.98 o 
 -17  11   8     1438.72     1493.51    117.94 o 
 -16  11   8      252.18      206.10     34.30 o 
 -15  11   8      267.37      188.96     26.57 o 
 -14  11   8      529.39      473.61     29.31 o 
 -13  11   8       43.37        0.00     46.12 o 
 -12  11   8       22.97        0.00     20.44 o 
 -11  11   8      805.47      819.76     47.18 o 
 -10  11   8     2051.42     2243.46     43.89 o 
  -9  11   8      306.65      322.74     16.25 o 
  -8  11   8      855.86      853.82     23.71 o 
  -7  11   8      136.64      154.62     34.32 o 
  -6  11   8      221.11      265.36     20.14 o 
  -5  11   8        0.20        8.01     17.16 o 
  -4  11   8      808.69      762.58     43.96 o 
  -3  11   8      204.80      284.21     24.66 o 
  -2  11   8      179.23      176.97     33.24 o 
  -1  11   8       78.14      156.25     28.94 o 
   0  11   8     1081.16     1014.41     46.10 o 
   1  11   8      923.51      932.65     30.05 o 
   2  11   8      855.23      918.33     51.46 o 
   3  11   8       86.73      163.65     58.96 o 
   4  11   8        0.55        0.00     26.82 o 
   5  11   8     2706.46     2597.82     42.80 o 
   6  11   8      739.72      657.53     35.05 o 
   7  11   8        6.65       37.50     35.38 o 
   8  11   8       23.31       56.06     26.25 o 
   9  11   8      197.35      183.58     28.90 o 
  10  11   8     1333.91     1401.67     42.83 o 
  11  11   8      559.45      564.23     38.87 o 
  12  11   8        8.76       35.90     42.98 o 
  13  11   8      427.28      394.18     43.79 o 
  14  11   8      189.35      128.66     55.76 o 
 -21  12   8      155.28      357.41     61.39 o 
 -20  12   8     1032.35     1141.52    134.05 o 
 -19  12   8       48.36       65.33     38.65 o 
 -18  12   8        0.00       15.38     33.99 o 
 -17  12   8        0.29       28.68     42.88 o 
 -16  12   8        4.64        0.00     41.82 o 
 -15  12   8       25.09        9.15     23.60 o 
 -14  12   8      675.01      584.99     33.90 o 
 -13  12   8      151.66      100.32     24.18 o 
 -12  12   8      879.32      764.15     29.54 o 
 -11  12   8        1.62        0.00     53.60 o 
 -10  12   8      622.17      812.51     29.54 o 
  -9  12   8      135.70      186.35     56.84 o 
  -8  12   8     3408.08     3293.18     50.96 o 
  -7  12   8     1084.25     1055.35     26.94 o 
  -6  12   8     3583.50     3348.91     55.13 o 
  -5  12   8     3411.93     3252.50    194.09 o 
  -4  12   8        5.73        0.00     33.99 o 
  -3  12   8      414.64      394.83     49.32 o 
  -2  12   8     2572.18     2524.72     42.92 o 
  -1  12   8     4716.15     4728.09    174.76 o 
   0  12   8      143.95      191.31     20.91 o 
   1  12   8      500.36      570.82     82.56 o 
   2  12   8     1402.15     1589.00     75.06 o 
   3  12   8      304.06      298.08     39.68 o 
   4  12   8       97.84       82.23     54.68 o 
   5  12   8        4.21        0.00     12.50 o 
   6  12   8        1.49       19.28      5.20 o 
   7  12   8      701.46      652.85     99.72 o 
   8  12   8        0.05        0.00     39.68 o 
   9  12   8     2740.48     2948.22     64.82 o 
  10  12   8       91.19      171.99     44.27 o 
  11  12   8       15.53        0.00     28.33 o 
  12  12   8      469.70      530.89     96.50 o 
  13  12   8       61.69       61.91     42.35 o 
 -21  13   8        0.84        0.00     47.18 o 
 -20  13   8       65.26       37.46    132.96 o 
 -19  13   8       53.01       32.82     36.37 o 
 -18  13   8      218.24      249.97     47.18 o 
 -17  13   8        9.40        1.78     40.76 o 
 -16  13   8       47.69       30.19     35.05 o 
 -15  13   8      681.09      674.92     41.82 o 
 -14  13   8     2480.62     2740.35     61.06 o 
 -13  13   8       51.95       49.32     22.74 o 
 -12  13   8     2371.28     2295.79     44.71 o 
 -11  13   8      128.17       72.84     20.38 o 
 -10  13   8      118.93      134.11     16.08 o 
  -9  13   8       52.11       30.96     16.08 o 
  -8  13   8     3473.57     3598.80     68.62 o 
  -7  13   8     2332.39     2472.62     45.45 o 
  -6  13   8      942.27      998.89     35.32 o 
  -5  13   8     6009.60     6250.79    109.36 o 
  -4  13   8        2.08       19.09     22.14 o 
  -3  13   8      151.16      133.40     23.92 o 
  -2  13   8      216.53      246.65     24.25 o 
  -1  13   8     3727.34     3693.70    141.52 o 
   0  13   8        2.65        4.10     11.10 o 
   1  13   8     1631.36     1674.47     87.92 o 
   2  13   8     1591.92     1542.39     79.34 o 
   3  13   8     2633.87     2516.15    152.26 o 
   4  13   8      226.51      210.09     14.61 o 
   5  13   8      153.96      143.61     20.36 o 
   6  13   8       12.77       65.50     11.36 o 
   7  13   8     1247.98     1328.91     43.40 o 
   8  13   8      168.37      176.71     34.32 o 
   9  13   8      263.59      343.56     29.71 o 
  10  13   8        0.18       85.50     54.68 o 
  11  13   8        0.01      101.23    122.22 o 
  12  13   8      186.08      411.11     98.66 o 
  13  13   8      211.10      307.55     46.10 o 
 -20  14   8      247.05      275.43     39.06 o 
 -19  14   8        3.83       39.97     46.12 o 
 -18  14   8       74.34       45.02     36.46 o 
 -17  14   8        2.40        0.00     30.84 o 
 -16  14   8      123.31       85.78     32.18 o 
 -15  14   8      937.40      922.22     37.58 o 
 -14  14   8       12.28       65.16     28.17 o 
 -13  14   8      898.81      906.85     36.01 o 
 -12  14   8        0.04       10.18     29.54 o 
 -11  14   8      756.60      743.87     30.40 o 
 -10  14   8      293.60      251.46     17.84 o 
  -9  14   8       96.61       22.18     18.01 o 
  -8  14   8        1.57        0.00     37.54 o 
  -7  14   8      966.97      962.22     60.04 o 
  -6  14   8      969.39     1025.04     84.70 o 
  -5  14   8       31.05       11.94     23.71 o 
  -4  14   8      196.98      333.75     31.70 o 
  -3  14   8      976.42      994.22     92.20 o 
  -2  14   8      841.39      863.61    121.16 o 
  -1  14   8        8.70       58.03     28.33 o 
   0  14   8     1648.98     1604.08     43.52 o 
   1  14   8      436.37      438.92     52.54 o 
   2  14   8       62.53       49.32     39.68 o 
   3  14   8     1083.81     1060.20    128.66 o 
   4  14   8     4162.17     4329.79     72.90 o 
   5  14   8     1203.85     1265.28     48.24 o 
   6  14   8      647.82      676.37     23.03 o 
   7  14   8      472.11      576.89     40.82 o 
   8  14   8      509.13      414.73     35.68 o 
   9  14   8      549.27      503.88     42.45 o 
  10  14   8     1263.05     1373.90     52.35 o 
  11  14   8      548.13      497.01     60.06 o 
  12  14   8      529.40      517.85    135.10 o 
 -19  15   8      305.66      366.20     93.30 o 
 -18  15   8      440.95      412.42     39.66 o 
 -17  15   8       39.26       13.18     27.88 o 
 -16  15   8      404.72      390.01     51.46 o 
 -15  15   8       54.74       36.27     49.32 o 
 -14  15   8     1208.21     1111.88     39.98 o 
 -13  15   8       64.69       95.02     27.28 o 
 -12  15   8      171.25      197.27     27.65 o 
 -11  15   8       38.44       58.94     26.25 o 
 -10  15   8     1162.53      968.31     40.74 o 
  -9  15   8       11.58        0.00     56.82 o 
  -8  15   8       64.48        9.30     62.18 o 
  -7  15   8     1583.30     1505.18     43.26 o 
  -6  15   8      338.93      357.54     56.82 o 
  -5  15   8       12.25        0.00     45.02 o 
  -4  15   8      140.82       55.40     24.00 o 
  -3  15   8      113.99       40.74     37.52 o 
  -2  15   8        0.00        0.00     32.78 o 
  -1  15   8     1116.85      949.78     90.06 o 
   0  15   8     4464.16     3999.46    105.06 o 
   1  15   8     1500.26     1455.52     46.61 o 
   2  15   8      251.85      250.59     70.78 o 
   3  15   8      852.09      847.83    106.16 o 
   4  15   8     1561.44     1686.75     42.08 o 
   5  15   8      152.83      156.19     69.70 o 
   6  15   8       90.10       18.17     16.40 o 
   7  15   8      124.72       84.80     10.47 o 
   8  15   8      701.13      680.35     38.00 o 
   9  15   8        5.73        0.00     43.04 o 
  10  15   8      174.77      197.07     74.00 o 
  11  15   8       70.78       29.32     55.76 o 
  12  15   8      547.16      487.11     56.59 o 
 -19  16   8       64.21      144.83     51.19 o 
 -18  16   8       57.43        0.00     41.56 o 
 -17  16   8       99.96       99.77     49.32 o 
 -16  16   8      106.69       80.54     53.62 o 
 -15  16   8        4.43        0.00     81.50 o 
 -14  16   8        3.47       64.60     30.22 o 
 -13  16   8     2729.66     2780.13    108.30 o 
 -12  16   8        0.26        0.00     35.56 o 
 -11  16   8      645.26      688.48     48.24 o 
 -10  16   8      317.71      305.53     20.09 o 
  -9  16   8      549.32      519.43     37.54 o 
  -8  16   8      141.04      117.03     25.95 o 
  -7  16   8     1068.09      973.69     41.08 o 
  -6  16   8      112.85      105.10     22.84 o 
  -5  16   8       17.68        0.00     82.56 o 
  -4  16   8      220.08      133.25     28.03 o 
  -3  16   8      498.49      372.38     30.22 o 
  -2  16   8        5.39        0.00     31.44 o 
  -1  16   8      400.02      305.34     28.69 o 
   0  16   8      240.98      274.78     55.76 o 
   1  16   8      197.99      138.01     49.32 o 
   2  16   8      579.55      494.95     48.26 o 
   3  16   8      205.57      201.71     21.46 o 
   4  16   8       44.43        2.63     34.32 o 
   5  16   8     1307.32     1324.88     56.82 o 
   6  16   8       73.71       77.22     16.50 o 
   7  16   8       89.93      120.34     45.04 o 
   8  16   8      420.63      418.62     36.67 o 
   9  16   8     1386.65     1446.39     76.12 o 
  10  16   8       70.26       29.89     34.09 o 
  11  16   8       98.07       99.95     54.58 o 
 -18  17   8      169.93      115.10     42.73 o 
 -17  17   8     1045.73     1130.77     60.04 o 
 -16  17   8       14.03       27.10     39.14 o 
 -15  17   8      553.86      631.38    110.44 o 
 -14  17   8      170.95      172.82     40.86 o 
 -13  17   8      352.64      296.50     46.10 o 
 -12  17   8       64.59       37.58     37.54 o 
 -11  17   8       91.47      101.47     26.80 o 
 -10  17   8        0.10       51.70     41.78 o 
  -9  17   8      628.36      625.30     30.50 o 
  -8  17   8       33.09       41.17     26.45 o 
  -7  17   8      146.51      220.91     67.56 o 
  -6  17   8      248.58      212.91     34.33 o 
  -5  17   8      361.76      360.54     38.60 o 
  -4  17   8     1099.72     1099.91     41.78 o 
  -3  17   8      536.46      602.22     36.46 o 
  -2  17   8      121.60      113.70     42.88 o 
  -1  17   8        7.83       55.14     29.54 o 
   0  17   8      370.16      360.55     31.15 o 
   1  17   8      426.01      467.43     39.68 o 
   2  17   8      113.56      126.15     22.86 o 
   3  17   8      280.25      273.61     24.00 o 
   4  17   8      186.16      143.68     22.52 o 
   5  17   8      268.71      251.09     17.75 o 
   6  17   8      541.67      642.67     42.90 o 
   7  17   8       27.75       20.39     28.96 o 
   8  17   8      126.38       91.64     42.72 o 
   9  17   8        1.06        0.00     39.34 o 
  10  17   8      187.14      162.10     57.70 o 
 -17  18   8      241.37      211.56     37.58 o 
 -16  18   8      505.58      406.20     40.86 o 
 -15  18   8     1284.51     1362.25     63.21 o 
 -14  18   8      226.37      202.50     38.48 o 
 -13  18   8      504.64      482.13     83.62 o 
 -12  18   8       86.28       15.70     16.59 o 
 -11  18   8      314.58      336.13     36.46 o 
 -10  18   8        9.03       27.00     50.40 o 
  -9  18   8      149.63      152.15     28.56 o 
  -8  18   8        0.04        0.00     34.77 o 
  -7  18   8     1704.31     1668.75     39.21 o 
  -6  18   8      186.59      294.08     40.74 o 
  -5  18   8      190.57      137.18     34.30 o 
  -4  18   8      141.71      132.14     24.37 o 
  -3  18   8      240.96      328.62    139.40 o 
  -2  18   8       26.06        0.00     33.90 o 
  -1  18   8     1499.68     1490.84     69.70 o 
   0  18   8       91.90       59.06     30.84 o 
   1  18   8     1172.99     1319.99     72.90 o 
   2  18   8      963.28      954.88    125.44 o 
   3  18   8      497.26      520.59    165.12 o 
   4  18   8      330.58      274.83     63.26 o 
   5  18   8       25.04       57.71     27.52 o 
   6  18   8      191.62      256.06     85.78 o 
   7  18   8      163.09      136.28     99.72 o 
   8  18   8        0.06       47.62     38.65 o 
   9  18   8       56.89       39.21    149.04 o 
 -16  19   8      233.16      358.50     53.62 o 
 -15  19   8      209.38      217.52     87.92 o 
 -14  19   8      145.95      206.69     44.14 o 
 -13  19   8      141.30      220.14     41.82 o 
 -12  19   8      351.06      415.20     36.37 o 
 -11  19   8        3.59      144.37     41.73 o 
 -10  19   8      144.47      131.41     43.96 o 
  -9  19   8      712.09      768.23    106.16 o 
  -8  19   8      271.53      222.67     33.24 o 
  -7  19   8        6.59       25.29     34.33 o 
  -6  19   8       10.31       22.60     29.54 o 
  -5  19   8      372.40      408.04     32.57 o 
  -4  19   8      329.54      291.57     34.43 o 
  -3  19   8       26.29       92.41     36.57 o 
  -2  19   8        6.58        8.17     29.23 o 
  -1  19   8     1428.44     1504.08     55.13 o 
   0  19   8       38.65       59.99     27.77 o 
   1  19   8      791.75      810.80     51.57 o 
   2  19   8      236.75      261.89     30.85 o 
   3  19   8      736.14      728.98     57.90 o 
   4  19   8      794.66      881.44     43.49 o 
   5  19   8      108.38       22.95     65.42 o 
   6  19   8      452.25      539.25     93.28 o 
   7  19   8        1.31      112.32     96.50 o 
   8  19   8      312.80      442.33     78.28 o 
 -15  20   8      944.79     1036.74    157.62 o 
 -14  20   8      197.20      314.91     56.70 o 
 -13  20   8       46.21       21.44     70.76 o 
 -12  20   8      859.51     1110.18     59.85 o 
 -11  20   8        6.84       62.79    151.18 o 
 -10  20   8       42.49        9.00     39.34 o 
  -9  20   8      338.63      223.98     44.42 o 
  -8  20   8      114.76       59.98     29.74 o 
  -7  20   8       65.79       29.32     28.76 o 
  -6  20   8      361.22      272.11     47.18 o 
  -5  20   8      121.01      135.57     53.62 o 
  -4  20   8      118.68      134.07     67.54 o 
  -3  20   8      122.23      134.44     28.76 o 
  -2  20   8      458.88      337.33     45.02 o 
  -1  20   8       94.08        6.41     31.50 o 
   0  20   8        0.01       28.35     46.41 o 
   1  20   8      145.42       87.39     28.57 o 
   2  20   8        7.82        0.00     37.54 o 
   3  20   8      201.35       84.46     24.63 o 
   4  20   8       82.21       74.61     45.04 o 
   5  20   8       20.21       26.77     21.86 o 
   6  20   8        0.17        0.00     18.59 o 
   7  20   8       27.81       64.48     33.00 o 
 -14  21   8        1.59       34.32     72.92 o 
 -13  21   8       25.31      121.19    123.30 o 
 -12  21   8      285.09      302.73     47.33 o 
 -11  21   8       17.55       75.96     46.06 o 
 -10  21   8      482.23      488.91     61.12 o 
  -9  21   8      293.26      364.01    117.97 o 
  -8  21   8      327.56      322.08     46.40 o 
  -7  21   8       18.39        9.94     31.10 o 
  -6  21   8       16.23       53.99     29.74 o 
  -5  21   8      511.98      544.06     38.35 o 
  -4  21   8      247.33      165.58     30.70 o 
  -3  21   8       95.10        0.00     77.20 o 
  -2  21   8      298.33      412.84     39.17 o 
  -1  21   8      473.79      484.09     44.14 o 
   0  21   8      248.84      238.18     45.05 o 
   1  21   8       71.22       41.31     43.96 o 
   2  21   8      354.59      363.26     39.66 o 
   3  21   8      118.32       23.60     27.88 o 
   4  21   8       88.36       75.04     30.04 o 
   5  21   8       39.50       11.99     28.43 o 
   6  21   8      858.75      889.82    201.59 o 
 -12  22   8        0.12        0.00     42.88 o 
 -11  22   8       67.86      141.52     70.76 o 
 -10  22   8       31.25      127.75     49.44 o 
  -9  22   8       15.47      109.25     92.22 o 
  -8  22   8       11.91       56.69     37.83 o 
  -7  22   8      128.36      279.67     56.84 o 
  -6  22   8        2.31        5.11    119.02 o 
  -5  22   8       29.41       68.31     10.80 o 
  -4  22   8      282.29      289.44     22.37 o 
  -3  22   8      259.68      197.74     49.32 o 
  -2  22   8      158.31      161.49    116.88 o 
  -1  22   8      289.88      320.96     63.26 o 
   0  22   8       94.65       66.77     29.23 o 
   1  22   8        8.00       39.32     77.20 o 
   2  22   8      184.87       71.51     58.98 o 
   3  22   8      407.42      482.47    130.82 o 
   4  22   8        8.93       60.21     94.34 o 
 -10  23   8       14.66        0.00     66.48 o 
  -9  23   8      527.52      748.42     68.64 o 
  -8  23   8      604.93      503.97     68.64 o 
  -7  23   8        3.27      201.56     77.20 o 
  -6  23   8        2.36        0.00     49.32 o 
  -5  23   8      170.93      159.92     27.88 o 
  -4  23   8      624.24      642.48    229.44 o 
  -3  23   8     1493.18     1702.72     90.08 o 
  -2  23   8        0.27       75.04     36.44 o 
  -1  23   8       71.78       49.32     34.32 o 
   0  23   8        8.62       17.16     32.16 o 
   1  23   8      110.66       38.60     25.72 o 
   2  23   8      495.68      634.78     62.20 o 
  -6  24   8       24.46       53.60     85.76 o 
  -5  24   8       12.57        0.00     55.76 o 
  -4  24   8       51.56        0.00     19.32 o 
  -3  24   8      101.32       15.00     23.60 o 
  -2  24   8      281.56      111.52     75.04 o 
 -24   1   9      126.32      100.80    116.76 o 
 -23   1   9        0.00       24.12     67.56 o 
 -22   1   9      114.22      134.12     24.98 o 
 -21   1   9       74.77       86.50     24.71 o 
 -20   1   9       30.72        0.73     37.54 o 
 -19   1   9      993.44      974.10     31.06 o 
 -18   1   9      371.31      386.52     23.18 o 
 -17   1   9      550.51      422.94     26.45 o 
 -16   1   9      267.36      258.87     31.32 o 
 -15   1   9     1513.49     1566.10     52.82 o 
 -14   1   9      707.16      684.10     34.08 o 
 -13   1   9      258.15      345.05     52.54 o 
 -12   1   9      199.52      166.30     23.18 o 
 -11   1   9     5112.53     5173.85     93.24 o 
 -10   1   9     2555.24     2458.72     46.23 o 
  -9   1   9     2820.41     3257.45     69.31 o 
  -8   1   9     1820.06     1648.47     37.90 o 
  -7   1   9     2292.42     2207.10     82.56 o 
  -6   1   9      763.83      933.71     34.30 o 
  -5   1   9     2571.63     2444.16     67.54 o 
  -4   1   9    10314.48    10854.92    205.89 o 
  -3   1   9      467.36      398.77     16.56 o 
  -2   1   9     6574.51     6543.59     92.14 o 
  -1   1   9      111.42       74.43     15.87 o 
   0   1   9     8832.42     9015.36    133.35 o 
   1   1   9     1070.45     1010.54     48.26 o 
   2   1   9      896.16      911.40     30.02 o 
   3   1   9      678.16      658.74     34.30 o 
   4   1   9     1206.08     1237.16     26.50 o 
   5   1   9       18.96        0.00     24.66 o 
   6   1   9       13.30       42.77     12.66 o 
   7   1   9       78.37       84.26     12.66 o 
   8   1   9      236.99      184.88     36.46 o 
   9   1   9      663.11      521.59     22.60 o 
  10   1   9      185.54      203.97     18.98 o 
  11   1   9       77.32       48.57     19.30 o 
  12   1   9      693.74      618.47     68.62 o 
  13   1   9      111.08      132.14     29.31 o 
  14   1   9      413.75      454.74    130.85 o 
  15   1   9       12.05       83.93     87.60 o 
 -24   2   9        9.77      222.48    171.56 o 
 -23   2   9       16.26       19.75     39.68 o 
 -22   2   9      265.46      271.77     48.26 o 
 -21   2   9      532.08      425.41     38.60 o 
 -20   2   9      100.62      129.13     57.90 o 
 -19   2   9        1.25       21.28     21.01 o 
 -18   2   9      504.70      404.49     26.17 o 
 -17   2   9     1041.50      868.43     30.13 o 
 -16   2   9      528.85      610.51    102.94 o 
 -15   2   9     1074.02     1150.53     40.96 o 
 -14   2   9      617.32      585.10     60.04 o 
 -13   2   9        5.24       91.56     29.31 o 
 -12   2   9      219.84      318.12     40.76 o 
 -11   2   9     1292.42     1394.33     35.41 o 
 -10   2   9      471.03      428.17     27.88 o 
  -9   2   9     3702.76     3441.85     73.89 o 
  -8   2   9     1514.57     1447.21     39.08 o 
  -7   2   9     7822.33     8527.04    143.68 o 
  -6   2   9      305.33      301.41     17.84 o 
  -5   2   9     7157.78     7752.52    107.42 o 
  -4   2   9      839.73     1072.39     34.32 o 
  -3   2   9      780.12      963.81     25.34 o 
  -2   2   9      635.77      570.58     41.80 o 
  -1   2   9     1008.93      988.16     24.98 o 
   0   2   9      159.28      156.81     15.16 o 
   1   2   9     2681.06     2714.35     39.61 o 
   2   2   9     3641.50     3603.00     62.20 o 
   3   2   9     2086.74     2107.41     73.98 o 
   4   2   9      414.23      369.97     48.26 o 
   5   2   9     1185.58     1187.80     25.65 o 
   6   2   9     1945.59     1973.05     43.19 o 
   7   2   9      299.14      380.03     23.47 o 
   8   2   9     1536.35     1422.94     36.94 o 
   9   2   9     1022.37      906.05     31.42 o 
  10   2   9      339.32      353.20     30.02 o 
  11   2   9      223.93      211.63     28.50 o 
  12   2   9      229.52      173.19     22.33 o 
  13   2   9       34.45        0.00     55.76 o 
  14   2   9      503.29      688.01    380.65 o 
  15   2   9     1030.54     1385.42    258.41 o 
 -24   3   9      164.67      147.99     81.88 o 
 -23   3   9      147.43      191.21     69.70 o 
 -22   3   9       32.81      131.29     55.76 o 
 -21   3   9        0.84       12.32     22.06 o 
 -20   3   9      223.32      156.11     21.44 o 
 -19   3   9        6.13       21.33     19.66 o 
 -18   3   9      646.26      721.54     38.60 o 
 -17   3   9      420.24      402.49     27.58 o 
 -16   3   9       40.02        3.09     20.09 o 
 -15   3   9      828.62      822.88     27.75 o 
 -14   3   9       40.97       62.72     17.45 o 
 -13   3   9     1459.80     1416.62     38.48 o 
 -12   3   9      401.80      473.08     28.33 o 
 -11   3   9      707.32      581.43     47.18 o 
 -10   3   9     1807.02     1816.41     40.96 o 
  -9   3   9     2317.99     2189.10    115.80 o 
  -8   3   9     1124.70     1142.12     27.77 o 
  -7   3   9     9436.43     9571.01    141.64 o 
  -6   3   9      105.66      160.64     16.25 o 
  -5   3   9      148.09      142.20     14.27 o 
  -4   3   9      923.81     1015.91     40.74 o 
  -3   3   9     3483.69     3404.54     53.60 o 
  -2   3   9       95.58       90.82     24.66 o 
  -1   3   9     1495.90     1459.83     24.98 o 
   0   3   9      153.40      199.45     12.29 o 
   1   3   9       36.48       12.44     19.30 o 
   2   3   9      942.17      956.48     18.90 o 
   3   3   9       22.61       29.24     16.34 o 
   4   3   9      227.76      214.28     15.87 o 
   5   3   9        5.03       30.04     16.69 o 
   6   3   9       10.48        7.28     17.00 o 
   7   3   9      161.22      273.40     21.07 o 
   8   3   9      531.01      371.84     54.68 o 
   9   3   9       63.30        1.86     26.80 o 
  10   3   9       49.31        0.00     68.62 o 
  11   3   9      145.44      155.12     24.61 o 
  12   3   9      150.25      129.50     31.10 o 
  13   3   9       10.37       50.79     78.28 o 
  14   3   9        7.04      118.71    167.29 o 
  15   3   9       93.18        0.00     90.65 o 
 -24   4   9       33.22       29.15     81.04 o 
 -23   4   9        1.23       77.88     65.40 o 
 -22   4   9       23.60       16.48     42.90 o 
 -21   4   9        5.06        0.00     31.73 o 
 -20   4   9      251.50      228.47     27.77 o 
 -19   4   9      122.28      139.08     55.76 o 
 -18   4   9     3152.13     3017.15     53.49 o 
 -17   4   9      678.27      682.10     23.35 o 
 -16   4   9      405.02      339.29     17.28 o 
 -15   4   9     1922.48     1954.71     75.06 o 
 -14   4   9      107.69      104.50     22.61 o 
 -13   4   9       18.75        0.00     19.45 o 
 -12   4   9      531.83      611.76     27.17 o 
 -11   4   9      845.46      885.15     23.92 o 
 -10   4   9      476.72      595.48     19.81 o 
  -9   4   9       46.99       41.57     23.58 o 
  -8   4   9        7.01        0.00     17.39 o 
  -7   4   9     4634.91     4942.32     78.86 o 
  -6   4   9     4029.61     4574.41    102.92 o 
  -5   4   9      573.78      617.52     46.10 o 
  -4   4   9     3497.75     3730.69    167.26 o 
  -3   4   9     6645.36     6923.88    110.44 o 
  -2   4   9     8117.17     8478.42    113.46 o 
  -1   4   9       49.94        4.28      9.59 o 
   0   4   9     1277.42     1198.30     24.52 o 
   1   4   9     3685.94     3714.60    123.30 o 
   2   4   9      358.13      447.56     17.00 o 
   3   4   9      176.36      177.37     14.95 o 
   4   4   9        6.75        6.44     16.69 o 
   5   4   9       56.94       84.13     18.56 o 
   6   4   9      647.01      794.48     25.73 o 
   7   4   9      219.26      215.38     35.38 o 
   8   4   9       35.40        0.00     47.16 o 
   9   4   9      817.76      775.44     30.13 o 
  10   4   9      590.70      584.95     78.28 o 
  11   4   9       13.84       39.40     46.10 o 
  12   4   9        0.10       13.99     17.39 o 
  13   4   9      127.29       60.75     50.48 o 
  14   4   9       99.61      212.94     51.16 o 
  15   4   9      281.20      156.14     66.64 o 
 -24   5   9        8.57       12.54     66.48 o 
 -23   5   9        3.92       27.75     66.48 o 
 -22   5   9       19.63        4.23     79.34 o 
 -21   5   9        0.36        0.00     33.90 o 
 -20   5   9       74.30      111.51     33.48 o 
 -19   5   9       15.62       30.56     26.17 o 
 -18   5   9       91.03      148.52     26.80 o 
 -17   5   9      182.25      158.79     28.96 o 
 -16   5   9        3.38        0.00     24.71 o 
 -15   5   9      642.69      738.17     33.26 o 
 -14   5   9      271.08      307.68     45.04 o 
 -13   5   9      351.00      264.55     24.71 o 
 -12   5   9       28.30       55.70     21.07 o 
 -11   5   9      625.92      654.98     32.18 o 
 -10   5   9       27.64        6.48     71.84 o 
  -9   5   9      102.16       54.70     15.88 o 
  -8   5   9      172.46      168.42     17.00 o 
  -7   5   9     1821.97     1892.63     36.01 o 
  -6   5   9      378.00      290.33     37.52 o 
  -5   5   9       52.29        0.00     51.48 o 
  -4   5   9       43.96        0.00     15.68 o 
  -3   5   9     1191.51     1104.06     75.04 o 
  -2   5   9     2800.84     2741.81     44.27 o 
  -1   5   9      382.91      363.76     14.61 o 
   0   5   9     1051.50     1107.52     26.45 o 
   1   5   9      407.97      405.74     25.74 o 
   2   5   9       57.01      156.71     54.68 o 
   3   5   9       46.68       74.89     63.26 o 
   4   5   9       71.26       95.15     21.44 o 
   5   5   9       77.59       86.26     18.56 o 
   6   5   9      254.30      338.36     24.11 o 
   7   5   9        2.38        0.00     31.10 o 
   8   5   9      951.40     1050.35     81.50 o 
   9   5   9        3.72       45.31     39.32 o 
  10   5   9        0.36       33.76     61.12 o 
  11   5   9       61.47       13.94     37.54 o 
  12   5   9       26.38       86.01     25.34 o 
  13   5   9       18.58       70.39     43.02 o 
  14   5   9      699.78      846.25     81.48 o 
  15   5   9       71.98      231.63    247.69 o 
 -23   6   9       64.97       77.41     54.33 o 
 -22   6   9      115.76      173.36     42.06 o 
 -21   6   9       93.89      121.43     34.09 o 
 -20   6   9      361.16      387.99     60.04 o 
 -19   6   9      332.92      317.50     73.98 o 
 -18   6   9       59.78       54.16     30.02 o 
 -17   6   9      203.50      158.56     24.98 o 
 -16   6   9        6.08        0.00     38.60 o 
 -15   6   9     2688.59     2648.30     49.76 o 
 -14   6   9     1120.49     1139.64     37.90 o 
 -13   6   9     1600.54     1613.47     43.96 o 
 -12   6   9      288.42      314.88     23.58 o 
 -11   6   9        1.48       65.14     40.76 o 
 -10   6   9      261.39      294.23     57.90 o 
  -9   6   9       24.33        0.00     22.61 o 
  -8   6   9     6820.68     7283.97    102.30 o 
  -7   6   9      781.14      767.63     22.52 o 
  -6   6   9      563.06      538.77     23.47 o 
  -5   6   9      580.73      706.35     20.09 o 
  -4   6   9     1124.20     1042.31     25.74 o 
  -3   6   9     1591.45     1631.21     29.31 o 
  -2   6   9      148.59      152.54     14.90 o 
  -1   6   9     1268.51     1213.17     25.74 o 
   0   6   9     1447.20     1346.86     29.31 o 
   1   6   9      608.78      679.98     20.68 o 
   2   6   9     2012.80     2012.33     51.46 o 
   3   6   9       25.89       53.13     30.02 o 
   4   6   9     1158.80     1181.60     60.06 o 
   5   6   9       10.37       74.59     28.94 o 
   6   6   9        4.24        0.00     24.18 o 
   7   6   9        0.07        0.00     28.82 o 
   8   6   9       28.64       14.72     34.32 o 
   9   6   9       90.23      164.48     52.54 o 
  10   6   9      228.95      232.53     26.57 o 
  11   6   9      663.35      651.55     73.98 o 
  12   6   9        1.31       15.02     21.40 o 
  13   6   9       14.08       84.25     35.41 o 
  14   6   9      373.95      335.01     82.56 o 
  15   6   9       90.34       90.08     94.36 o 
 -23   7   9      112.21      103.87    135.10 o 
 -22   7   9       14.86       99.18     48.45 o 
 -21   7   9      188.21      195.55     38.48 o 
 -20   7   9       85.34      163.45     42.88 o 
 -19   7   9      758.77      772.72     38.65 o 
 -18   7   9       78.61       58.50     27.77 o 
 -17   7   9        2.49        0.00     64.32 o 
 -16   7   9       18.80        0.00     34.30 o 
 -15   7   9     1677.38     1512.78     39.34 o 
 -14   7   9       16.40       17.88     23.92 o 
 -13   7   9        0.29       31.33     22.61 o 
 -12   7   9       90.93       59.62     43.96 o 
 -11   7   9     2791.87     2983.51     55.34 o 
 -10   7   9      129.28      150.42     20.09 o 
  -9   7   9     1250.21     1196.66     28.69 o 
  -8   7   9       48.45       30.02     19.71 o 
  -7   7   9     2828.33     2604.15     53.01 o 
  -6   7   9     3035.53     3338.50     48.34 o 
  -5   7   9     5841.88     6348.27    157.62 o 
  -4   7   9     2028.48     2138.97     34.89 o 
  -3   7   9     1295.65     1256.63     36.46 o 
  -2   7   9      710.70      648.59     52.54 o 
  -1   7   9       55.96       56.02     17.07 o 
   0   7   9       24.41       53.35     17.16 o 
   1   7   9      225.41      245.51     15.93 o 
   2   7   9      113.94      133.89     41.82 o 
   3   7   9      602.92      629.89     23.19 o 
   4   7   9     1362.78     1509.58     34.71 o 
   5   7   9     1160.70     1164.83     56.84 o 
   6   7   9     1854.26     2051.82     47.95 o 
   7   7   9      578.89      409.08     27.86 o 
   8   7   9     2026.13     2018.70     49.68 o 
   9   7   9      375.48      383.85     30.13 o 
  10   7   9      242.05      220.66     81.50 o 
  11   7   9       11.33       18.47     26.94 o 
  12   7   9       24.88       56.24     26.80 o 
  13   7   9      505.04      394.62     43.57 o 
  14   7   9      366.44      422.47     64.62 o 
 -23   8   9        1.28       52.99    191.92 o 
 -22   8   9       12.52      102.92    107.22 o 
 -21   8   9       68.12       76.12     43.98 o 
 -20   8   9       16.34       30.57     35.41 o 
 -19   8   9       85.59       76.71     31.10 o 
 -18   8   9       77.76       64.00     24.98 o 
 -17   8   9     2544.82     2588.52     53.01 o 
 -16   8   9       39.69        0.00     19.45 o 
 -15   8   9     1023.81      967.41     62.18 o 
 -14   8   9       35.48        0.00     32.16 o 
 -13   8   9      886.97      924.10     34.77 o 
 -12   8   9     2875.16     2959.35     50.78 o 
 -11   8   9        0.07        0.00     16.69 o 
 -10   8   9      361.28      373.96     25.25 o 
  -9   8   9     1687.94     1864.94     41.82 o 
  -8   8   9      956.09     1001.27     31.73 o 
  -7   8   9     1374.92     1384.69     27.75 o 
  -6   8   9        1.87        3.99     21.46 o 
  -5   8   9      517.53      550.78     21.40 o 
  -4   8   9      578.56      463.00     69.70 o 
  -3   8   9      374.95      365.57     18.74 o 
  -2   8   9      473.91      531.96     24.61 o 
  -1   8   9      621.39      647.15     22.33 o 
   0   8   9     1712.32     1760.95     34.43 o 
   1   8   9      636.85      569.36     22.58 o 
   2   8   9      758.55      726.36     25.58 o 
   3   8   9      638.65      677.49     25.58 o 
   4   8   9      983.77      944.81     38.60 o 
   5   8   9      178.84      215.67     27.77 o 
   6   8   9     1339.87     1319.96    100.80 o 
   7   8   9       33.70        0.00     24.94 o 
   8   8   9       17.19       41.01     48.26 o 
   9   8   9      199.88      180.55     26.94 o 
  10   8   9     1452.93     1435.09     73.98 o 
  11   8   9       30.05       53.17     49.32 o 
  12   8   9      482.03      478.99     34.32 o 
  13   8   9       44.41       40.32     39.48 o 
  14   8   9       12.08        0.00     62.26 o 
 -22   9   9       33.10       76.27     82.56 o 
 -21   9   9      291.79      483.54    161.90 o 
 -20   9   9        1.87        0.00     34.77 o 
 -19   9   9        0.00       22.62     27.88 o 
 -18   9   9        1.29        6.40     31.15 o 
 -17   9   9     2302.12     2355.80     84.70 o 
 -16   9   9       93.31       37.37     62.20 o 
 -15   9   9       18.99        0.00     25.65 o 
 -14   9   9       48.09        0.00     21.01 o 
 -13   9   9       10.53       37.67     24.11 o 
 -12   9   9     1596.98     1548.43     78.26 o 
 -11   9   9      111.28      147.43     65.40 o 
 -10   9   9     1219.80     1178.87     35.38 o 
  -9   9   9      891.99      896.53     34.46 o 
  -8   9   9      957.32     1148.10     46.10 o 
  -7   9   9       25.99       51.01     15.14 o 
  -6   9   9     1756.22     2014.21     81.48 o 
  -5   9   9      987.42      952.92     25.73 o 
  -4   9   9      335.37      451.03     37.52 o 
  -3   9   9      293.87      336.56     28.94 o 
  -2   9   9       27.77       55.94     32.18 o 
  -1   9   9      351.03      446.54     23.99 o 
   0   9   9       32.65       46.76     17.84 o 
   1   9   9      461.41      447.72     26.80 o 
   2   9   9      547.46      601.49     43.96 o 
   3   9   9     1913.97     1926.01     42.72 o 
   4   9   9       82.22      106.09     16.10 o 
   5   9   9      786.67      739.13     85.78 o 
   6   9   9      382.46      314.57     34.32 o 
   7   9   9      276.67      263.53     33.24 o 
   8   9   9        9.96       21.00     24.18 o 
   9   9   9       64.05       19.19     26.25 o 
  10   9   9      182.48      276.16     36.46 o 
  11   9   9      393.06      339.24     31.42 o 
  12   9   9       67.54       77.02    137.24 o 
  13   9   9       16.80       22.13     46.12 o 
  14   9   9      465.07      544.73    139.38 o 
 -22  10   9      990.91     1118.70    108.70 o 
 -21  10   9       14.00      101.96     53.49 o 
 -20  10   9      971.13     1160.60     77.20 o 
 -19  10   9       30.50       49.34     27.29 o 
 -18  10   9        1.90       23.12     26.80 o 
 -17  10   9       35.52       30.27     28.94 o 
 -16  10   9      294.73      323.63     32.16 o 
 -15  10   9       40.47       27.52     21.95 o 
 -14  10   9     1248.48     1106.13     32.57 o 
 -13  10   9      113.38       52.15     28.69 o 
 -12  10   9     2388.61     2533.77     71.84 o 
 -11  10   9     3393.42     3456.93     87.92 o 
 -10  10   9      485.22      492.67     27.77 o 
  -9  10   9     4310.89     4127.12     62.17 o 
  -8  10   9     1823.46     1708.86    110.44 o 
  -7  10   9      204.47      309.28     41.82 o 
  -6  10   9      160.03      157.59     18.74 o 
  -5  10   9      785.63      876.04     25.95 o 
  -4  10   9      577.88      617.13     24.00 o 
  -3  10   9     4435.18     4365.30     92.20 o 
  -2  10   9      153.54      227.38     40.74 o 
  -1  10   9        2.50       13.49     26.57 o 
   0  10   9     5721.79     5756.38    128.66 o 
   1  10   9      636.53      660.08     25.29 o 
   2  10   9      397.63      434.68     20.61 o 
   3  10   9        1.24       18.00     45.04 o 
   4  10   9      570.08      543.58     45.04 o 
   5  10   9     3030.52     3017.74     74.94 o 
   6  10   9     1367.25     1329.59     47.16 o 
   7  10   9        7.52        0.00     27.17 o 
   8  10   9      522.73      570.84     39.93 o 
   9  10   9        5.28       22.95     28.94 o 
  10  10   9        8.51        0.00     40.46 o 
  11  10   9        9.47        0.00     61.12 o 
  12  10   9      617.76      661.12     49.09 o 
  13  10   9        0.35        0.00     43.19 o 
 -22  11   9       91.27        0.00     70.50 o 
 -21  11   9       79.28       40.12     51.51 o 
 -20  11   9      140.62      137.51     93.28 o 
 -19  11   9      140.29      212.07     63.26 o 
 -18  11   9      187.97      192.22     30.88 o 
 -17  11   9      532.31      424.63     45.04 o 
 -16  11   9        0.49       14.57     39.68 o 
 -15  11   9     4119.95     4081.04     69.75 o 
 -14  11   9      116.38       56.32     28.03 o 
 -13  11   9        9.43        0.00     24.99 o 
 -12  11   9       65.74       40.74     42.90 o 
 -11  11   9     6498.45     6480.76     92.49 o 
 -10  11   9      109.20      134.96     23.47 o 
  -9  11   9      924.57      941.83     25.74 o 
  -8  11   9      141.59      190.26     21.29 o 
  -7  11   9     1533.52     1391.22     32.45 o 
  -6  11   9     3074.59     3007.99     61.12 o 
  -5  11   9       37.34       39.16     18.48 o 
  -4  11   9      131.29      150.66     20.43 o 
  -3  11   9      642.93      658.38     37.54 o 
  -2  11   9     1037.35     1072.43    109.38 o 
  -1  11   9      640.19      623.10     32.36 o 
   0  11   9      370.10      387.30     20.91 o 
   1  11   9      315.75      423.63     26.80 o 
   2  11   9      195.03      275.54     49.34 o 
   3  11   9     3844.13     4182.02     67.24 o 
   4  11   9     6479.83     6525.43    191.92 o 
   5  11   9      885.15      822.30     20.66 o 
   6  11   9     1367.17     1299.01     39.88 o 
   7  11   9      285.40      274.34     30.28 o 
   8  11   9      449.14      488.09     49.32 o 
   9  11   9      102.76      136.07     29.31 o 
  10  11   9      220.04      188.67     30.40 o 
  11  11   9      369.03      376.14     71.84 o 
  12  11   9       44.69       29.44     51.48 o 
  13  11   9        5.08       33.61     47.79 o 
 -21  12   9       85.90        0.00     49.22 o 
 -20  12   9      311.53      459.92     51.30 o 
 -19  12   9       47.30       31.96     95.42 o 
 -18  12   9      260.30      293.08     50.38 o 
 -17  12   9      561.54      582.67     32.57 o 
 -16  12   9      262.87      254.99     27.88 o 
 -15  12   9      232.99      261.32     27.77 o 
 -14  12   9       22.69        0.00     28.69 o 
 -13  12   9     1198.49     1026.33     34.88 o 
 -12  12   9      926.84      731.92     96.50 o 
 -11  12   9       71.14       20.36     24.27 o 
 -10  12   9      195.92      232.10     21.24 o 
  -9  12   9      790.62      872.48     25.25 o 
  -8  12   9     2898.84     2960.69    137.24 o 
  -7  12   9        1.51       57.19     47.18 o 
  -6  12   9     2395.73     2327.83     41.22 o 
  -5  12   9       24.59       48.43     17.62 o 
  -4  12   9      221.18      220.23     41.82 o 
  -3  12   9      128.80      141.52     19.79 o 
  -2  12   9      397.06      411.21     51.46 o 
  -1  12   9      407.89      428.01     45.04 o 
   0  12   9       74.72      113.94     46.10 o 
   1  12   9     4541.58     4514.87     99.72 o 
   2  12   9      880.97      852.27    100.78 o 
   3  12   9       41.50        0.00     12.65 o 
   4  12   9      235.48      183.17     24.08 o 
   5  12   9     1546.40     1568.11     32.69 o 
   6  12   9      381.34      450.16     31.15 o 
   7  12   9      585.86      620.35     36.46 o 
   8  12   9      283.45      326.42     96.50 o 
   9  12   9      538.41      502.75     43.96 o 
  10  12   9      215.08      222.02     72.92 o 
  11  12   9      272.35      313.84     49.32 o 
  12  12   9        2.01       82.79    100.80 o 
 -21  13   9       51.07       61.70    130.80 o 
 -20  13   9        5.87       44.70     75.06 o 
 -19  13   9      153.80      292.00     40.17 o 
 -18  13   9       58.87        0.00    109.38 o 
 -17  13   9      205.60      199.37     30.32 o 
 -16  13   9      511.42      505.84     34.08 o 
 -15  13   9       14.19       63.09     37.52 o 
 -14  13   9      145.56      191.42     24.71 o 
 -13  13   9       99.95      102.88     24.98 o 
 -12  13   9      569.65      564.21     30.22 o 
 -11  13   9       56.29        0.00     21.95 o 
 -10  13   9      435.74      360.05     23.47 o 
  -9  13   9      364.11      315.12     53.62 o 
  -8  13   9      129.24      165.86     39.68 o 
  -7  13   9      997.89     1086.77     75.06 o 
  -6  13   9      332.34      440.11     35.38 o 
  -5  13   9     2165.46     2269.95     82.56 o 
  -4  13   9     1864.47     1870.96     78.28 o 
  -3  13   9      737.13      864.95     20.19 o 
  -2  13   9      394.44      478.71     16.65 o 
  -1  13   9      774.26      813.75     47.18 o 
   0  13   9      510.23      575.18     39.68 o 
   1  13   9     2051.15     1798.80     86.84 o 
   2  13   9      458.85      416.40     39.68 o 
   3  13   9        3.33        0.00     38.60 o 
   4  13   9       50.03        0.00     38.60 o 
   5  13   9       44.28       94.27     14.65 o 
   6  13   9     2021.50     1970.77    124.38 o 
   7  13   9      532.98      514.89     39.19 o 
   8  13   9       10.82       28.15     29.91 o 
   9  13   9      304.87      276.01     38.60 o 
  10  13   9      276.68      289.68     41.22 o 
  11  13   9        3.42       18.09     81.48 o 
  12  13   9      379.13      391.99     71.84 o 
 -20  14   9       31.32        0.00     91.14 o 
 -19  14   9        8.39        0.00     33.35 o 
 -18  14   9      315.30      290.96     43.98 o 
 -17  14   9      239.64      292.73     40.17 o 
 -16  14   9        0.87        2.51     30.50 o 
 -15  14   9      965.00      990.74     40.19 o 
 -14  14   9       49.93       56.80     29.31 o 
 -13  14   9      122.51       97.86     26.80 o 
 -12  14   9       57.29       26.80     21.24 o 
 -11  14   9       49.05       37.72     23.60 o 
 -10  14   9        9.72        0.00     28.83 o 
  -9  14   9     2486.19     2387.82     70.76 o 
  -8  14   9        1.43        0.00     45.04 o 
  -7  14   9      421.85      401.35     30.50 o 
  -6  14   9       56.87       19.99     68.64 o 
  -5  14   9      378.04      327.78     31.42 o 
  -4  14   9       15.82       20.43     27.75 o 
  -3  14   9      647.29      567.80     31.96 o 
  -2  14   9       12.35        0.00     43.98 o 
  -1  14   9       39.00        0.00     36.03 o 
   0  14   9      683.72      646.32     22.16 o 
   1  14   9      120.41       13.87     45.02 o 
   2  14   9        7.52        0.00     24.47 o 
   3  14   9       33.26        0.00     55.76 o 
   4  14   9        8.79       24.39     19.30 o 
   5  14   9      143.03      109.01     61.10 o 
   6  14   9      279.23      305.83     50.40 o 
   7  14   9      880.26      950.87     45.04 o 
   8  14   9      142.37      127.33     32.91 o 
   9  14   9       67.18       41.02     39.66 o 
  10  14   9      889.10      855.49     48.00 o 
  11  14   9       89.74      127.37     39.45 o 
 -19  15   9      256.72      318.93     58.40 o 
 -18  15   9      901.52      904.46     54.59 o 
 -17  15   9        7.73        0.00     36.29 o 
 -16  15   9        0.13        0.00     26.57 o 
 -15  15   9      235.95      255.83     31.73 o 
 -14  15   9      513.22      502.49     51.46 o 
 -13  15   9      557.96      589.80     37.49 o 
 -12  15   9       72.46        6.05     35.56 o 
 -11  15   9       57.02       81.32     35.38 o 
 -10  15   9       21.70       39.88     21.29 o 
  -9  15   9     3208.05     3257.34    129.74 o 
  -8  15   9     2427.54     2451.92     66.48 o 
  -7  15   9        0.02        0.00     28.69 o 
  -6  15   9     1111.84     1051.01     38.87 o 
  -5  15   9      439.56      294.76     50.40 o 
  -4  15   9      436.33      394.17     36.46 o 
  -3  15   9       33.86        0.00     38.62 o 
  -2  15   9     1820.90     1792.99     49.96 o 
  -1  15   9     2543.61     2470.23     79.34 o 
   0  15   9      950.44      883.01     72.90 o 
   1  15   9      630.50      563.17     34.32 o 
   2  15   9       43.71       31.49     26.82 o 
   3  15   9      101.74        3.38     28.10 o 
   4  15   9     3067.80     3041.47     56.82 o 
   5  15   9     1405.59     1544.52     33.04 o 
   6  15   9      263.99      275.03     71.84 o 
   7  15   9      948.40      966.88     43.96 o 
   8  15   9       44.75       19.81     34.32 o 
   9  15   9        3.39       85.25     39.93 o 
  10  15   9      207.43      221.98     46.41 o 
  11  15   9       37.93      114.08    152.26 o 
 -19  16   9       31.74      103.87     77.20 o 
 -18  16   9       65.27       57.43     40.65 o 
 -17  16   9       15.32      104.90     47.18 o 
 -16  16   9      347.83      426.48     45.19 o 
 -15  16   9       26.43       43.41     36.01 o 
 -14  16   9        4.38        0.00     34.32 o 
 -13  16   9      262.87      277.96     33.10 o 
 -12  16   9      263.71      247.82     30.70 o 
 -11  16   9      215.32      139.62     46.10 o 
 -10  16   9      505.14      414.65     62.18 o 
  -9  16   9      395.41      451.73     29.23 o 
  -8  16   9       36.07       13.90     39.68 o 
  -7  16   9      466.67      422.29     66.48 o 
  -6  16   9     1391.50     1275.68     52.54 o 
  -5  16   9       72.35       32.90     49.32 o 
  -4  16   9       15.86        0.00     35.68 o 
  -3  16   9      297.39      298.16     32.45 o 
  -2  16   9      799.16      651.73     32.19 o 
  -1  16   9       57.76       58.00     42.88 o 
   0  16   9        1.04       23.69     35.38 o 
   1  16   9        1.19        0.00     54.68 o 
   2  16   9     1536.92     1476.89     49.32 o 
   3  16   9        8.94        0.00     28.35 o 
   4  16   9      309.57      284.47     20.91 o 
   5  16   9      331.23      350.91     95.44 o 
   6  16   9      192.86      214.44     80.42 o 
   7  16   9      195.71      143.68     30.88 o 
   8  16   9      480.95      547.50     43.84 o 
   9  16   9       71.55      140.42     58.31 o 
  10  16   9       22.79       24.96     41.29 o 
 -18  17   9      201.41      220.83     64.34 o 
 -17  17   9       82.16      134.34     45.02 o 
 -16  17   9      156.05      178.53     39.98 o 
 -15  17   9      130.41      193.21     45.19 o 
 -14  17   9      385.26      384.56     71.84 o 
 -13  17   9     1570.14     1572.49     58.20 o 
 -12  17   9      107.43       18.05     26.17 o 
 -11  17   9      412.12      337.15     32.18 o 
 -10  17   9      154.08       89.64     23.19 o 
  -9  17   9       32.31       23.03     57.90 o 
  -8  17   9     1589.32     1575.99    147.99 o 
  -7  17   9       45.39       38.57     49.32 o 
  -6  17   9        0.07        0.26     26.04 o 
  -5  17   9      281.36      309.99     33.10 o 
  -4  17   9      902.82      963.39     51.46 o 
  -3  17   9      222.53      215.22     31.15 o 
  -2  17   9      392.17      330.15     32.18 o 
  -1  17   9     1503.42     1617.03     48.37 o 
   0  17   9     1189.88     1174.60     61.12 o 
   1  17   9      407.76      355.13     40.09 o 
   2  17   9     1361.26     1349.14     77.20 o 
   3  17   9      181.59      166.38     28.96 o 
   4  17   9      255.29      198.98     23.16 o 
   5  17   9      231.75      294.82     78.26 o 
   6  17   9      490.28      493.48     25.06 o 
   7  17   9       43.55       71.39     26.14 o 
   8  17   9        1.02       17.26     52.16 o 
   9  17   9       42.92      141.52     52.53 o 
 -17  18   9      384.43      399.62     63.70 o 
 -16  18   9      180.03      238.39     40.74 o 
 -15  18   9       34.19        0.00     41.82 o 
 -14  18   9      207.25      278.44     40.71 o 
 -13  18   9      127.75        0.00     65.40 o 
 -12  18   9       41.91        0.00     51.46 o 
 -11  18   9       86.18       92.79     33.90 o 
 -10  18   9       20.15       19.38     27.44 o 
  -9  18   9      311.62      298.11     36.44 o 
  -8  18   9      252.80      213.97     30.40 o 
  -7  18   9      114.16      198.42     30.13 o 
  -6  18   9        0.61       19.07     83.64 o 
  -5  18   9      531.20      508.24     94.36 o 
  -4  18   9       67.75      105.19     31.96 o 
  -3  18   9      459.25      408.18     35.56 o 
  -2  18   9      581.17      669.46     63.26 o 
  -1  18   9       55.47       77.99     43.96 o 
   0  18   9      104.96      130.24     47.18 o 
   1  18   9     1029.69     1017.86     90.08 o 
   2  18   9      153.37      111.11     64.34 o 
   3  18   9      761.86      723.56     40.12 o 
   4  18   9      302.20      487.73    101.86 o 
   5  18   9       88.85       66.71     58.98 o 
   6  18   9       25.82        9.07     26.04 o 
   7  18   9     1194.89     1268.43     50.78 o 
   8  18   9       51.59      139.86    223.02 o 
 -16  19   9      863.67      970.66    191.92 o 
 -15  19   9      114.64      154.70     39.60 o 
 -14  19   9       93.09      130.64     54.68 o 
 -13  19   9       31.77      100.80     34.30 o 
 -12  19   9      206.32      208.09     49.32 o 
 -11  19   9        0.00        0.00    121.16 o 
 -10  19   9       72.12      103.57     40.82 o 
  -9  19   9      306.94      334.42     63.26 o 
  -8  19   9      369.92      314.62     66.48 o 
  -7  19   9      351.93      358.08     33.73 o 
  -6  19   9       69.17       41.70     29.80 o 
  -5  19   9        5.78       75.39     29.87 o 
  -4  19   9      384.74      393.33     38.60 o 
  -3  19   9       21.98       24.58     34.33 o 
  -2  19   9       84.13       55.04     28.76 o 
  -1  19   9        9.24        7.08     43.96 o 
   0  19   9       10.74        0.00     39.68 o 
   1  19   9        8.19        0.00     43.96 o 
   2  19   9       67.60       28.64     34.35 o 
   3  19   9      111.69       66.24     23.07 o 
   4  19   9       33.48        0.00     29.69 o 
   5  19   9      160.12       37.08     68.62 o 
   6  19   9      770.38      823.13     93.28 o 
   7  19   9       15.38        0.00     62.20 o 
 -15  20   9       69.81       80.86     51.30 o 
 -14  20   9      216.89      207.81     57.90 o 
 -13  20   9       89.91      158.48     49.97 o 
 -12  20   9      464.29      672.57     76.12 o 
 -11  20   9       66.15       86.61    113.64 o 
 -10  20   9       70.89       92.63     40.54 o 
  -9  20   9      197.93      135.02     43.89 o 
  -8  20   9       48.85       21.79     92.22 o 
  -7  20   9       84.96       46.37     27.58 o 
  -6  20   9      144.73       86.89     34.30 o 
  -5  20   9      229.80      185.49     36.89 o 
  -4  20   9      606.44      701.51     42.13 o 
  -3  20   9      380.78      289.56     49.32 o 
  -2  20   9      793.20      822.84     47.76 o 
  -1  20   9      241.01      250.69     31.44 o 
   0  20   9       35.13        1.07     45.02 o 
   1  20   9      348.19      341.70     42.90 o 
   2  20   9       70.60       27.83     22.67 o 
   3  20   9       21.95        0.00     60.06 o 
   4  20   9      636.52      584.30     46.41 o 
   5  20   9      810.11      880.83     51.61 o 
   6  20   9       50.71       78.62     51.57 o 
 -13  21   9      708.03      723.99     64.33 o 
 -12  21   9        5.50       67.45     37.52 o 
 -11  21   9        0.78       53.14    126.52 o 
 -10  21   9        1.76       18.31     39.17 o 
  -9  21   9        1.34       23.59     53.59 o 
  -8  21   9       20.16      100.39    122.24 o 
  -7  21   9      585.98      615.28     43.64 o 
  -6  21   9        0.03       38.44     49.32 o 
  -5  21   9        5.23        0.00     21.46 o 
  -4  21   9       88.34      117.75     40.76 o 
  -3  21   9        0.05        0.00     66.48 o 
  -2  21   9      254.15      255.05     72.90 o 
  -1  21   9      117.64       82.41     28.19 o 
   0  21   9        7.50        5.26     39.68 o 
   1  21   9      201.88      215.14     36.48 o 
   2  21   9      679.10      808.46     64.32 o 
   3  21   9        4.79       81.48     40.76 o 
   4  21   9       88.48       47.16     25.72 o 
   5  21   9       74.99       55.92    171.56 o 
 -12  22   9     1142.46     1241.67     81.48 o 
 -11  22   9        6.25      156.57     77.20 o 
 -10  22   9       84.45      121.33     75.04 o 
  -9  22   9       53.73       92.91     47.62 o 
  -8  22   9      121.44      179.44     46.02 o 
  -7  22   9      369.46      332.65     46.06 o 
  -6  22   9      106.02       31.56     32.95 o 
  -5  22   9        1.93        0.00     26.80 o 
  -4  22   9        6.38        1.19     31.08 o 
  -3  22   9      135.97      110.82     79.34 o 
  -2  22   9       92.34      139.56    123.30 o 
  -1  22   9      308.08      368.31     72.92 o 
   0  22   9       29.80        0.00     45.04 o 
   1  22   9     1295.07     1248.34     62.62 o 
   2  22   9       97.76      114.69     24.35 o 
   3  22   9       27.24       10.72     21.44 o 
  -9  23   9      245.26      351.69     83.64 o 
  -8  23   9      118.21       55.76     68.64 o 
  -7  23   9      429.52      407.45     60.04 o 
  -6  23   9      260.31      230.00     27.88 o 
  -5  23   9        1.43        0.00     15.00 o 
  -4  23   9      278.90      247.94     25.72 o 
  -3  23   9       20.29       25.72     25.72 o 
  -2  23   9      358.30      342.76     30.04 o 
  -1  23   9        0.47        0.00     21.44 o 
   0  23   9       12.61       66.48     38.60 o 
 -24   0  10      181.91      285.21     66.48 o 
 -23   0  10       74.21      210.17     42.88 o 
 -22   0  10      273.05      242.33     42.88 o 
 -21   0  10      453.95      347.41     36.44 o 
 -20   0  10       31.69      122.24     38.60 o 
 -19   0  10       21.72       19.32     30.04 o 
 -18   0  10     4412.06     4730.80    111.52 o 
 -17   0  10     2840.61     2890.79     98.64 o 
 -16   0  10        2.17       79.36     27.88 o 
 -15   0  10      154.00      171.56     45.04 o 
 -14   0  10       82.38      190.84     51.48 o 
 -13   0  10       83.59       38.60     34.32 o 
 -12   0  10     3759.91     3971.62    107.25 o 
 -11   0  10        2.02       23.60     34.32 o 
 -10   0  10     4520.32     4737.19    158.68 o 
  -9   0  10      196.40      158.68     27.88 o 
  -8   0  10      207.45      283.09     30.04 o 
  -7   0  10       64.63       23.60     32.16 o 
  -6   0  10     4632.42     5146.80    113.64 o 
  -5   0  10     1970.57     2213.13     64.32 o 
  -4   0  10      128.29      132.96     17.16 o 
  -3   0  10     2752.75     2877.91     57.92 o 
  -2   0  10      323.56      285.21     23.60 o 
  -1   0  10      236.81      160.84     23.60 o 
   0   0  10     4334.38     4724.36    111.52 o 
   1   0  10     6115.33     6306.99    139.40 o 
   2   0  10     2446.61     2609.86     70.76 o 
   3   0  10      688.71      660.49     36.44 o 
   4   0  10      436.65      482.53     15.00 o 
   5   0  10      922.45      872.82     25.72 o 
   6   0  10     7796.91     7535.78    162.96 o 
   7   0  10        3.72        0.00     12.88 o 
   8   0  10     2065.22     1908.61     51.48 o 
   9   0  10        1.10       45.04     12.88 o 
  10   0  10      418.56      448.21     40.76 o 
  11   0  10      247.04      231.61     42.88 o 
  12   0  10      127.30      212.33     64.32 o 
  13   0  10      227.08      433.17    317.36 o 
  14   0  10       36.89      465.37    184.45 o 
 -24   1  10       35.20        0.00     31.73 o 
 -23   1  10        8.43       48.94     32.36 o 
 -22   1  10        0.02        0.00     19.30 o 
 -21   1  10      358.38      336.91     25.65 o 
 -20   1  10     4455.30     4404.54     73.53 o 
 -19   1  10     1764.74     1775.79     47.18 o 
 -18   1  10     2281.87     2117.37    112.61 o 
 -17   1  10       35.23        0.00     34.89 o 
 -16   1  10       15.25       29.92     31.74 o 
 -15   1  10        0.08       92.31     32.47 o 
 -14   1  10      272.72      304.17     37.52 o 
 -13   1  10        6.69        8.27     23.18 o 
 -12   1  10     1028.30     1103.14     77.20 o 
 -11   1  10     2498.31     2460.93     61.83 o 
 -10   1  10      533.14      521.59     26.80 o 
  -9   1  10       28.74       43.21     52.54 o 
  -8   1  10     1603.86     1622.36     37.13 o 
  -7   1  10     2981.64     2901.50     68.19 o 
  -6   1  10      226.60      292.47     17.45 o 
  -5   1  10       78.65       73.01     16.25 o 
  -4   1  10      371.08      371.69     18.22 o 
  -3   1  10     2760.90     2854.57     46.33 o 
  -2   1  10     4592.08     4977.17     81.72 o 
  -1   1  10     5206.51     5064.96     83.36 o 
   0   1  10      315.62      260.35     40.74 o 
   1   1  10     1257.74     1483.12     75.06 o 
   2   1  10     2716.63     2593.76     48.54 o 
   3   1  10      685.18      666.84     24.18 o 
   4   1  10      263.14      287.26     19.30 o 
   5   1  10       58.13       86.07     19.30 o 
   6   1  10      115.68      153.85     15.00 o 
   7   1  10        0.15        0.00      8.58 o 
   8   1  10      323.59      295.94     43.96 o 
   9   1  10       11.48       16.23     15.45 o 
  10   1  10        0.13       68.64     33.24 o 
  11   1  10      138.85      140.78     45.04 o 
  12   1  10       28.12       96.57     92.96 o 
  13   1  10      178.37      157.04     77.20 o 
  14   1  10        0.50      207.50    103.46 o 
 -24   2  10      547.51      460.42     83.36 o 
 -23   2  10      121.63      194.25     38.11 o 
 -22   2  10      393.82      382.70     31.42 o 
 -21   2  10      223.89      295.16     33.24 o 
 -20   2  10      292.75      295.95     24.71 o 
 -19   2  10      164.81      213.17    108.30 o 
 -18   2  10     2845.28     2937.80     56.68 o 
 -17   2  10     2045.41     1999.90     45.36 o 
 -16   2  10       41.52        0.00     36.44 o 
 -15   2  10      146.64      215.27     53.60 o 
 -14   2  10      605.46      584.23     30.13 o 
 -13   2  10       44.66       22.79     25.25 o 
 -12   2  10      240.94      307.99     53.62 o 
 -11   2  10      244.96      273.32     43.96 o 
 -10   2  10      493.61      442.93     28.69 o 
  -9   2  10     1243.69     1390.96     42.88 o 
  -8   2  10       14.88        0.00     26.80 o 
  -7   2  10     1694.79     1830.53     78.28 o 
  -6   2  10      151.29      120.66     23.60 o 
  -5   2  10      450.35      404.56     20.58 o 
  -4   2  10     1273.24     1318.23     72.92 o 
  -3   2  10      578.05      557.57     16.47 o 
  -2   2  10     1818.71     1820.37     31.96 o 
  -1   2  10       16.40        0.00     34.32 o 
   0   2  10       23.79        0.00     24.66 o 
   1   2  10     1235.84     1219.36     30.22 o 
   2   2  10      533.49      543.93     21.44 o 
   3   2  10        4.81       32.88     11.52 o 
   4   2  10      217.48      247.43     30.02 o 
   5   2  10      412.47      382.88     15.45 o 
   6   2  10     1012.48      920.25     28.17 o 
   7   2  10      238.67      132.12     25.74 o 
   8   2  10        0.43       12.09     14.90 o 
   9   2  10      199.25      169.95     31.08 o 
  10   2  10       78.12       65.84     27.88 o 
  11   2  10     1205.71     1161.51     56.84 o 
  12   2  10      491.40      598.29    179.06 o 
  13   2  10      186.93       75.89    108.28 o 
  14   2  10       94.72      386.34     98.26 o 
 -24   3  10        0.29        0.00    119.02 o 
 -23   3  10        8.73       61.38     36.29 o 
 -22   3  10        0.13       23.10     23.58 o 
 -21   3  10      201.35      243.79     28.96 o 
 -20   3  10      248.78      278.82     43.96 o 
 -19   3  10      137.64      106.55     62.18 o 
 -18   3  10      270.96      249.18     25.74 o 
 -17   3  10      156.80      109.57     20.14 o 
 -16   3  10      147.73      130.61     20.68 o 
 -15   3  10      300.62      439.72     32.36 o 
 -14   3  10        4.03       17.53     21.64 o 
 -13   3  10       94.03       43.91     24.61 o 
 -12   3  10     7210.32     7119.54    156.54 o 
 -11   3  10        8.51       37.27     21.64 o 
 -10   3  10     4895.92     4900.11     74.26 o 
  -9   3  10       54.02       27.32     18.48 o 
  -8   3  10       84.77       58.79     23.58 o 
  -7   3  10      168.41      139.77     16.25 o 
  -6   3  10      722.53      804.00     24.18 o 
  -5   3  10       84.97       44.28     17.00 o 
  -4   3  10       25.76        0.00     24.66 o 
  -3   3  10     2495.26     2472.39     68.62 o 
  -2   3  10      254.28      252.61     31.10 o 
  -1   3  10      127.49       97.41     19.54 o 
   0   3  10      113.69      112.38     23.58 o 
   1   3  10       61.62       77.56     12.22 o 
   2   3  10       14.10        8.57     22.52 o 
   3   3  10      198.63      214.03     19.30 o 
   4   3  10       32.50       56.27     20.54 o 
   5   3  10      399.26      432.59     43.98 o 
   6   3  10      724.95      659.38     25.25 o 
   7   3  10     1543.05     1502.83     27.41 o 
   8   3  10        6.08        0.30     18.22 o 
   9   3  10       10.55       42.66     26.80 o 
  10   3  10       12.45       24.05     26.57 o 
  11   3  10     2663.56     2717.87    122.24 o 
  12   3  10      178.04      111.25     52.45 o 
  13   3  10       76.26      139.39     59.59 o 
  14   3  10       24.13      128.60    106.14 o 
 -24   4  10     1005.45     1298.88    262.71 o 
 -23   4  10      227.09      182.25     43.20 o 
 -22   4  10      131.16      194.25     47.18 o 
 -21   4  10      332.91      302.37     39.93 o 
 -20   4  10       52.00       28.46     55.76 o 
 -19   4  10     1226.46     1077.37     39.98 o 
 -18   4  10        2.02       17.16     81.48 o 
 -17   4  10      337.10      335.53     47.18 o 
 -16   4  10        1.50        0.00     21.75 o 
 -15   4  10        0.65       49.50     45.04 o 
 -14   4  10     4195.31     4324.46     77.20 o 
 -13   4  10      115.52      174.27     16.84 o 
 -12   4  10      167.48      215.18     17.62 o 
 -11   4  10     1164.60     1267.09     29.31 o 
 -10   4  10      657.78      589.28     21.40 o 
  -9   4  10       10.15        0.00     43.96 o 
  -8   4  10        5.03        0.00     17.00 o 
  -7   4  10       74.87       22.24     27.78 o 
  -6   4  10     2861.55     3004.70     63.26 o 
  -5   4  10      270.80      279.63     24.66 o 
  -4   4  10     2071.18     2416.38     41.69 o 
  -3   4  10      175.80      173.94     15.87 o 
  -2   4  10      205.96      231.47     14.27 o 
  -1   4  10     1324.63     1425.25     24.99 o 
   0   4  10       29.78       41.24     40.74 o 
   1   4  10     3379.57     3686.51     60.07 o 
   2   4  10      933.85     1046.18     24.18 o 
   3   4  10        1.43        1.80     10.72 o 
   4   4  10     3316.41     3673.11    127.58 o 
   5   4  10     6838.98     6884.81    110.73 o 
   6   4  10      187.81      104.52     20.58 o 
   7   4  10      147.11       76.42     72.92 o 
   8   4  10      769.71      695.61     27.30 o 
   9   4  10       49.12       43.03     25.74 o 
  10   4  10      388.61      367.45     26.45 o 
  11   4  10      552.32      621.14     30.84 o 
  12   4  10      115.91      121.86    108.30 o 
  13   4  10      916.44      779.54    108.30 o 
  14   4  10       16.90       80.96     70.13 o 
 -24   5  10      896.09      873.42    204.81 o 
 -23   5  10      102.65      147.96     48.54 o 
 -22   5  10      539.64      512.03     41.19 o 
 -21   5  10        1.43       13.84     34.46 o 
 -20   5  10      826.86      778.49     57.90 o 
 -19   5  10      607.63      543.94     33.48 o 
 -18   5  10     1514.46     1550.65     84.70 o 
 -17   5  10        0.23        0.00     24.98 o 
 -16   5  10      236.29      176.99     26.50 o 
 -15   5  10     3305.57     3462.33     59.14 o 
 -14   5  10     1337.32     1413.52     38.64 o 
 -13   5  10        5.22       34.59     21.95 o 
 -12   5  10      862.61      824.41     27.77 o 
 -11   5  10      301.39      342.83     16.84 o 
 -10   5  10      510.19      513.06     33.24 o 
  -9   5  10     1333.33     1287.71     28.83 o 
  -8   5  10     6066.12     6428.62     93.69 o 
  -7   5  10     6671.66     6679.84    100.83 o 
  -6   5  10     8500.88     8264.63    118.24 o 
  -5   5  10     5545.84     5707.96     80.86 o 
  -4   5  10      507.75      642.67     37.52 o 
  -3   5  10      846.95     1032.53     27.86 o 
  -2   5  10       23.12        0.00     18.74 o 
  -1   5  10      272.50      285.64     14.61 o 
   0   5  10      823.08      749.90     19.66 o 
   1   5  10      616.02      535.23     39.66 o 
   2   5  10     1252.19     1302.95     51.46 o 
   3   5  10     2852.67     2854.66     48.00 o 
   4   5  10        4.27       43.61     14.61 o 
   5   5  10      319.65      381.28     24.71 o 
   6   5  10       84.41       11.93     18.90 o 
   7   5  10        1.08        0.00     63.28 o 
   8   5  10        0.71       22.25     49.34 o 
   9   5  10       65.27       68.36     23.18 o 
  10   5  10        2.62       14.71     22.50 o 
  11   5  10      205.21      232.97     61.12 o 
  12   5  10        0.56        0.00     37.79 o 
  13   5  10      725.39      591.27     73.93 o 
  14   5  10      192.08      193.91    126.52 o 
 -23   6  10      266.82      230.83     58.40 o 
 -22   6  10      459.77      457.60     78.28 o 
 -21   6  10        0.16        0.00     57.90 o 
 -20   6  10      664.45      542.56     37.13 o 
 -19   6  10      163.55      141.27     27.17 o 
 -18   6  10      485.68      442.96     25.77 o 
 -17   6  10      145.81      173.99     50.40 o 
 -16   6  10        7.41        0.00     17.39 o 
 -15   6  10     1002.54      910.87     31.06 o 
 -14   6  10     3892.21     4061.30     66.67 o 
 -13   6  10        0.19       27.88     27.29 o 
 -12   6  10     1136.18     1072.42     31.06 o 
 -11   6  10       75.68       82.73     21.07 o 
 -10   6  10      437.04      558.61     20.58 o 
  -9   6  10     2793.43     2919.22     45.85 o 
  -8   6  10      927.06     1070.13     26.80 o 
  -7   6  10     1067.36     1077.27     27.77 o 
  -6   6  10      180.11      170.82     18.19 o 
  -5   6  10     2826.19     2861.12     41.19 o 
  -4   6  10     2491.03     2741.51     40.05 o 
  -3   6  10     4280.64     4667.23     69.31 o 
  -2   6  10      159.82      187.63     18.56 o 
  -1   6  10     1429.22     1590.81     29.31 o 
   0   6  10      797.23      884.61     25.29 o 
   1   6  10       29.70       60.72     18.22 o 
   2   6  10      488.01      440.22     47.18 o 
   3   6  10       21.09       54.16     23.60 o 
   4   6  10       76.04      136.61     70.76 o 
   5   6  10     1828.91     1784.56     50.31 o 
   6   6  10      246.18      129.86     23.71 o 
   7   6  10        0.41        0.00     24.71 o 
   8   6  10      428.26      517.68     41.82 o 
   9   6  10     1880.73     1827.93     45.63 o 
  10   6  10       13.34        0.00     28.96 o 
  11   6  10       25.26       15.98     27.30 o 
  12   6  10      278.15      289.74    126.52 o 
  13   6  10       60.82       26.81     65.04 o 
  14   6  10      232.19      276.23    125.46 o 
 -23   7  10        3.34       54.71     54.56 o 
 -22   7  10     1083.41     1206.96     97.58 o 
 -21   7  10      146.83      195.78     37.55 o 
 -20   7  10      833.20      953.16     42.39 o 
 -19   7  10       92.26      124.76     39.66 o 
 -18   7  10        9.81        6.31     39.66 o 
 -17   7  10      236.82      280.75     28.03 o 
 -16   7  10      596.44      569.85     63.26 o 
 -15   7  10     3182.62     3097.39     57.38 o 
 -14   7  10      838.11      856.15     31.06 o 
 -13   7  10        4.36       79.63     25.72 o 
 -12   7  10      303.37      277.84     38.60 o 
 -11   7  10       65.62       42.04     22.61 o 
 -10   7  10      890.05      857.38     26.50 o 
  -9   7  10        0.04       47.18     19.71 o 
  -8   7  10      381.07      497.65     25.65 o 
  -7   7  10     1823.83     1854.50     61.10 o 
  -6   7  10      698.57      710.22     26.80 o 
  -5   7  10      496.51      486.09     17.45 o 
  -4   7  10      632.03      554.29     47.18 o 
  -3   7  10     1131.51     1169.03     69.68 o 
  -2   7  10      420.41      446.14     21.01 o 
  -1   7  10     1150.11     1227.18     26.57 o 
   0   7  10      600.12      747.63     24.58 o 
   1   7  10       15.03        0.00     31.08 o 
   2   7  10      776.28      732.56     21.46 o 
   3   7  10     1359.33     1341.21     87.92 o 
   4   7  10      487.75      481.75     19.66 o 
   5   7  10       38.38       16.65     29.54 o 
   6   7  10     1491.56     1323.20     45.63 o 
   7   7  10     1345.98     1318.24     47.18 o 
   8   7  10       88.33       32.29    121.16 o 
   9   7  10     1693.12     1734.64     55.14 o 
  10   7  10      281.54      317.08     27.28 o 
  11   7  10       20.30        0.00     52.54 o 
  12   7  10        1.68       17.29     35.49 o 
  13   7  10        1.16       62.33     83.64 o 
 -23   8  10       25.13        0.00     45.85 o 
 -22   8  10       73.88      115.32     55.50 o 
 -21   8  10      455.07      507.54     42.72 o 
 -20   8  10       57.01       73.04     76.14 o 
 -19   8  10      118.29      128.15     24.98 o 
 -18   8  10        5.23       11.23     24.98 o 
 -17   8  10      170.34      172.14     25.65 o 
 -16   8  10       55.42        0.00     30.04 o 
 -15   8  10     2489.23     2465.03     71.84 o 
 -14   8  10      769.39      737.73     28.82 o 
 -13   8  10     4991.03     4927.63     78.26 o 
 -12   8  10        0.95        1.33     19.54 o 
 -11   8  10      507.24      473.26     25.65 o 
 -10   8  10      178.83      142.52     28.03 o 
  -9   8  10      138.92      240.67     24.71 o 
  -8   8  10     4219.96     4236.82     72.02 o 
  -7   8  10      425.66      458.77     35.38 o 
  -6   8  10     2507.38     2721.10     43.19 o 
  -5   8  10       57.40       93.57     15.53 o 
  -4   8  10      505.55      572.05     57.90 o 
  -3   8  10     2599.68     2721.23     45.19 o 
  -2   8  10        0.27       54.18     32.18 o 
  -1   8  10      441.57      463.13     31.10 o 
   0   8  10      322.58      333.16     21.46 o 
   1   8  10     1405.70     1332.70     42.90 o 
   2   8  10     2385.13     2449.41     97.58 o 
   3   8  10      211.81      256.95     52.54 o 
   4   8  10      178.27      180.66     51.46 o 
   5   8  10      567.97      529.70     31.10 o 
   6   8  10     2865.58     2668.24     70.78 o 
   7   8  10     1156.77     1164.14     78.26 o 
   8   8  10     1798.41     1826.97     49.88 o 
   9   8  10      766.73      874.52     38.46 o 
  10   8  10        1.25        0.00     63.26 o 
  11   8  10       28.00       72.10     42.90 o 
  12   8  10      188.34      195.81     45.30 o 
  13   8  10      111.53      131.88     75.64 o 
 -23   9  10      136.22       74.58    109.15 o 
 -22   9  10        0.09        0.00    128.66 o 
 -21   9  10      472.86      538.25     50.96 o 
 -20   9  10      418.16      449.90     35.58 o 
 -19   9  10       85.85      125.13     23.47 o 
 -18   9  10        0.07       13.39     40.74 o 
 -17   9  10      702.47      786.14     31.85 o 
 -16   9  10      165.80      144.39     28.96 o 
 -15   9  10        3.63        0.00     21.95 o 
 -14   9  10     4181.66     4198.16     70.41 o 
 -13   9  10       15.78       11.02     25.74 o 
 -12   9  10      143.14      206.36     28.94 o 
 -11   9  10      124.71      176.24     31.10 o 
 -10   9  10      467.88      448.88     27.86 o 
  -9   9  10     2735.51     2782.75     70.76 o 
  -8   9  10      365.81      397.54     23.37 o 
  -7   9  10      243.39      242.61     32.16 o 
  -6   9  10      668.71      659.69     21.75 o 
  -5   9  10     1407.25     1388.59     58.98 o 
  -4   9  10       15.51       62.53     16.56 o 
  -3   9  10      750.70      784.29     92.20 o 
  -2   9  10     1232.13     1351.77     80.42 o 
  -1   9  10      173.68      158.11     20.34 o 
   0   9  10        0.00        0.00     13.52 o 
   1   9  10        9.70       42.39     49.32 o 
   2   9  10      532.15      557.44     97.58 o 
   3   9  10      221.13      235.84     55.76 o 
   4   9  10       64.31        3.86     20.38 o 
   5   9  10     7013.73     6784.71    114.90 o 
   6   9  10        0.21        0.00     33.24 o 
   7   9  10      329.43      346.57     30.22 o 
   8   9  10       16.25       11.59     28.56 o 
   9   9  10      270.83      274.19     27.30 o 
  10   9  10        1.24        0.00     22.52 o 
  11   9  10      643.95      691.29     41.86 o 
  12   9  10        3.25        4.27     29.60 o 
  13   9  10       88.76      221.88     78.29 o 
 -22  10  10       11.41        0.00    102.58 o 
 -21  10  10        0.63       19.10     37.52 o 
 -20  10  10      405.00      319.19     63.26 o 
 -19  10  10      237.60      184.31     41.82 o 
 -18  10  10       26.88       30.55     28.03 o 
 -17  10  10      330.68      398.89     29.54 o 
 -16  10  10       31.55       55.76     24.27 o 
 -15  10  10       23.93       23.00     27.88 o 
 -14  10  10     1307.63     1200.40     35.41 o 
 -13  10  10        0.02        0.00     23.71 o 
 -12  10  10        6.96       17.59     22.61 o 
 -11  10  10      180.53      282.67     34.32 o 
 -10  10  10      634.59      550.78     24.98 o 
  -9  10  10      109.67      150.36     22.60 o 
  -8  10  10     2315.04     2325.33     81.50 o 
  -7  10  10     6340.57     6388.21     82.52 o 
  -6  10  10      185.05      195.80     20.36 o 
  -5  10  10      241.11      202.96     19.18 o 
  -4  10  10       55.23       80.52     47.18 o 
  -3  10  10       47.49       98.00     19.36 o 
  -2  10  10      112.85      113.14     56.84 o 
  -1  10  10        2.20        0.00     26.87 o 
   0  10  10       15.50       64.72     41.82 o 
   1  10  10     3838.92     4092.27     72.49 o 
   2  10  10     1621.16     1647.57     35.84 o 
   3  10  10     2920.79     2942.13     54.87 o 
   4  10  10      134.38       79.35     16.58 o 
   5  10  10      121.88       73.44     30.02 o 
   6  10  10        3.66        0.00     28.82 o 
   7  10  10      539.05      496.14     47.18 o 
   8  10  10       62.14      119.83     33.99 o 
   9  10  10      390.93      361.45     35.95 o 
  10  10  10       22.28        0.00     30.22 o 
  11  10  10        0.66        0.00     99.72 o 
  12  10  10      532.68      532.31     99.70 o 
 -22  11  10       75.85      232.15    120.08 o 
 -21  11  10       28.71       77.47     37.66 o 
 -20  11  10        0.00        0.00     80.42 o 
 -19  11  10      614.54      709.39     50.40 o 
 -18  11  10       56.46       44.84     32.18 o 
 -17  11  10       11.53        0.00     33.24 o 
 -16  11  10      905.25      849.22     72.92 o 
 -15  11  10       85.79      119.32     25.65 o 
 -14  11  10      181.77      241.96     45.02 o
[truncated: 300,853 more chars]
