# Supplementary material for: Crystal structure of 2-di­methyl­amino-1-eth­oxy­carbonyl-3-methyl-3,4,5,6-tetra­hydro­pyrimidin-1-ium tetra­phenyl­borate
Source: Acta Crystallogr E Crystallogr Commun. 2015 Oct 31;71(Pt 11):o894–5. doi: 10.1107/S2056989015020034 (PMC4645042; doi:10.1107/S2056989015020034)
Supplement: Supplementary file 3 [file e-71-0o894-Isup3.cml]

<?xml version="1.0" ?>
<cml>
<molecule title="2-Dimethylamino-1-ethoxycarbonyl-3-methyl-3,4,5,6-tetrahydropyrimidin-1-ium&#59; tetraphenylborate" id="m1">
  <atomArray>
    <atom id="a1" elementType="C"
          x2="-2.222798536380061" y2="-4.979333333333334" />
    <atom id="a2" elementType="C"
          x2="-2.222798536380061" y2="-3.4393333333333334" />
    <atom id="a3" elementType="O"
          x2="-0.8891194145520246" y2="-2.6693333333333333" />
    <atom id="a4" elementType="C"
          x2="-0.8891194145520248" y2="-1.1293333333333333" />
    <atom id="a5" elementType="O"
          x2="-2.222798536380061" y2="-0.35933333333333384" />
    <atom id="a6" elementType="N" formalCharge="1"
          x2="0.4445597072760109" y2="-0.3593333333333332" />
    <atom id="a7" elementType="C"
          x2="0.44455970727601224" y2="1.180666666666667" />
    <atom id="a8" elementType="N"
          x2="-0.8891194145520226" y2="1.9506666666666688" />
    <atom id="a9" elementType="C"
          x2="-2.222798536380059" y2="1.1806666666666696" />
    <atom id="a10" elementType="C"
          x2="-0.8891194145520206" y2="3.4906666666666686" />
    <atom id="a11" elementType="N"
          x2="1.7782388291040485" y2="1.950666666666666" />
    <atom id="a12" elementType="C"
          x2="1.7782388291040498" y2="3.490666666666666" />
    <atom id="a13" elementType="C"
          x2="3.1119179509320833" y2="1.1806666666666652" />
    <atom id="a14" elementType="C"
          x2="3.111917950932084" y2="-0.3593333333333346" />
    <atom id="a15" elementType="C"
          x2="1.7782388291040494" y2="-1.1293333333333357" />
    <atom id="a16" elementType="C"
          x2="11.465799056215692" y2="-1.289773235714917" />
    <atom id="a17" elementType="C"
          x2="12.680185625759096" y2="-2.2368029394267968" />
    <atom id="a18" elementType="C"
          x2="12.799478178043726" y2="-3.5997732357149204" />
    <atom id="a19" elementType="C"
          x2="11.46579905621569" y2="-4.369773235714918" />
    <atom id="a20" elementType="C"
          x2="10.132119934387655" y2="-3.599773235714916" />
    <atom id="a21" elementType="C"
          x2="10.038453989891053" y2="-1.8679480030982025" />
    <atom id="a22" elementType="C"
          x2="12.930426091310231" y2="-0.2256594070523381" />
    <atom id="a23" elementType="C"
          x2="14.07486912254542" y2="0.8048017267403045" />
    <atom id="a24" elementType="C"
          x2="15.539496157639958" y2="0.32891555540288286" />
    <atom id="a25" elementType="C"
          x2="15.859680161499304" y2="-1.1774317497271773" />
    <atom id="a26" elementType="C"
          x2="14.715237130264116" y2="-2.2078928835198184" />
    <atom id="a27" elementType="C"
          x2="13.25061009516958" y2="-1.7320067121823997" />
    <atom id="a28" elementType="C"
          x2="10.001172021121157" y2="-0.22565940705233367" />
    <atom id="a29" elementType="C"
          x2="9.680988017261805" y2="-1.7320067121823974" />
    <atom id="a30" elementType="C"
          x2="8.216360982167268" y2="-2.207892883519813" />
    <atom id="a31" elementType="C"
          x2="7.071917950932083" y2="-1.1774317497271698" />
    <atom id="a32" elementType="C"
          x2="7.392101954791435" y2="0.3289155554028904" />
    <atom id="a33" elementType="C"
          x2="8.856728989885971" y2="0.8048017267403087" />
    <atom id="a34" elementType="C"
          x2="10.560609767685287" y2="1.4961129356225034" />
    <atom id="a35" elementType="C"
          x2="9.029046048818143" y2="1.335139102190319" />
    <atom id="a36" elementType="C"
          x2="8.123856760287737" y2="2.5810252735277395" />
    <atom id="a37" elementType="C"
          x2="8.750231190624472" y2="3.9878852782973446" />
    <atom id="a38" elementType="C"
          x2="10.281794909491612" y2="4.148859111729529" />
    <atom id="a39" elementType="C"
          x2="11.18698419802202" y2="2.9029729403921083" />
    <atom id="a40" elementType="B"
          x2="11.71500015258789" y2="0.4950000047683716" />
  </atomArray>
  <bondArray>
    <bond atomRefs2="a1 a2" order="1" />
    <bond atomRefs2="a2 a3" order="1" />
    <bond atomRefs2="a3 a4" order="1" />
    <bond atomRefs2="a4 a5" order="2" />
    <bond atomRefs2="a4 a6" order="1" />
    <bond atomRefs2="a6 a7" order="2" />
    <bond atomRefs2="a7 a8" order="1" />
    <bond atomRefs2="a8 a9" order="1" />
    <bond atomRefs2="a8 a10" order="1" />
    <bond atomRefs2="a7 a11" order="1" />
    <bond atomRefs2="a11 a12" order="1" />
    <bond atomRefs2="a11 a13" order="1" />
    <bond atomRefs2="a13 a14" order="1" />
    <bond atomRefs2="a14 a15" order="1" />
    <bond atomRefs2="a6 a15" order="1" />
    <bond atomRefs2="a16 a17" order="2" />
    <bond atomRefs2="a17 a18" order="1" />
    <bond atomRefs2="a18 a19" order="2" />
    <bond atomRefs2="a19 a20" order="1" />
    <bond atomRefs2="a20 a21" order="2" />
    <bond atomRefs2="a16 a21" order="1" />
    <bond atomRefs2="a22 a23" order="2" />
    <bond atomRefs2="a23 a24" order="1" />
    <bond atomRefs2="a24 a25" order="2" />
    <bond atomRefs2="a25 a26" order="1" />
    <bond atomRefs2="a26 a27" order="2" />
    <bond atomRefs2="a22 a27" order="1" />
    <bond atomRefs2="a28 a29" order="2" />
    <bond atomRefs2="a29 a30" order="1" />
    <bond atomRefs2="a30 a31" order="2" />
    <bond atomRefs2="a31 a32" order="1" />
    <bond atomRefs2="a32 a33" order="2" />
    <bond atomRefs2="a28 a33" order="1" />
    <bond atomRefs2="a34 a35" order="2" />
    <bond atomRefs2="a35 a36" order="1" />
    <bond atomRefs2="a36 a37" order="2" />
    <bond atomRefs2="a37 a38" order="1" />
    <bond atomRefs2="a38 a39" order="2" />
    <bond atomRefs2="a34 a39" order="1" />
    <bond atomRefs2="a34 a40" order="1" />
    <bond atomRefs2="a28 a40" order="1" />
    <bond atomRefs2="a16 a40" order="1" />
    <bond atomRefs2="a22 a40" order="1" />
  </bondArray>
</molecule>
</cml>
